# Supplementary material for: Physiological Changes and Transcriptomics of Elodea nuttallii in Response to High-Temperature Stress
Source: Biology (Basel). 2025 Aug 4;14(8):993. doi: 10.3390/biology14080993 (PMC12384048; doi:10.3390/biology14080993)
Supplement: Supplementary file 1 [file biology-14-00993-s001.zip › Table S1.xlsx]

## Sheet: Sheet1
Sample	Raw_Reads	Raw_Bases	Valid_Reads	Valid_Bases	Valid%	Q20%	Q30%	GC%
M_CK_1	42888128	6.43G	41541028	6.12G	96.86	98.33	95.08	49.92
M_CK_2	51333046	7.70G	49812456	7.35G	97.04	98.51	95.55	50.37
M_CK_3	41040518	6.16G	39978316	5.90G	97.41	98.64	95.83	50.08
M_HS_1	35479174	5.32G	34479950	5.09G	97.18	98.68	96.04	49.53
M_HS_2	34331276	5.15G	33291444	4.91G	96.97	98.66	96.01	49.94
M_HS_3	34508666	5.18G	33509250	4.95G	97.1	98.66	95.96	49.97
M_R_1	41240412	6.19G	40079972	5.92G	97.19	98.53	95.53	49.44
M_R_2	39627908	5.94G	38558386	5.69G	97.3	98.56	95.64	49.6
M_R_3	40681940	6.10G	39531816	5.83G	97.17	98.55	95.65	50.9
T_CK_1	34590088	5.19G	33542562	4.95G	96.97	98.66	95.99	51.32
T_CK_2	40630066	6.09G	39368032	5.81G	96.89	98.58	95.74	50.81
T_CK_3	42947612	6.44G	41728550	6.16G	97.16	98.49	95.5	51.77
T_HS_1	39981316	6.00G	38883370	5.74G	97.25	98.57	95.71	50.71
T_HS_2	40104060	6.02G	39037572	5.77G	97.34	98.6	95.75	50.64
T_HS_3	40023906	6.00G	38892690	5.74G	97.17	98.54	95.57	49.67
T_R_1	37505192	5.63G	36550790	5.40G	97.46	98.69	96.06	49.76
T_R_2	37016234	5.55G	35859174	5.29G	96.87	98.64	95.96	49.52
T_R_3	39059624	5.86G	38012782	5.61G	97.32	98.59	95.79	49.8
