# Supplementary material for: Physiological Changes and Transcriptomics of Elodea nuttallii in Response to High-Temperature Stress
Source: Biology (Basel). 2025 Aug 4;14(8):993. doi: 10.3390/biology14080993 (PMC12384048; doi:10.3390/biology14080993)
Supplement: Supplementary file 1 [file biology-14-00993-s001.zip › Table S2.xlsx]

## Sheet: Sheet1
Index	All	GC%	Min Length	Median Length	Max Length	Total Assembled Bases	N50
Transcript	380574	45.59	182	829	16519	453603561	1862
Gene	109287	44.73	201	341	16519	75258698	1284
