# Supplementary material for: Physiological Changes and Transcriptomics of Elodea nuttallii in Response to High-Temperature Stress
Source: Biology (Basel). 2025 Aug 4;14(8):993. doi: 10.3390/biology14080993 (PMC12384048; doi:10.3390/biology14080993)
Supplement: Supplementary file 1 [file biology-14-00993-s001.zip › Table S3.xlsx]

## Sheet: Sheet1
DB	Num	Ratio(%)
All	109287	100
GO	47052	43.05
KEGG	23071	21.11
Pfam	47652	43.6
swissprot	42250	38.66
eggNOG	53086	48.57
NR	51883	47.47
TF	1746	1.6
