# Supplementary material for: Physiological Changes and Transcriptomics of Elodea nuttallii in Response to High-Temperature Stress
Source: Biology (Basel). 2025 Aug 4;14(8):993. doi: 10.3390/biology14080993 (PMC12384048; doi:10.3390/biology14080993)
Supplement: Supplementary file 1 [file biology-14-00993-s001.zip › Table S4.xlsx]

## Sheet: Sheet1
SNP type	M_CK_1_no_depth_filter	M_CK_1_100_depth_filter	M_CK_2_no_depth_filter	M_CK_2_100_depth_filter	M_CK_3_no_depth_filter	M_CK_3_100_depth_filter	M_HS_1_no_depth_filter	M_HS_1_100_depth_filter	M_HS_2_no_depth_filter	M_HS_2_100_depth_filter	M_HS_3_no_depth_filter	M_HS_3_100_depth_filter	M_R_1_no_depth_filter	M_R_1_100_depth_filter	M_R_2_no_depth_filter	M_R_2_100_depth_filter	M_R_3_no_depth_filter	M_R_3_100_depth_filter	T_CK_1_no_depth_filter	T_CK_1_100_depth_filter	T_CK_2_no_depth_filter	T_CK_2_100_depth_filter	T_CK_3_no_depth_filter	T_CK_3_100_depth_filter	T_HS_1_no_depth_filter	T_HS_1_100_depth_filter	T_HS_2_no_depth_filter	T_HS_2_100_depth_filter	T_HS_3_no_depth_filter	T_HS_3_100_depth_filter	T_R_1_no_depth_filter	T_R_1_100_depth_filter	T_R_2_no_depth_filter	T_R_2_100_depth_filter	T_R_3_no_depth_filter	T_R_3_100_depth_filter
Transition	316220	19178	311016	23502	309548	19916	322233	14413	318776	14661	318629	14898	328606	18946	324076	20785	289118	16935	290583	13078	306558	15659	290897	15362	313670	16958	313499	18276	328907	14666	329395	16406	325358	15243	325670	16593
A-G	140307	8438	139035	10482	139077	8856	144077	6326	142401	6452	142581	6585	146048	8311	145009	9083	129043	7474	130186	5705	137100	6884	130325	6731	140729	7432	140595	7868	147404	6305	147113	7171	145344	6706	145323	7261
C-T	175913	10740	171981	13020	170471	11060	178156	8087	176375	8209	176048	8313	182558	10635	179067	11702	160075	9461	160397	7373	169458	8775	160572	8631	172941	9526	172904	10408	181503	8361	182282	9235	180014	8537	180347	9332
Transversion	174195	9383	171867	11712	170133	9546	179999	7049	174918	7076	176092	7120	179978	9074	178690	9952	159302	8433	160032	6438	170565	7685	160668	7651	172428	8326	172977	8744	185564	7370	182863	8065	182291	7537	179970	8128
A-C	47129	2602	46298	3180	45633	2605	48301	1983	47335	1993	47519	2014	48703	2553	48545	2720	42682	2368	43222	1847	45952	2139	43290	2125	46646	2353	46904	2426	50218	2120	49799	2271	49604	2170	48869	2290
A-T	44650	2198	43078	2809	42658	2315	47345	1682	44670	1679	45002	1687	46512	2170	45249	2378	40148	1985	40417	1458	43772	1839	40090	1743	43592	1932	43637	2087	48838	1782	47905	1943	48131	1839	46874	1926
C-G	38415	2219	38451	2733	38022	2253	38641	1620	38265	1637	38549	1636	39494	2092	39486	2343	35723	2019	35563	1564	37523	1832	36042	1873	37833	1935	37822	2045	39659	1708	39039	1859	39104	1710	38750	1889
G-T	44001	2364	44040	2990	43820	2373	45712	1764	44648	1767	45022	1783	45269	2259	45410	2511	40749	2061	40830	1569	43318	1875	41246	1910	44357	2106	44614	2186	46849	1760	46120	1992	45452	1818	45477	2023
Total	490415	28561	482883	35214	479681	29462	502232	21462	493694	21737	494721	22018	508584	28020	502766	30737	448420	25368	450615	19516	477123	23344	451565	23013	486098	25284	486476	27020	514471	22036	512258	24471	507649	22780	505640	24721
