# Supplementary material for: Physiological Changes and Transcriptomics of Elodea nuttallii in Response to High-Temperature Stress
Source: Biology (Basel). 2025 Aug 4;14(8):993. doi: 10.3390/biology14080993 (PMC12384048; doi:10.3390/biology14080993)
Supplement: Supplementary file 1 [file biology-14-00993-s001.zip › Table S5.xlsx]

## Sheet: Sheet1
Gene_ID	Length	Trans_ID	Annotation	Name	swissprot_description	GO_Term	NOG	KOEntry	KODescription	EC	KEGG_Pathway	Pfam_description	Family	M_CK_1	M_CK_2	M_CK_3	M_HS_1	M_HS_2	M_HS_3	M_R_1	M_R_2	M_R_3	T_CK_1	T_CK_2	T_CK_3	T_HS_1	T_HS_2	T_HS_3	T_R_1	T_R_2	T_R_3	count.M_CK_1	count.M_CK_2	count.M_CK_3	count.M_HS_1	count.M_HS_2	count.M_HS_3	count.M_R_1	count.M_R_2	count.M_R_3	count.T_CK_1	count.T_CK_2	count.T_CK_3	count.T_HS_1	count.T_HS_2	count.T_HS_3	count.T_R_1	count.T_R_2	count.T_R_3
TRINITY_DN34830_c0_g1	215	TRINITY_DN34830_c0_g1_i1;TRINITY_DN34830_c0_g1_i2	-	-	-	-	-	-	-	-	-	-	-	21.36	11.01	23.64	50.18	41.41	42.42	27.35	23.66	26.55	37.84	28.44	38.21	50.94	52.37	47.01	14.49	17.18	22.85	25.72	17.23	29.96	53.15	41.03	44.14	31.79	26.64	34.17	46.94	40.47	61.59	64.98	69.98	61.62	17.12	18.56	29.19
TRINITY_DN130691_c0_g1	250	TRINITY_DN130691_c0_g1_i1	dolichyl-diphosphooligosaccharide--protein glycosyltransferase subunit 2 [Dendrobium catenatum]	RPN2	Dolichyl-diphosphooligosaccharide--protein glycosyltransferase subunit 2 OS=Oryza sativa subsp. japonica OX=39947 GN=RPN2 PE=2 SV=1	GO:0004579(dolichyl-diphosphooligosaccharide-protein glycotransferase activity);GO:0006487(protein N-linked glycosylation);GO:0008250(oligosaccharyltransferase complex)	ENOG410XRF2(ribophorin II)	K12667	oligosaccharyltransferase complex subunit delta (ribophorin II)	-	dct00510(N-Glycan biosynthesis);dct04141(Protein processing in endoplasmic reticulum)	A0A8T3ALS4.1 PF05817.19;Ribophorin_II;	-	7.76	3.38	3.64	3.13	1.96	2	4.09	9.03	2.84	2.2	1.89	1.72	5.32	3.11	3.51	5.54	2.35	4.69	14	8.15	6.99	5.01	3	3.13	7.24	15.47	5.57	4.07	4	4.02	10.27	6.16	6.87	9.7	4	8.65
TRINITY_DN50189_c0_g1	828	TRINITY_DN50189_c0_g1_i1;TRINITY_DN50189_c0_g1_i10;TRINITY_DN50189_c0_g1_i11;TRINITY_DN50189_c0_g1_i12;TRINITY_DN50189_c0_g1_i13;TRINITY_DN50189_c0_g1_i14;TRINITY_DN50189_c0_g1_i15;TRINITY_DN50189_c0_g1_i2;TRINITY_DN50189_c0_g1_i3;TRINITY_DN50189_c0_g1_i5;TRINITY_DN50189_c0_g1_i6;TRINITY_DN50189_c0_g1_i7;TRINITY_DN50189_c0_g1_i8	-	-	-	-	-	-	-	-	-	-	-	2.02	1.49	0	0.86	0.3	0	0.24	0	0	0.17	0.16	0	0.45	0.21	0.62	0.37	1.52	1.02	24	24	0	5	4	0	5	0	0	2	4	0	9	4	5	3	19	15
TRINITY_DN44645_c0_g1	286	TRINITY_DN44645_c0_g1_i1	-	-	-	-	-	-	-	-	-	-	-	0.87	0	0	0	0	0	0.45	0	0	0	0	0	0	0	2.41	0.45	0.92	0	2	0	0	0	0	0	1	0	0	0	0	0	0	0	6	1	2	0
TRINITY_DN164105_c0_g1	203	TRINITY_DN164105_c0_g1_i1	-	-	-	-	-	-	-	-	-	-	-	0	0.69	0	1.03	0	0	0	0.97	0	0	0	0	4.26	0	0	0	0	0	0	1	0	1	0	0	0	1	0	0	0	0	5	0	0	0	0	0
TRINITY_DN32532_c0_g1	417	TRINITY_DN32532_c0_g1_i1;TRINITY_DN32532_c0_g1_i2	-	-	-	-	-	-	-	-	-	-	-	2.54	0.96	0.6	0.7	1.35	0.48	2.89	1.39	0	0.59	0.38	0.33	0.63	2.04	1.2	3.77	1.49	3.05	12	6	3	3.01	5.16	2.01	13	6	0	3	2	2	3.46	11	6	16	7	14
TRINITY_DN94421_c0_g1	322	TRINITY_DN94421_c0_g1_i1	-	OSCP1	Protein OSCP1 OS=Bos taurus OX=9913 GN=OSCP1 PE=2 SV=1	GO:0006810(transport);GO:0009925(basal plasma membrane);GO:1903955(positive regulation of protein targeting to mitochondrion)	ENOG41107FG(organic solute carrier partner 1)	-	-	-	-	-	-	0	0	0	1.63	0	0	0	0	0	0	0	0	0	0	3.59	0.37	0.74	0	0	0	0	4	0	0	0	0	0	0	0	0	0	0	11	1	2	0
TRINITY_DN111339_c0_g2	384	TRINITY_DN111339_c0_g2_i1	-	IFT172	Intraflagellar transport protein 172 homolog OS=Homo sapiens OX=9606 GN=IFT172 PE=1 SV=2	GO:0005930(axoneme);GO:0030992(intraciliary transport particle B);GO:0036064(ciliary basal body)	ENOG410XR2C(intraflagellar transport 172 homolog (Chlamydomonas))	-	-	-	-	-	-	0.24	0	0	1.29	0	0	0	0	0	0	0	0	0	0	1.81	0	2.53	0	1	0	0	4.57	0	0	0	0	0	0	0	0	0	0	8.08	0	10	0
TRINITY_DN37944_c0_g2	302	TRINITY_DN37944_c0_g2_i1	-	-	-	-	-	-	-	-	-	-	-	0.79	2.06	1.51	0.45	0.94	0.47	0	0.85	0.73	0.78	0.8	0.92	0.5	0.37	1.1	1.65	0.35	0.78	2	6.89	3.99	1	2	1	0	2	1.99	2	2.36	3	1.33	1	3	4	0.84	2
TRINITY_DN161279_c0_g1	778	TRINITY_DN161279_c0_g1_i1	60S ribosomal protein L8 [Klebsormidium nitens]	RPL8	Large ribosomal subunit protein uL2 OS=Tetrahymena thermophila (strain SB210) OX=312017 GN=RPL8 PE=1 SV=1	GO:0002181(cytoplasmic translation);GO:0003735(structural constituent of ribosome);GO:0022625(cytosolic large ribosomal subunit)	COG0090(One of the primary rRNA binding proteins. Required for association of the 30S and 50S subunits to form the 70S ribosome, for tRNA binding and peptide bond formation. It has been suggested to have peptidyltransferase activity)	K02938	large subunit ribosomal protein L8e	-	gsl03010(Ribosome)	A0A078B4B4.1 PF03947.23;Ribosomal_L2_C;	-	0.46	0.12	0.15	2.17	0.06	0.24	0.59	0.06	0	0.05	0.35	0	1.41	0.42	1.85	2.17	2.21	2.03	9	3	3	37	1	4	11	1	0	1	8	0	30	9	39	41	41	40
TRINITY_DN116510_c0_g1	238	TRINITY_DN116510_c0_g1_i1	-	PUS3	tRNA pseudouridine(38/39) synthase OS=Homo sapiens OX=9606 GN=PUS3 PE=1 SV=3	GO:0003723(RNA binding);GO:0005634(nucleus);GO:0005737(cytoplasm);GO:0009982(pseudouridine synthase activity);GO:0031119(tRNA pseudouridine synthesis);GO:1990481(mRNA pseudouridine synthesis)	COG0101(Formation of pseudouridine at positions 38, 39 and 40 in the anticodon stem and loop of transfer RNAs (By similarity))	-	-	-	-	-	-	0.61	0	0	0	0	0	0	0	0	0	1.04	0	0	0	5.06	0	3.23	0.6	1	0	0	0	0	0	0	0	0	0	2	0	0	0	9	0	5	1
TRINITY_DN89186_c0_g3	239	TRINITY_DN89186_c0_g3_i1	-	MVP	Major vault protein OS=Diplobatis ommata OX=1870830 GN=MVP PE=2 SV=1	GO:0005634(nucleus);GO:0005737(cytoplasm)	ENOG410ZCU8(Major vault protein)	-	-	-	-	A0A8S3ZLH4.1 PF17794.6;Vault_2;	-	0	0	0	0.68	0	0	0.62	0	0	0	0	0	0	0	4.35	0	6.4	0	0	0	0	1	0	0	1	0	0	0	0	0	0	0	7.81	0	10	0
TRINITY_DN1266_c1_g1	280	TRINITY_DN1266_c1_g1_i1	-	-	-	-	-	-	-	-	-	-	-	3.61	8.07	5.82	7.56	5.35	2.36	2.23	7.61	4.17	3.02	7.93	3.75	2.91	8.68	1.67	1.41	4.67	7.08	8	23.84	13.63	14.72	9.98	4.49	4.82	15.84	10.02	6.77	20.5	10.77	6.85	20.97	4	3	9.79	15.97
TRINITY_DN7305_c0_g1	1354	TRINITY_DN7305_c0_g1_i1;TRINITY_DN7305_c0_g1_i10;TRINITY_DN7305_c0_g1_i11;TRINITY_DN7305_c0_g1_i12;TRINITY_DN7305_c0_g1_i14;TRINITY_DN7305_c0_g1_i15;TRINITY_DN7305_c0_g1_i16;TRINITY_DN7305_c0_g1_i17;TRINITY_DN7305_c0_g1_i18;TRINITY_DN7305_c0_g1_i19;TRINITY_DN7305_c0_g1_i2;TRINITY_DN7305_c0_g1_i20;TRINITY_DN7305_c0_g1_i21;TRINITY_DN7305_c0_g1_i22;TRINITY_DN7305_c0_g1_i23;TRINITY_DN7305_c0_g1_i24;T…	WRKY transcription factor WRKY24 [Elaeis guineensis]	WRKY24	WRKY transcription factor WRKY24 OS=Oryza sativa subsp. japonica OX=39947 GN=WRKY24 PE=2 SV=1	GO:0003700(DNA binding transcription factor activity);GO:0005515(protein binding);GO:0005634(nucleus);GO:0006351(transcription, DNA-templated);GO:0006355(regulation of transcription, DNA-templated);GO:0006970(response to osmotic stress);GO:0009408(response to heat);GO:0009409(response to cold);GO:0009414(response to water deprivation);GO:0009651(response to salt stress);GO:0010120(camalexin biosy…	ENOG4111451(Protein of unknown function (DUF2985))	K13424	WRKY transcription factor 33	-	egu04016(MAPK signaling pathway - plant);egu04626(Plant-pathogen interaction)	A0A6A3BBP5.1 PF03106.20;WRKY;	WRKY	15.5	32.93	25.54	11.86	13.54	11.88	15.87	12.45	36.46	23.9	24.29	20.72	7.75	5.15	7.24	6.87	6.64	8.07	521.54	1423.46	863.88	325.63	363.05	344.85	525.27	377.57	1333.84	826.74	912.11	930.44	276.75	196.08	272.78	235.92	206.52	281.51
TRINITY_DN1051_c2_g1	6761	TRINITY_DN1051_c2_g1_i1;TRINITY_DN1051_c2_g1_i10;TRINITY_DN1051_c2_g1_i11;TRINITY_DN1051_c2_g1_i12;TRINITY_DN1051_c2_g1_i13;TRINITY_DN1051_c2_g1_i14;TRINITY_DN1051_c2_g1_i15;TRINITY_DN1051_c2_g1_i16;TRINITY_DN1051_c2_g1_i17;TRINITY_DN1051_c2_g1_i18;TRINITY_DN1051_c2_g1_i19;TRINITY_DN1051_c2_g1_i2;TRINITY_DN1051_c2_g1_i20;TRINITY_DN1051_c2_g1_i21;TRINITY_DN1051_c2_g1_i22;TRINITY_DN1051_c2_g1_i23;T…	uncharacterized protein LOC109820141 [Asparagus officinalis]	-	-	GO:0005634(nucleus);GO:0008150(biological_process);GO:0009507(chloroplast)	ENOG4111KYK(NA)	K01784	UDP-glucose 4-epimerase	EC:5.1.3.2	han00052(Galactose metabolism);han00520(Amino sugar and nucleotide sugar metabolism)	A0A843VYQ9.1 PF13369.11;Transglut_core2;	-	82.58	167.34	171.31	71.61	55.29	58.29	76.03	74.16	188.85	76.4	82.3	72.02	25.11	24.35	26.49	64.91	69.72	66.97	5350.71	14270	11367.5	3909.06	2977	3151.14	4775.48	4309.35	13417.9	5044.2	6170.54	6121.79	1650.42	1573.65	1776.81	4186.85	4242.34	4534.37
TRINITY_DN26254_c0_g1	601	TRINITY_DN26254_c0_g1_i1;TRINITY_DN26254_c0_g1_i2	hypothetical protein DKX38_022875 [Salix brachista]	rpl-17	Large ribosomal subunit protein uL22 OS=Caenorhabditis elegans OX=6239 GN=rpl-17 PE=3 SV=1	GO:0003735(structural constituent of ribosome);GO:0006412(translation);GO:0015934(large ribosomal subunit)	COG0091(The globular domain of the protein is located near the polypeptide exit tunnel on the outside of the subunit, while an extended beta-hairpin is found that lines the wall of the exit tunnel in the center of the 70S ribosome (By similarity))	K02880	large subunit ribosomal protein L17e	-	ats03010(Ribosome)	A0A1Y2BCS9.1 PF00237.24;Ribosomal_L22;	-	2.13	0.45	0.34	0.19	1.03	0.62	1.08	0.6	0.24	0.75	0.65	0.94	0.69	0.15	0.39	0.17	1.12	0.77	17	7	4	2	6	4	8	5	2	8	9	15	9	2	5	2	11	6
TRINITY_DN63670_c0_g1	344	TRINITY_DN63670_c0_g1_i1	-	-	-	-	-	-	-	-	-	-	-	0	0	0	0	0	0	0	0	0	1.24	0	0	0	0	3.45	0	0	0	0	0	0	0	0	0	0	0	0	4	0	0	0	0	12	0	0	0
TRINITY_DN14004_c0_g1	330	TRINITY_DN14004_c0_g1_i1;TRINITY_DN14004_c0_g1_i2	Transducin/WD40 repeat superfamily protein [Trifolium repens]	SMU1	Suppressor of mec-8 and unc-52 protein homolog 1 OS=Arabidopsis thaliana OX=3702 GN=SMU1 PE=1 SV=1	GO:0000166(nucleotide binding);GO:0005634(nucleus);GO:0008380(RNA splicing);GO:0080008(Cul4-RING E3 ubiquitin ligase complex)	ENOG410XP39(Smu-1 suppressor of mec-8 and unc-52 homolog (C. elegans))	NA	NA	NA	-	A0A7J7CBJ6.1 PF00400.37;WD40;	-	3.01	6.63	3.27	4.71	3.82	5.21	2.46	4.38	4.4	2.02	2.38	2.01	3.16	3.44	2.19	3	2.13	3.35	9	22.27	10	11	9.44	13	7	11	12	6	8.18	7.76	10	11	6	7.31	6	10
TRINITY_DN85901_c0_g1	203	TRINITY_DN85901_c0_g1_i1	Transketolase [Salix suchowensis]	SPBC2G5.05	Probable transketolase OS=Schizosaccharomyces pombe (strain 972 / ATCC 24843) OX=284812 GN=SPBC2G5.05 PE=2 SV=1	GO:0004802(transketolase activity);GO:0005634(nucleus);GO:0005737(cytoplasm);GO:0006098(pentose-phosphate shunt)	COG0021(Transketolase)	K00615	transketolase	EC:2.2.1.1	sind00030(Pentose phosphate pathway);sind00710(Carbon fixation in photosynthetic organisms);sind01051(Biosynthesis of ansamycins)	A0A507CA88.1 PF02779.29;Transket_pyr;	-	0	0	0	0	0	0	0	0	0	0.89	2.34	0.69	0	0	0	0.94	0	0	0	0	0	0	0	0	0	0	0	1	3	1	0	0	0	1	0	0
TRINITY_DN49235_c0_g2	223	TRINITY_DN49235_c0_g2_i1	predicted protein [Hordeum vulgare subsp. vulgare]	PET9	ADP,ATP carrier protein 2 OS=Saccharomyces cerevisiae (strain ATCC 204508 / S288c) OX=559292 GN=PET9 PE=1 SV=2	GO:0003735(structural constituent of ribosome);GO:0006412(translation)	ENOG410XNW0(transmembrane transport)	NA	NA	NA	-	A0A3M7RR23.1 PF00153.32;Mito_carr;	-	0	0	0	0	0	0	0	0	0	0	0.6	0	0	1.28	2.48	3.55	0	0.69	0	0	0	0	0	0	0	0	0	0	1	0	0	2	3.83	4.89	0	1
TRINITY_DN72119_c0_g1	2171	TRINITY_DN72119_c0_g1_i1	hypothetical protein FH972_022370 [Carpinus fangiana]	Coprox	Oxygen-dependent coproporphyrinogen-III oxidase OS=Drosophila melanogaster OX=7227 GN=Coprox PE=2 SV=1	GO:0004109(coproporphyrinogen oxidase activity);GO:0005737(cytoplasm);GO:0005739(mitochondrion);GO:0005758(mitochondrial intermembrane space);GO:0005829(cytosol);GO:0006783(heme biosynthetic process);GO:0019353(protoporphyrinogen IX biosynthetic process from glutamate);GO:0042803(protein homodimerization activity);GO:0055114(oxidation-reduction process)	COG0408(Key enzyme in heme biosynthesis. Catalyzes the oxidative decarboxylation of propionic acid side chains of rings A and B of coproporphyrinogen III (By similarity))	K00228	coproporphyrinogen III oxidase	EC:1.3.3.3	zma00860(Porphyrin and chlorophyll metabolism)	A0A8S3ZXG8.1 PF01218.23;Coprogen_oxidas;	-	0.11	0	0	0.38	0.03	0.07	0.01	0.04	0	0	0.15	0	0.01	0	2.44	0.31	1.25	0.21	9	0	0	27	2	5	1	3	0	0	14	0	1	0	210	24	94	17
TRINITY_DN78077_c0_g1	393	TRINITY_DN78077_c0_g1_i1	MAG: ribosomal protein S20 component of cytosolic 80S ribosome and 40S small subunit [Monoraphidium minutum]	RPS20B	Small ribosomal subunit protein uS10y OS=Arabidopsis thaliana OX=3702 GN=RPS20B PE=2 SV=1	GO:0003729(mRNA binding);GO:0003735(structural constituent of ribosome);GO:0005618(cell wall);GO:0005730(nucleolus);GO:0005829(cytosol);GO:0006412(translation);GO:0009506(plasmodesma);GO:0009507(chloroplast);GO:0015935(small ribosomal subunit);GO:0016020(membrane);GO:0022626(cytosolic ribosome);GO:0022627(cytosolic small ribosomal subunit)	COG0051(tRNA binding)	K02969	small subunit ribosomal protein S20e	-	ath03010(Ribosome)	A0A0S4IQ18.1 PF00338.27;Ribosomal_S10;	-	0.45	2.31	1.14	0	0.56	0	0	0	1.93	1.14	0.59	0.86	0	0	0	0	0	0.23	2	13	5	0	2	0	0	0	9	5	3	5	0	0	0	0	0	1
TRINITY_DN25889_c0_g1	1316	TRINITY_DN25889_c0_g1_i1;TRINITY_DN25889_c0_g1_i10;TRINITY_DN25889_c0_g1_i11;TRINITY_DN25889_c0_g1_i12;TRINITY_DN25889_c0_g1_i2;TRINITY_DN25889_c0_g1_i3;TRINITY_DN25889_c0_g1_i4;TRINITY_DN25889_c0_g1_i5;TRINITY_DN25889_c0_g1_i6;TRINITY_DN25889_c0_g1_i7;TRINITY_DN25889_c0_g1_i8;TRINITY_DN25889_c0_g1_i9	dof zinc finger protein DOF2.4-like isoform X2 [Populus alba x Populus x berolinensis]	DOF5.7	Dof zinc finger protein DOF5.7 OS=Arabidopsis thaliana OX=3702 GN=DOF5.7 PE=2 SV=1	GO:0003677(DNA binding);GO:0003700(DNA binding transcription factor activity);GO:0005634(nucleus);GO:0006351(transcription, DNA-templated);GO:0006355(regulation of transcription, DNA-templated);GO:0010052(guard cell differentiation);GO:0010118(stomatal movement);GO:0043565(sequence-specific DNA binding);GO:0045893(positive regulation of transcription, DNA-templated);GO:0046872(metal ion binding);…	ENOG410YH3K(zinc finger)	NA	NA	NA	-	A0A804K272.1 PF02701.20;zf-Dof;	Dof	1.27	0.58	1.84	0.78	3.24	2.9	1.26	6.08	0.43	0.67	0.8	0.67	2.25	3.6	1.99	1.5	1.12	1.34	53	31	45	28	71.3	63	48	177.32	19	19	37	36	77.02	99	89	58	43	46
TRINITY_DN9122_c0_g1	2215	TRINITY_DN9122_c0_g1_i1;TRINITY_DN9122_c0_g1_i3;TRINITY_DN9122_c0_g1_i4;TRINITY_DN9122_c0_g1_i5;TRINITY_DN9122_c0_g1_i6	serine--tRNA ligase [Selaginella moellendorffii]	SARS1	Serine--tRNA ligase, cytoplasmic OS=Cricetulus griseus OX=10029 GN=SARS1 PE=2 SV=2	GO:0004828(serine-tRNA ligase activity);GO:0005737(cytoplasm);GO:0006434(seryl-tRNA aminoacylation)	COG0172(Catalyzes the attachment of serine to tRNA(Ser). Is also able to aminoacylate tRNA(Sec) with serine, to form the misacylated tRNA L-seryl-tRNA(Sec), which will be further converted into selenocysteinyl-tRNA(Sec) (By similarity))	K01875	seryl-tRNA synthetase	EC:6.1.1.11	mdm00970(Aminoacyl-tRNA biosynthesis)	A0A433TWX6.1 PF00587.30;tRNA-synt_2b;	-	0.38	0.11	0.07	1.13	0.59	0.22	2.49	1.15	0.04	0.07	1.23	0.49	0.36	0.21	3.57	0.91	2.23	1.5	20	6	3	68	23	11	105	47	2	3	96	30	17	10	288	56	157	81
TRINITY_DN56181_c0_g1	208	TRINITY_DN56181_c0_g1_i1	-	-	-	-	-	-	-	-	-	-	-	0	0	0	0	0	0	0	0	0	2.47	2.17	0	0.79	0	0	0.85	0.9	4.14	0	0	0	0	0	0	0	0	0	3	3	0	1	0	0	0.98	1	5
TRINITY_DN953_c0_g1	2300	TRINITY_DN953_c0_g1_i1;TRINITY_DN953_c0_g1_i10;TRINITY_DN953_c0_g1_i11;TRINITY_DN953_c0_g1_i12;TRINITY_DN953_c0_g1_i13;TRINITY_DN953_c0_g1_i14;TRINITY_DN953_c0_g1_i15;TRINITY_DN953_c0_g1_i16;TRINITY_DN953_c0_g1_i17;TRINITY_DN953_c0_g1_i18;TRINITY_DN953_c0_g1_i19;TRINITY_DN953_c0_g1_i2;TRINITY_DN953_c0_g1_i21;TRINITY_DN953_c0_g1_i22;TRINITY_DN953_c0_g1_i23;TRINITY_DN953_c0_g1_i3;TRINITY_DN953_c0_g…	serine/threonine-protein kinase PBL27-like [Magnolia sinica]	PBL27	Serine/threonine-protein kinase PBL27 OS=Arabidopsis thaliana OX=3702 GN=PBL27 PE=1 SV=1	GO:0004675(transmembrane receptor protein serine/threonine kinase activity);GO:0005515(protein binding);GO:0005886(plasma membrane);GO:0006468(protein phosphorylation);GO:0007166(cell surface receptor signaling pathway);GO:0016301(kinase activity);GO:0045087(innate immune response)	COG0515(Serine Threonine protein kinase)	K13430	serine/threonine-protein kinase PBS1	EC:2.7.11.1	tcc04626(Plant-pathogen interaction)	A0A2I0ASL5.1 PF00069.30;Pkinase;	-	6.1	4.04	5.57	4.65	4.5	5.59	5.04	5.88	4.62	4.29	3.9	3.13	4.55	3.91	4.16	5.08	4.02	4.21	385.77	354.43	308.46	283.76	237.65	288.39	328.03	330.37	305.68	233.2	262.51	268.15	307.17	269.17	279.64	295.15	231.71	282.34
TRINITY_DN53512_c0_g1	1146	TRINITY_DN53512_c0_g1_i1;TRINITY_DN53512_c0_g1_i2;TRINITY_DN53512_c0_g1_i3;TRINITY_DN53512_c0_g1_i4;TRINITY_DN53512_c0_g1_i5;TRINITY_DN53512_c0_g1_i6	hypothetical protein QJQ45_022505 [Haematococcus lacustris]	TPT	Triose phosphate/phosphate translocator TPT, chloroplastic OS=Oryza sativa subsp. japonica OX=39947 GN=TPT PE=2 SV=1	GO:0034219(carbohydrate transmembrane transport)	ENOG410XP1S(solute carrier family 35 member)	NA	NA	NA	-	A0A699ZBK0.1 PF03151.21;TPT;	-	0.3	0.41	0.18	0.61	0.5	0.3	0.2	0	0.32	1.06	0.95	0.87	2.15	1.4	0.88	1.15	1.1	1.31	5	8	5	10.05	11	7	6	0	9	21	22	23	36	21	22	20	15	32
TRINITY_DN92137_c0_g2	2607	TRINITY_DN92137_c0_g2_i1;TRINITY_DN92137_c0_g2_i2	-	-	-	-	COG4886(leucine Rich Repeat)	-	-	-	-	-	-	0.03	0.01	0	0.01	0.78	0.01	2.49	0.08	0.01	0.41	0	0	0.26	0.02	0.14	0.1	0.06	0.37	3	1	0	1	63.07	1	236.12	7	1	41	0	0	28	2	15	10	6	36.99
TRINITY_DN38852_c0_g1	228	TRINITY_DN38852_c0_g1_i1	hypothetical protein C4D60_Mb11t11240 [Musa balbisiana]	MEKK1	Mitogen-activated protein kinase kinase kinase 1 OS=Arabidopsis thaliana OX=3702 GN=MEKK1 PE=1 SV=2	GO:0005737(cytoplasm)	ENOG410XQGS(mitogen-activated protein kinase kinase kinase)	K13414	mitogen-activated protein kinase kinase kinase 1	EC:2.7.11.25	egu04016(MAPK signaling pathway - plant);egu04626(Plant-pathogen interaction)	A0A6I9QXB7.1 PF00069.30;Pkinase;	WRKY	12.87	8.87	7.44	6.33	9.14	14.39	11.61	11.86	8.37	8.96	8.48	4.09	7.95	7.61	7.24	5.73	6.6	9.79	19.19	17.73	11.74	8.38	11.5	18.63	16.99	16.8	13.57	13.79	14.85	8	12.73	12.55	11.74	8.3	9.33	15
TRINITY_DN2252_c9_g1	240	TRINITY_DN2252_c9_g1_i1	-	-	-	-	-	-	-	-	-	-	-	2.4	8.37	3.98	3.16	6.81	2.08	1.83	1.26	11.97	7.54	3.92	1.97	2.9	2.18	1.11	1.86	2.33	4.38	4	18.68	7.03	4.67	9.59	3	3	2	21.68	12.9	7.64	4.27	5.18	4	2	3	3.67	7.47
TRINITY_DN125137_c0_g1	527	TRINITY_DN125137_c0_g1_i1;TRINITY_DN125137_c0_g1_i2;TRINITY_DN125137_c0_g1_i4;TRINITY_DN125137_c0_g1_i5	-	-	-	-	-	-	-	-	-	-	-	11.1	14.68	10.44	10.84	9.6	11.35	11.88	16.73	14.54	10.48	11.19	7.24	9.26	9.24	4.2	7.31	5.71	11.09	44.54	78.69	42.48	43.47	38.54	47.48	52.53	62.16	62.41	40.42	52.57	36.96	47.97	50.46	25.13	27.58	27.97	49
TRINITY_DN135383_c2_g1	257	TRINITY_DN135383_c2_g1_i1	-	-	-	-	-	-	-	-	-	-	-	1.05	1.29	0.6	0	0	0	0.54	0.55	0.48	1.96	2.51	0.8	0	1.38	0	0	0	1.03	2	3.28	1.21	0	0	0	1	1	1	3.8	5.62	1.99	0	2.9	0	0	0	2
TRINITY_DN13958_c0_g2	595	TRINITY_DN13958_c0_g2_i1	unnamed protein product [Spirodela intermedia]	Rpl12	Large ribosomal subunit protein uL11 OS=Mus musculus OX=10090 GN=Rpl12 PE=1 SV=2	GO:0000027(ribosomal large subunit assembly);GO:0003735(structural constituent of ribosome);GO:0006412(translation);GO:0019843(rRNA binding);GO:0022625(cytosolic large ribosomal subunit)	COG0080(This protein binds directly to 23S ribosomal RNA (By similarity))	K02870	large subunit ribosomal protein L12e	-	lang03010(Ribosome)	A0A814A5A3.1 PF00298.24;Ribosomal_L11;	-	0.17	0	0	0.1	0	0	0	0	0.08	0	0	0.26	4.53	1.26	0.47	1.07	1.08	0.51	2	0	0	1	0	0	0	0	1	0	0	4	58.07	16	6	12	12	6
TRINITY_DN62661_c0_g1	298	TRINITY_DN62661_c0_g1_i1;TRINITY_DN62661_c0_g1_i2;TRINITY_DN62661_c0_g1_i3	-	-	-	-	-	-	-	-	-	-	-	5.05	3	4.24	3.93	6.25	7.61	5.76	4.61	3.56	3.04	4.36	2.06	3.76	2.99	1.12	5.03	4.88	6.58	10	9	11	8	11	14	10	9	9	7	11	6	7	8	3	10	9.07	13
TRINITY_DN10945_c0_g1	298	TRINITY_DN10945_c0_g1_i1;TRINITY_DN10945_c0_g1_i2;TRINITY_DN10945_c0_g1_i3;TRINITY_DN10945_c0_g1_i4;TRINITY_DN10945_c0_g1_i5	-	-	-	-	-	-	-	-	-	-	-	28.75	27.51	32.95	33.83	36.05	37.94	23.14	26.01	15.82	20.87	23.72	17.31	23.72	23.96	20.56	23.63	24.38	29.52	68.73	87.49	82.71	70.73	72.56	77.39	54.02	57.76	40.88	50.16	66.12	53.8	60.25	62.16	53	54	55.1	71.53
TRINITY_DN18806_c0_g2	213	TRINITY_DN18806_c0_g2_i1	-	-	-	-	-	-	-	-	-	-	-	0	26.15	6.06	0.89	2.83	3.65	4.05	3.36	5.13	0	0	0	0	0	0	0	0	0	0	44	8	1	3	4	5	4	7	0	0	0	0	0	0	0	0	0
TRINITY_DN20103_c0_g1	255	TRINITY_DN20103_c0_g1_i1;TRINITY_DN20103_c0_g1_i2	-	-	-	-	-	-	-	-	-	-	-	3.17	1.36	0	0	0.8	1.85	1.63	0.56	2.59	1.8	0.91	0.52	1.13	0.93	0	0.7	0.71	2.09	5	3	0	0	1	3	3	1	5	3	2	1	2	1.53	0	1	1	4
TRINITY_DN86949_c0_g1	206	TRINITY_DN86949_c0_g1_i1	-	-	-	-	-	-	-	-	-	-	-	0.88	1.31	1.68	0.98	1.04	0	0.89	0.93	0	0	0.75	0	0	1.59	0.8	2.69	1.85	0	1	2	2	1	1	0	1	1	0	0	1	0	0	2	1	3	2	0
TRINITY_DN143960_c0_g2	378	TRINITY_DN143960_c0_g2_i1	-	mtTFB1	Dimethyladenosine transferase 1, mitochondrial OS=Drosophila pseudoobscura pseudoobscura OX=46245 GN=mtTFB1 PE=3 SV=2	GO:0000179(rRNA (adenine-N6,N6-)-dimethyltransferase activity);GO:0005759(mitochondrial matrix)	COG0030(Specifically dimethylates two adjacent adenosines (A1518 and A1519) in the loop of a conserved hairpin near the 3'-end of 16S rRNA in the 30S particle. May play a critical role in biogenesis of 30S subunits (By similarity))	-	-	-	-	A0A9J6C4C8.1 PF09813.14;Coa3_cc;	-	0	0	0	0.29	1.83	0	2.21	0	0	0.73	0	0	0.7	0	0.7	0	0	0	0	0	0	1	6	0	8.32	0	0	2.94	0	0	3	0	3	0	0	0
TRINITY_DN6766_c0_g1	797	TRINITY_DN6766_c0_g1_i1	-	-	-	-	-	-	-	-	-	-	-	0	0.19	0.83	0	0.06	2.13	6.28	4.14	2.09	0.63	0.72	0.26	1.67	1.26	2.41	1.22	0.36	0.05	0	5	17	0	1	36.6	121.92	77.64	45.82	13	17	7	37	28	53	24	7	1
TRINITY_DN29843_c0_g2	278	TRINITY_DN29843_c0_g2_i1	-	-	-	-	-	-	-	-	-	-	-	5.48	1.03	2.99	8.84	8.67	7.92	9.58	5.25	4.22	2.63	4.7	0.71	1.8	1.67	5.51	1.9	4.35	4.04	12	3	6.92	17	16	14.89	20.49	10.82	10	5.85	12	2	4.19	4	13.06	4.01	9	9.01
TRINITY_DN130995_c0_g1	228	TRINITY_DN130995_c0_g1_i1	-	DDB_G0284367	PA-phosphatase related-family protein DDB_G0284367 OS=Dictyostelium discoideum OX=44689 GN=DDB_G0284367 PE=3 SV=1	GO:0005887(integral component of plasma membrane);GO:0006644(phospholipid metabolic process);GO:0007165(signal transduction);GO:0008195(phosphatidate phosphatase activity);GO:0046839(phospholipid dephosphorylation)	COG0671(PHOsphatase)	-	-	-	-	K3WYP2.1 PF01569.26;PAP2;	-	0	0	1.27	2.16	1.59	0	0	0	0.62	0.65	0	0	0	0.61	0	0	0.71	0	0	0	2	2.86	2	0	0	0	1	1	0	0	0	1	0	0	1	0
TRINITY_DN54909_c0_g1	974	TRINITY_DN54909_c0_g1_i1;TRINITY_DN54909_c0_g1_i2;TRINITY_DN54909_c0_g1_i3;TRINITY_DN54909_c0_g1_i4;TRINITY_DN54909_c0_g1_i5;TRINITY_DN54909_c0_g1_i6;TRINITY_DN54909_c0_g1_i7;TRINITY_DN54909_c0_g1_i8	-	-	-	-	-	-	-	-	-	-	-	0.56	5.01	2.86	0.4	7.43	3.26	0.44	14.87	0.33	0.89	2.49	0.04	6.47	11.64	0.52	2.58	1.2	1.25	8	95.56	41	5	83.65	40.34	7	208.85	4	12	45.99	1.04	103.88	180.7	7	37.63	17.25	16.02
TRINITY_DN80464_c0_g4	391	TRINITY_DN80464_c0_g4_i1	-	-	-	GO:0000398(mRNA splicing, via spliceosome);GO:0046872(metal ion binding);GO:0071011(precatalytic spliceosome);GO:0071013(catalytic step 2 spliceosome)	ENOG4111IXQ(zinc finger CCCH-type containing 18)	-	-	-	-	-	-	0	0	0	0	1.71	0	2.21	0.26	0	0.91	0	0	0	0	0.21	0	0	0.23	0	0	0	0	6.04	0	9	1	0	3.97	0	0	0	0	1	0	0	1
TRINITY_DN31707_c0_g2	247	TRINITY_DN31707_c0_g2_i1	unnamed protein product [Closterium sp. NIES-65]	-	Small ribosomal subunit protein RACK1 OS=Leishmania chagasi OX=44271 PE=2 SV=1	GO:0000281(mitotic cytokinesis);GO:0000776(kinetochore);GO:0001934(positive regulation of protein phosphorylation);GO:0005080(protein kinase C binding);GO:0005515(protein binding);GO:0005634(nucleus);GO:0005635(nuclear envelope);GO:0005737(cytoplasm);GO:0005813(centrosome);GO:0005829(cytosol);GO:0005840(ribosome);GO:0008045(motor neuron axon guidance);GO:0009792(embryo development ending in birth…	ENOG410XQGZ(guanine nucleotidebinding protein)	NA	NA	NA	-	A0A813MRB7.1 PF00400.37;WD40;	-	0	4.23	0	0	0	0	0	0.76	0.52	1.11	3.38	1.31	0	0.52	0.52	0	0.6	1.67	0	9.97	0	0	0	0	0	1.27	1	2	6.99	3	0	1	1	0	1	3
TRINITY_DN50003_c0_g1	325	TRINITY_DN50003_c0_g1_i1	-	-	-	-	-	-	-	-	-	-	-	0	0	0	0	0	0	0	0	0	0	0	0.27	2.93	0	0	1.09	0.36	0	0	0	0	0	0	0	0	0	0	0	0	1	9	0	0	3	1	0
TRINITY_DN11125_c0_g2	248	TRINITY_DN11125_c0_g2_i1	-	-	-	-	-	-	-	-	-	-	-	96.17	28.9	42.45	60.99	59.9	59.16	95.6	125.94	34.87	56.7	35.66	39.62	86.41	150.76	69.69	107.02	102.67	109.08	170.8	68.67	80.24	96.11	90.01	90.92	166.53	212.43	67.31	103.28	74.28	91.37	164.23	294.57	134.28	184.49	172.3	198.15
TRINITY_DN3864_c9_g1	570	TRINITY_DN3864_c9_g1_i1;TRINITY_DN3864_c9_g1_i2;TRINITY_DN3864_c9_g1_i3;TRINITY_DN3864_c9_g1_i4;TRINITY_DN3864_c9_g1_i6	-	-	-	-	-	-	-	-	-	-	-	1.32	0.99	0.39	3.35	0.98	1.37	2.56	1.62	1.41	0.93	0.16	0.68	0.76	2.31	1.65	0.35	1.23	0.64	10.47	11.77	2.94	14.32	8.54	11.66	16	15.7	7.79	6.34	1.43	6.84	8.93	15.84	11.75	3.13	9.68	6.84
TRINITY_DN102035_c0_g1	204	TRINITY_DN102035_c0_g1_i1	uncharacterized mitochondrial protein AtMg00810-like [Dioscorea cayenensis subsp. rotundata]	-	-	GO:0005634(nucleus);GO:0006281(DNA repair);GO:0016301(kinase activity)	COG1132((ABC) transporter)	NA	NA	NA	-	-	-	3.63	0.67	1.73	3.03	0	1.04	0	0.96	0.83	1.75	0.77	1.36	0	1.64	0	0.92	2.86	2.63	4	1	2	3	0	1	0	1	1	2	1	2	0	2	0	1	3	3
TRINITY_DN41479_c0_g1	1486	TRINITY_DN41479_c0_g1_i1	-	-	-	-	-	-	-	-	-	-	-	0.02	0	0	0	0	0	5.26	0	0	0	0	0	0	0	0	0.14	0	0	1	0	0	0	0	0	253	0	0	0	0	0	0	0	0	7	0	0
TRINITY_DN160513_c0_g1	236	TRINITY_DN160513_c0_g1_i1	-	-	-	-	-	-	-	-	-	-	-	0.62	0	0	0	2.21	0	0	0	0	0	0	0	2.89	1.13	1.14	0	1.97	0	1	0	0	0	3	0	0	0	0	0	0	0	5	2	2	0	3	0
TRINITY_DN11893_c1_g1	429	TRINITY_DN11893_c1_g1_i1;TRINITY_DN11893_c1_g1_i2;TRINITY_DN11893_c1_g1_i3;TRINITY_DN11893_c1_g1_i4	-	-	-	-	-	-	-	-	-	-	-	2.79	13.85	7.58	4.95	5.3	2.72	3.06	2.62	6.56	7.17	9.1	5.62	1.21	1.07	1.73	2.43	2.25	3.55	8.15	49.96	21.93	11.95	14	7.4	8.93	6.13	21.75	17.86	30.36	19.7	4.29	3.93	7.39	8	7	9.01
TRINITY_DN12702_c0_g1	1326	TRINITY_DN12702_c0_g1_i1;TRINITY_DN12702_c0_g1_i2	Uncharacterized protein AXF42_Ash014057 [Apostasia shenzhenica]	At4g15970	Uncharacterized protein At4g15970 OS=Arabidopsis thaliana OX=3702 GN=At4g15970 PE=2 SV=1	GO:0005737(cytoplasm);GO:0008150(biological_process);GO:0009451(RNA modification);GO:0043231(intracellular membrane-bounded organelle)	ENOG410YD0F(Nucleotide-diphospho-sugar transferase)	NA	NA	NA	-	A0A2I0A9A6.1 PF03407.21;Nucleotid_trans;	-	12.1	2.06	1.86	8.38	7.05	8.01	12.2	7.88	2.58	5.19	4.12	5.98	11.22	8.61	9.78	14.04	15.5	16.08	516	116	81	318	249	293	504	312.3	119	228	205	341	524	403	454	585.66	627.08	697.84
TRINITY_DN63117_c0_g1	258	TRINITY_DN63117_c0_g1_i1	-	myo-2	Myosin-2 OS=Caenorhabditis elegans OX=6239 GN=myo-2 PE=1 SV=2	GO:0003774(motor activity);GO:0003779(actin binding);GO:0005524(ATP binding);GO:0016459(myosin complex)	COG5022(myosin heavy chain)	-	-	-	-	A0A814UB08.1 PF01576.24;Myosin_tail_1;	-	1.04	0	0	0	0	0	0	2.2	0	0	0	0.4	0	0.47	0	0	1.66	0	2	0	0	0	0	0	0	4	0	0	0	1	0	1	0	0	3	0
TRINITY_DN45789_c0_g1	300	TRINITY_DN45789_c0_g1_i1	-	-	-	-	-	-	-	-	-	-	-	4.05	0.61	1.46	1.78	1.98	2.34	1.67	1.72	0.71	1.19	0.67	1.3	1.5	1.48	2.22	0.42	0.85	0	10.12	2.02	3.83	3.87	4.15	4.97	4.05	4	1.92	3	1.96	4.2	4	4	6	1	2	0
TRINITY_DN21558_c0_g1	5331	TRINITY_DN21558_c0_g1_i1;TRINITY_DN21558_c0_g1_i2;TRINITY_DN21558_c0_g1_i3;TRINITY_DN21558_c0_g1_i4;TRINITY_DN21558_c0_g1_i6;TRINITY_DN21558_c0_g1_i8;TRINITY_DN21558_c0_g1_i9	unnamed protein product [Miscanthus lutarioriparius]	TOC159	Translocase of chloroplast 159, chloroplastic OS=Arabidopsis thaliana OX=3702 GN=TOC159 PE=1 SV=1	GO:0003924(GTPase activity);GO:0004888(transmembrane signaling receptor activity);GO:0004930(G-protein coupled receptor activity);GO:0005515(protein binding);GO:0005525(GTP binding);GO:0005829(cytosol);GO:0009507(chloroplast);GO:0009536(plastid);GO:0009707(chloroplast outer membrane);GO:0009941(chloroplast envelope);GO:0016020(membrane);GO:0016021(integral component of membrane);GO:0045036(protei…	ENOG410Y1GS(NA)	-	-	-	-	A0A8T0SHG4.1 PF11886.13;TOC159_MAD;	-	1.17	0.93	1.55	0.96	1.93	1.35	1.26	2.35	0.67	0.45	0.75	0.38	1.32	1.72	0.94	0.98	0.99	0.87	242.98	250.88	308.76	174	315.84	235.69	245.84	448.82	148.93	92.77	174.83	102	298.34	380.58	207	194.17	187.64	173
TRINITY_DN28056_c0_g1	932	TRINITY_DN28056_c0_g1_i1;TRINITY_DN28056_c0_g1_i2;TRINITY_DN28056_c0_g1_i3;TRINITY_DN28056_c0_g1_i4;TRINITY_DN28056_c0_g1_i5;TRINITY_DN28056_c0_g1_i6	Rhodanese-like domain [Macleaya cordata]	-	-	-	ENOG4111H5I(Rhodanese-like domain)	-	-	-	-	A0A7J7L3S9.1 PF00581.25;Rhodanese;	-	13.6	15.03	13.43	9.97	12.94	11.12	12.6	11.37	14.38	12.63	13.14	12.35	11.68	8.36	8.87	14.05	13.62	13.71	224.69	327.43	223.91	147.98	185.77	159.77	199.51	178.53	262.74	215.95	258.6	278.39	218.3	157.53	160.59	228.75	215.26	233.44
TRINITY_DN109330_c0_g2	292	TRINITY_DN109330_c0_g2_i1	-	-	-	-	-	-	-	-	-	-	-	0	4.42	0	0	0	0	0	0	0	0	1.08	1.62	0	0	0.39	0	0.89	1.24	0	14	0	0	0	0	0	0	0	0	3	5	0	0	1	0	2	3
TRINITY_DN76543_c0_g1	435	TRINITY_DN76543_c0_g1_i1	-	-	-	-	-	-	-	-	-	A0A1J1J2B5.1 PF10169.14;LLPH;	-	0	0	0	0	1.96	0	4.36	0	0.17	1.06	0	0	0.16	0	0.99	0	0	0.36	0	0	0	0	9	0	23	0	1	6	0	0	1	0	6	0	0	2
TRINITY_DN109736_c1_g1	247	TRINITY_DN109736_c1_g1_i1	-	-	-	-	-	-	-	-	-	-	-	0	2.12	0.53	0	0	0	0	0	1.57	1.11	0.48	1.75	0	0	0.52	0	0	0.55	0	5	1	0	0	0	0	0	3	2	1	4	0	0	1	0	0	1
TRINITY_DN92250_c0_g2	735	TRINITY_DN92250_c0_g2_i1	-	-	-	-	-	-	-	-	-	-	-	0.57	0.65	0.34	1.51	2.58	2.12	0.37	0.31	0.11	0.44	0.23	0.11	0.78	0.36	0.37	0.18	0.24	0.41	10.03	15	6	23.23	37.45	31.5	6.29	5	2	8	4.76	2.59	15.11	7	7	3	4	7.31
TRINITY_DN32449_c0_g1	296	TRINITY_DN32449_c0_g1_i1;TRINITY_DN32449_c0_g1_i2	-	-	-	-	-	-	-	-	-	-	-	2.46	6.46	2.75	4.22	1.78	3.35	3.49	4.23	1.14	1.63	3.49	2.1	2.8	4.21	1.38	2.25	3.54	3.08	6	19	6.12	9	3	5.44	7	9	3	4	8	6	6	10.31	3	4	6.13	7
TRINITY_DN67111_c0_g4	224	TRINITY_DN67111_c0_g4_i1	-	Ccni	Cyclin-I OS=Mus musculus OX=10090 GN=Ccni PE=2 SV=4	GO:0003674(molecular_function);GO:0005575(cellular_component);GO:0051726(regulation of cell cycle)	COG5024(g2 mitotic-specific)	-	-	-	-	A0A814WKT0.1 PF00134.28;Cyclin_N;	-	0.7	0	0.66	0	0.83	1.61	0.71	0	0	0.67	2.38	0	0	0	0	0	0	0.68	1	0	1	0	1	2	1	0	0	1	4	0	0	0	0	0	0	1
TRINITY_DN80173_c0_g1	248	TRINITY_DN80173_c0_g1_i1	-	M73	Adenosine deaminase OS=Phlebotomus duboscqi OX=37738 GN=M73 PE=1 SV=1	GO:0004000(adenosine deaminase activity);GO:0005615(extracellular space);GO:0005829(cytosol);GO:0006154(adenosine catabolic process);GO:0008083(growth factor activity);GO:0043103(hypoxanthine salvage);GO:0046103(inosine biosynthetic process)	COG1816(adenosine deaminase)	-	-	-	-	A0A9J6C8K8.1 PF08451.16;A_deaminase_N;	-	0	0	0	0	0	0	4.69	0.59	0	0	0	0	0.53	0	0	0	0	0.55	0	0	0	0	0	0	8.16	1	0	0	0	0	1	0	0	0	0	1
TRINITY_DN168520_c0_g1	386	TRINITY_DN168520_c0_g1_i1	hypothetical protein C2845_PM13G23270 [Panicum miliaceum]	RPL32	Large ribosomal subunit protein eL32 OS=Canis lupus familiaris OX=9615 GN=RPL32 PE=1 SV=1	GO:0022625(cytosolic large ribosomal subunit)	COG1717((ribosomal) protein)	K02912	large subunit ribosomal protein L32e	-	sita03010(Ribosome)	D8LTG6.1 PF01655.23;Ribosomal_L32e;	-	1.88	3.15	0.95	0	0.58	0.29	0.76	0	2.01	0.24	0.61	1.08	0.22	0	0.44	0	0.25	0	8	17	4	0	2	1	3	0	9	1	3	6	1	0	2	0	1	0
TRINITY_DN162860_c0_g1	364	TRINITY_DN162860_c0_g1_i1	-	-	-	-	-	-	-	-	-	-	-	0	0	0	0	0	0	0	0	0	0	0	0	0	0	0	4.32	0	0	0	0	0	0	0	0	0	0	0	0	0	0	0	0	0	15	0	0
TRINITY_DN30007_c1_g1	309	TRINITY_DN30007_c1_g1_i1;TRINITY_DN30007_c1_g1_i2;TRINITY_DN30007_c1_g1_i3	-	-	-	-	-	-	-	-	-	-	-	1.2	0.45	1.93	0	3.13	2.54	0.78	1.26	1.55	0.47	0	0.92	1.12	1.67	2.99	0.62	0.51	2	2	1	4	0	5	3.86	2	2	3	1	0	2	2	4	6	1	1	4
TRINITY_DN149010_c0_g2	226	TRINITY_DN149010_c0_g2_i1	-	-	-	-	-	-	-	-	-	-	-	0	0	0	2.31	0	0	0	0	0	0	1.75	0	0	0	2.52	0	5.05	2.66	0	0	0	3	0	0	0	0	0	0	3	0	0	0	4	0	7	4
TRINITY_DN73636_c0_g1	236	TRINITY_DN73636_c0_g1_i1	-	-	-	-	-	-	-	-	-	-	-	0	0.46	1.17	0	2.21	0	0.63	1.31	0.57	0	0	0	0.58	0.56	0	0	0	3.63	0	1	2	0	3	0	1	2	1	0	0	0	1	1	0	0	0	6
TRINITY_DN24814_c0_g1	1497	TRINITY_DN24814_c0_g1_i1;TRINITY_DN24814_c0_g1_i3;TRINITY_DN24814_c0_g1_i4;TRINITY_DN24814_c0_g1_i5;TRINITY_DN24814_c0_g1_i6;TRINITY_DN24814_c0_g1_i7	polyadenylate-binding protein 2-like isoform X2 [Potentilla anserina]	PAB3	Polyadenylate-binding protein 3 OS=Arabidopsis thaliana OX=3702 GN=PAB3 PE=2 SV=1	GO:0000184(nuclear-transcribed mRNA catabolic process, nonsense-mediated decay);GO:0003723(RNA binding);GO:0003743(translation initiation factor activity);GO:0005634(nucleus);GO:0005737(cytoplasm);GO:0006397(mRNA processing);GO:0006417(regulation of translation);GO:0060211(regulation of nuclear-transcribed mRNA poly(A) tail shortening)	ENOG410XR5X(poly(A) binding protein, cytoplasmic)	K13126	polyadenylate-binding protein	-	fve03013(RNA transport);fve03015(mRNA surveillance pathway);fve03018(RNA degradation)	A0A372RC99.1 PF00076.27;RRM_1;	-	3.38	0.79	0.96	0.46	0.83	1.15	1.22	0.33	1.05	0.97	1.34	2.03	0.43	0.21	0.79	0.2	0.52	0.33	125	47.05	42	18.82	28	39.35	50.04	14	49	39.48	61	109.84	19	9	32.95	8	15	14
TRINITY_DN111169_c0_g1	511	TRINITY_DN111169_c0_g1_i1	-	-	-	-	-	-	-	-	-	-	-	0	0	0	0.28	0	0	0	0	0	0	0	0	0	0	3.13	0	0.25	0.96	0	0	0	2	0	0	0	0	0	0	0	0	0	0	28	0	2	8
TRINITY_DN74793_c0_g1	356	TRINITY_DN74793_c0_g1_i1;TRINITY_DN74793_c0_g1_i2;TRINITY_DN74793_c0_g1_i3	hypothetical protein PVAP13_4NG193800 [Panicum virgatum]	Copb2	Coatomer subunit beta' OS=Mus musculus OX=10090 GN=Copb2 PE=1 SV=2	GO:0006886(intracellular protein transport);GO:0006888(ER to Golgi vesicle-mediated transport);GO:0006890(retrograde vesicle-mediated transport, Golgi to ER);GO:0006891(intra-Golgi vesicle-mediated transport);GO:0030126(COPI vesicle coat)	ENOG410XNNY(coatomer protein complex, subunit beta 2 (beta prime))	NA	NA	NA	-	A0A9D5BS60.1 PF04053.19;Coatomer_WDAD;	-	18.89	24.41	29.64	22.71	16.76	20.47	20.67	32.07	26.54	20.92	20.68	17.55	12.03	30.69	23.44	19.57	15.14	23.04	44.25	76.94	74.34	46.55	34.17	42.18	47.14	70.54	68.05	49.8	57.22	53.21	30.4	78.12	59.7	44.36	33.5	55.53
TRINITY_DN1321_c0_g1	1938	TRINITY_DN1321_c0_g1_i1;TRINITY_DN1321_c0_g1_i10;TRINITY_DN1321_c0_g1_i11;TRINITY_DN1321_c0_g1_i12;TRINITY_DN1321_c0_g1_i13;TRINITY_DN1321_c0_g1_i14;TRINITY_DN1321_c0_g1_i15;TRINITY_DN1321_c0_g1_i16;TRINITY_DN1321_c0_g1_i17;TRINITY_DN1321_c0_g1_i18;TRINITY_DN1321_c0_g1_i19;TRINITY_DN1321_c0_g1_i2;TRINITY_DN1321_c0_g1_i20;TRINITY_DN1321_c0_g1_i21;TRINITY_DN1321_c0_g1_i3;TRINITY_DN1321_c0_g1_i4;TRI…	cyclin-D2-1 isoform X1 [Elaeis guineensis]	CYCD2-1	Cyclin-D2-1 OS=Oryza sativa subsp. japonica OX=39947 GN=CYCD2-1 PE=3 SV=2	GO:0005515(protein binding);GO:0005634(nucleus);GO:0007049(cell cycle);GO:0016538(cyclin-dependent protein serine/threonine kinase regulator activity);GO:0051301(cell division);GO:0051726(regulation of cell cycle)	ENOG410YEWI(Pfam:DUF231)	NA	NA	NA	-	A0A175YJ04.1 PF00134.28;Cyclin_N;	-	4.92	4.07	8.32	4.12	5.7	7.7	6.34	15.7	2.54	2.87	3.26	3.52	7.93	16.86	6.64	6.09	5.42	4.63	305.6	340.25	540.67	230.29	300.22	419.57	387.44	931.76	171.93	184.18	238.95	181.02	547.38	1105.77	452.86	374	264.13	294.17
TRINITY_DN129390_c0_g1	242	TRINITY_DN129390_c0_g1_i1	WD40 repeat-like protein [Coccomyxa subellipsoidea C-169]	JIP5	WD repeat-containing protein JIP5 OS=Cryptococcus neoformans var. neoformans serotype D (strain B-3501A) OX=283643 GN=JIP5 PE=3 SV=1	GO:0042273(ribosomal large subunit biogenesis)	ENOG410ZHU5(WD repeatcontaining protein)	-	-	-	-	A0A8J5J8Q2.1 PF00400.37;WD40;	-	1.18	2.21	0.56	1.33	0	0.68	0	0	1.09	0	0	0.45	0	0	0	0	0	0	2	5	1	2	0	1	0	0	2	0	0	1	0	0	0	0	0	0
TRINITY_DN35342_c0_g1	345	TRINITY_DN35342_c0_g1_i1	-	-	-	-	-	-	-	-	-	-	-	1.14	1.6	0.61	1.47	1.31	2.88	3.5	1.18	0.29	0.34	0.75	0.7	1.69	0.62	4.3	1.7	2.24	1.03	3.72	6.76	2.02	4.1	3.53	7.82	10.85	3.51	1.02	1.1	2.83	2.99	5.85	2.17	15.06	5.25	6.93	3.37
TRINITY_DN166548_c0_g1	566	TRINITY_DN166548_c0_g1_i1	-	-	-	-	-	-	-	-	-	-	-	0.09	0.15	0	0.22	0.58	1.15	0.5	0.31	0.18	0.56	0.33	1.35	0.44	0.79	0.44	1.59	5.94	1.14	1	2	0	2	5	10	5	3	2	6	4	19	5	9	5	16	59.46	12
TRINITY_DN21908_c0_g1	844	TRINITY_DN21908_c0_g1_i1;TRINITY_DN21908_c0_g1_i2;TRINITY_DN21908_c0_g1_i3;TRINITY_DN21908_c0_g1_i4;TRINITY_DN21908_c0_g1_i5;TRINITY_DN21908_c0_g1_i6;TRINITY_DN21908_c0_g1_i7;TRINITY_DN21908_c0_g1_i8;TRINITY_DN21908_c0_g1_i9	hypothetical protein ZIOFF_011144 [Zingiber officinale]	RBP-L	RNA-binding protein L OS=Oryza sativa subsp. japonica OX=39947 GN=RBP-L PE=1 SV=1	GO:0003723(RNA binding);GO:0003729(mRNA binding);GO:0005634(nucleus);GO:0005829(cytosol);GO:0006397(mRNA processing);GO:0008143(poly(A) binding)	COG0724(Rna-binding protein)	K03231	elongation factor 1-alpha	-	cam03013(RNA transport)	A0A2I0A880.1 PF00076.27;RRM_1;	-	25.44	20.13	15.85	14.7	12.28	23.47	30.09	36.02	19.38	14.38	12.19	12.83	24.7	22.13	14.28	25.93	20.06	16.59	57.63	62.14	49.46	38.89	31.99	47.9	56.89	67.82	42.24	30.07	29.81	41.49	54.94	53.67	43.01	56.26	39.73	50.94
TRINITY_DN155829_c0_g2	869	TRINITY_DN155829_c0_g2_i1;TRINITY_DN155829_c0_g2_i2;TRINITY_DN155829_c0_g2_i3;TRINITY_DN155829_c0_g2_i4;TRINITY_DN155829_c0_g2_i5	hypothetical protein CMV_002479 [Castanea mollissima]	-	-	GO:0006952(defense response)	ENOG410YYII(LURP-one-related 7-like)	-	-	-	-	A0A0K9NZA1.1 PF04525.17;LOR;	-	2.2	1.77	2.42	1.31	1.62	2.28	1.95	2.12	1.75	0.96	1.12	1.17	1.33	1.75	1.11	1.02	0.45	0.7	35	41	34	22	23	33	31	29	33	16	23	25	25	30	21	18	10	9
TRINITY_DN116662_c0_g1	204	TRINITY_DN116662_c0_g1_i1	hypothetical protein HXX76_000914 [Chlamydomonas incerta]	-	-	-	-	-	-	-	-	-	-	0	0	0	0	1.07	0	0	0	1.66	1.75	0	3.41	0.84	0	0	1.85	3.81	0	0	0	0	0	1	0	0	0	2	2	0	5	1	0	0	2	4	0
TRINITY_DN136974_c0_g2	205	TRINITY_DN136974_c0_g2_i1	-	-	-	-	-	-	-	-	-	-	-	1.78	0	1.63	1	1.05	2.04	1.81	0	0	0	0	0	3.29	0	0.82	0	0	1.73	2	0	1.91	1	1	2	2	0	0	0	0	0	3.99	0	1	0	0	2
TRINITY_DN159760_c0_g1	619	TRINITY_DN159760_c0_g1_i1;TRINITY_DN159760_c0_g1_i2	-	-	-	-	-	-	-	-	-	-	-	1.52	2.33	1.05	0.45	2.57	1.74	2.49	1.29	3.41	1.18	2.18	1.03	3.05	0.58	1.2	2.92	0.17	1.87	6	7	7	5	9	5.98	5.39	3	7.09	2	6	4.01	10	8	8	5.55	2	7
TRINITY_DN104357_c0_g2	211	TRINITY_DN104357_c0_g2_i1	uncharacterized protein LOC132615456 [Lycium barbarum]	-	-	-	-	-	-	-	-	-	-	0.82	2.44	3.89	3.66	2.91	5.63	0.83	3.46	1	0	2.77	0.62	1.52	1.48	1.5	0.7	0.86	0.79	1	4	5	4	3	6.01	1	4.01	1.33	0	4	1	2	2	2	0.84	1	1
TRINITY_DN88116_c0_g1	234	TRINITY_DN88116_c0_g1_i1	-	-	-	-	-	-	-	-	-	-	-	0	0.47	1.19	0	0	0	0	1.33	2.33	0.61	0	0.48	0.59	0	0	0	0.67	2.46	0	1	2	0	0	0	0	2	4	1	0	1	1	0	0	0	1	4
TRINITY_DN15854_c0_g1	458	TRINITY_DN15854_c0_g1_i1	CCR4-NOT transcription complex subunit 10 [Cocos nucifera]	-	-	-	-	K12607	CCR4-NOT transcription complex subunit 10	-	egu03018(RNA degradation)	-	-	4.66	3.46	3.41	7.09	5.43	4.16	4.65	11.22	3.18	3.3	2.42	1.56	3.22	7.51	5.81	5.38	4.46	6.12	30.07	28.18	21.48	38.59	28.23	21.83	27.88	64.33	21.57	21.21	17.96	13.36	22.31	51.24	39.84	32.62	27.16	38.9
TRINITY_DN62016_c0_g1	228	TRINITY_DN62016_c0_g1_i1	uncharacterized protein LOC131857597 [Cryptomeria japonica]	-	-	-	-	-	-	-	-	-	-	2.01	0.5	1.27	0	0	0	0	0.71	1.85	0	0	2.05	0	0.61	0.62	0.69	1.42	1.96	3	1	2	0	0	0	0	1	3	0	0	4	0	1	1	1	2	3
TRINITY_DN74714_c1_g1	1428	TRINITY_DN74714_c1_g1_i1;TRINITY_DN74714_c1_g1_i2	protein EFFECTOR OF TRANSCRIPTION 2-like [Magnolia sinica]	ET2	Protein EFFECTOR OF TRANSCRIPTION 2 OS=Arabidopsis thaliana OX=3702 GN=ET2 PE=1 SV=1	GO:0005634(nucleus);GO:0097100(supercoiled DNA binding);GO:2000033(regulation of seed dormancy process)	ENOG4111SNT(NA)	-	-	-	-	A0A9E7HXU1.1 PF19239.4;GIY_YIG_domain;	HRT-like	7.16	4.1	4.46	6.02	6.23	6.34	6.01	7.57	3.47	2.99	3.49	2.21	5.17	4.9	4.21	5.41	4.6	4.28	337	253	215	251	242	253	273	334	178	144	192.12	139	265	252	216.31	250.63	204.99	205
TRINITY_DN137248_c0_g1	477	TRINITY_DN137248_c0_g1_i1	hypothetical protein RND71_044066 [Anisodus tanguticus]	let-754	Adenylate kinase OS=Caenorhabditis elegans OX=6239 GN=let-754 PE=3 SV=2	GO:0000166(nucleotide binding);GO:0004017(adenylate kinase activity);GO:0005524(ATP binding);GO:0005737(cytoplasm);GO:0005739(mitochondrion);GO:0005758(mitochondrial intermembrane space);GO:0005829(cytosol);GO:0006139(nucleobase-containing compound metabolic process);GO:0016301(kinase activity);GO:0016310(phosphorylation);GO:0016740(transferase activity);GO:0016776(phosphotransferase activity, ph…	COG0563(Catalyzes the reversible transfer of the terminal phosphate group between ATP and AMP. Plays an important role in cellular energy homeostasis and in adenine nucleotide metabolism (By similarity))	K00939	adenylate kinase	EC:2.7.4.3	gsl00230(Purine metabolism);gsl00730(Thiamine metabolism)	A0A915ESG7.1 PF00406.27;ADK;	-	0	0	0	0	3.83	0	0	0	0	0	0	0	1.3	0.13	0	0	0	0	0	0	0	0	22	0	0	0	0	0	0	0	10	1	0	0	0	0
TRINITY_DN86484_c2_g1	223	TRINITY_DN86484_c2_g1_i1	-	-	-	-	-	-	-	-	-	-	-	0	0	1.52	0.8	0.79	0.81	0.72	0	0.65	0.68	0.6	0	0.66	0.64	0.6	2.9	1.49	0	0	0	2.28	1	0.94	1	1	0	1	1	1	0	1	1	0.92	4	2	0
TRINITY_DN67070_c0_g4	213	TRINITY_DN67070_c0_g4_i1	hypothetical protein LUZ63_020387 [Rhynchospora breviuscula]	pckG	Phosphoenolpyruvate carboxykinase [GTP] OS=Geobacter sulfurreducens (strain ATCC 51573 / DSM 12127 / PCA) OX=243231 GN=pckG PE=3 SV=1	GO:0004613(phosphoenolpyruvate carboxykinase (GTP) activity);GO:0006094(gluconeogenesis)	COG1274(Catalyzes the conversion of oxaloacetate (OAA) to phosphoenolpyruvate (PEP), the rate-limiting step in the metabolic pathway that produces glucose from lactate and other precursors derived from the citric acid cycle (By similarity))	-	-	-	-	I0I073.1 PF00821.23;PEPCK_GTP;	-	7.99	0	0.76	0	1.89	0.91	4.05	0	0	0	0	0	0	0	0	0	0	0	10.03	0	1	0	2	1	5	0	0	0	0	0	0	0	0	0	0	0
TRINITY_DN54549_c1_g1	222	TRINITY_DN54549_c1_g1_i1	hypothetical protein BUALT_Bualt10G0054100 [Buddleja alternifolia]	-	-	GO:0005794(Golgi apparatus);GO:0008150(biological_process);GO:0016021(integral component of membrane);GO:0016740(transferase activity);GO:0016757(transferase activity, transferring glycosyl groups)	ENOG410YRJG(Core 1 synthase, glycoprotein-N-acetylgalactosamine 3-beta-galactosyltransferase, 1)	-	-	-	-	A0A5A7P2W1.1 PF04646.17;DUF604;	-	11.42	7.45	6.09	15.19	8.46	6.55	13.16	18.55	7.84	7.14	8.9	8.21	7.77	7.9	7.87	24.49	19.95	29.76	16.01	14	9	18.89	10	7.97	18.11	24.68	11.94	10.34	14.65	15.16	11.68	12.24	12	33.44	26.48	42.84
TRINITY_DN115130_c0_g1	211	TRINITY_DN115130_c0_g1_i1	-	-	-	-	-	-	-	-	-	-	-	0	0	3.12	0	0	0	0	0	0	0	0	0	0	0	0	0	0	0	0	0	4	0	0	0	0	0	0	0	0	0	0	0	0	0	0	0
TRINITY_DN124739_c0_g1	280	TRINITY_DN124739_c0_g1_i1	-	-	-	-	-	-	-	-	-	-	-	0	1.35	0	1.03	0.54	2.1	0.46	0.96	0.42	0.89	0	0	0	0.41	1.67	0	0.48	0.44	0	4	0	2	1	4	1	2	1	2	0	0	0	1	4	0	1	1
TRINITY_DN54349_c0_g1	222	TRINITY_DN54349_c0_g1_i1	-	-	-	-	-	-	-	-	-	-	-	0	0	0	0	0	0	2.18	0	1.97	0	0	0	1.99	2.58	0.66	2.2	0	2.08	0	0	0	0	0	0	3	0	3	0	0	0	3	4	1	3	0	3
TRINITY_DN56079_c0_g1	266	TRINITY_DN56079_c0_g1_i1	-	-	-	-	ENOG410YF5P(BTB POZ domain-containing protein)	-	-	-	-	A0A662WD26.1 PF00651.36;BTB;	-	1.48	2.21	0.46	0	2.91	0	0.5	1.04	0	0.96	0.84	0.38	0	0	0	0.51	0	0.48	3	6	1	0	5	0	1	2	0	2	2	1	0	0	0	1	0	1
TRINITY_DN23753_c0_g1	224	TRINITY_DN23753_c0_g1_i1	PREDICTED: uncharacterized protein LOC109116185 [Tarenaya hassleriana]	AtMg00810	Uncharacterized mitochondrial protein AtMg00810 OS=Arabidopsis thaliana OX=3702 GN=AtMg00810 PE=4 SV=1	GO:0003723(RNA binding);GO:0004525(ribonuclease III activity);GO:0005634(nucleus);GO:0005737(cytoplasm);GO:0016442(RISC complex);GO:0030422(production of siRNA involved in RNA interference)	COG0571(Digests double-stranded RNA. Involved in the processing of primary rRNA transcript to yield the immediate precursors to the large and small rRNAs (23S and 16S). Also processes some mRNAs, and tRNAs when they are encoded in the rRNA operon (By similarity))	NA	NA	NA	-	A0A1S4DMT0.1 PF13839.11;PC-Esterase;	-	2.79	5.73	1.32	2.36	4.14	1.61	0	0.74	1.93	2.02	0.59	0	0	0.63	1.28	2.87	0.74	2.72	4	11	2	3	5	2	0	1	3	3	1	0	0	1	1.99	4	1	4
TRINITY_DN9678_c0_g1	336	TRINITY_DN9678_c0_g1_i1;TRINITY_DN9678_c0_g1_i2;TRINITY_DN9678_c0_g1_i3;TRINITY_DN9678_c0_g1_i4;TRINITY_DN9678_c0_g1_i5;TRINITY_DN9678_c0_g1_i6;TRINITY_DN9678_c0_g1_i7	-	-	-	-	-	-	-	-	-	-	-	4.45	2.81	5.5	3.08	5.62	8.49	2.86	4.04	1.7	2.68	4.32	2.29	4.75	4.12	3.1	3.94	2.4	7.03	8.67	5	12.01	6.39	13.1	16.23	7	10	5	7	12	8	8.84	10.86	8	8	5	16.09
TRINITY_DN46187_c0_g1	1599	TRINITY_DN46187_c0_g1_i1;TRINITY_DN46187_c0_g1_i2;TRINITY_DN46187_c0_g1_i3;TRINITY_DN46187_c0_g1_i4;TRINITY_DN46187_c0_g1_i6	endoglucanase 23-like [Phoenix dactylifera]	GLU12	Endoglucanase 23 OS=Oryza sativa subsp. japonica OX=39947 GN=GLU12 PE=2 SV=1	GO:0004553(hydrolase activity, hydrolyzing O-glycosyl compounds);GO:0005576(extracellular region);GO:0005975(carbohydrate metabolic process);GO:0008810(cellulase activity);GO:0030245(cellulose catabolic process);GO:0071555(cell wall organization)	ENOG410YC2H(endo-glucanase)	K01179	endoglucanase	EC:3.2.1.4	pda00500(Starch and sucrose metabolism)	A0A8B7BUS7.1 PF00759.24;Glyco_hydro_9;	-	0.17	0.15	0.31	0.11	0.65	0.81	0.65	3.79	0	0.04	0.33	0.04	0.92	2.63	1.22	0.38	0.16	0.48	9	11	17	5	29	31	27	168.98	0	2	20.05	3	43	144	57	20	8	20
TRINITY_DN13977_c0_g1	6390	TRINITY_DN13977_c0_g1_i11;TRINITY_DN13977_c0_g1_i12;TRINITY_DN13977_c0_g1_i13;TRINITY_DN13977_c0_g1_i14;TRINITY_DN13977_c0_g1_i15;TRINITY_DN13977_c0_g1_i17;TRINITY_DN13977_c0_g1_i18;TRINITY_DN13977_c0_g1_i2;TRINITY_DN13977_c0_g1_i4;TRINITY_DN13977_c0_g1_i5;TRINITY_DN13977_c0_g1_i6;TRINITY_DN13977_c0_g1_i8;TRINITY_DN13977_c0_g1_i9	uncharacterized protein LOC131248837 isoform X1 [Magnolia sinica]	-	-	-	ENOG411175J(F-box domain)	-	-	-	-	A0A843VMW6.1 PF14223.11;Retrotran_gag_2;	-	5.89	3.2	2.47	4.73	5.2	5.67	4.77	4.8	2.85	2.74	2.69	2.74	5.82	3.28	3.91	3.88	4.26	4.54	323.11	274.41	188	306.66	309.15	337.36	285	255	200	169	207.05	217	373.25	270.08	287	261.64	274	295.01
TRINITY_DN138658_c1_g1	202	TRINITY_DN138658_c1_g1_i1	uncharacterized protein LOC109840677 [Asparagus officinalis]	-	-	-	-	-	-	-	-	-	-	0	0	0.9	3.13	2.2	0	0	0	0.86	0.9	1.4	0	0	1.69	1.71	0.95	0	0	0	0	1	3	2	0	0	0	1	1	1.76	0	0	2	2	1	0	0
TRINITY_DN97351_c0_g1	232	TRINITY_DN97351_c0_g1_i1	multiple organellar RNA editing factor 2, chloroplastic-like isoform X2 [Phoenix dactylifera]	MORF6	Multiple organellar RNA editing factor 6, mitochondrial OS=Arabidopsis thaliana OX=3702 GN=MORF6 PE=1 SV=1	GO:0005739(mitochondrion);GO:0006397(mRNA processing);GO:0009507(chloroplast);GO:0080156(mitochondrial mRNA modification)	-	K00655	1-acyl-sn-glycerol-3-phosphate acyltransferase	EC:2.3.1.51	sind00561(Glycerolipid metabolism);sind00564(Glycerophospholipid metabolism)	-	-	0	0.48	1.83	5.09	1.52	3.71	0	0	0.59	0	0.57	0	2.4	0.58	3.54	0	0	0.63	0	1	3	7	2	5	0	0	1	0	1.03	0	4	1	5.97	0	0	1
TRINITY_DN25846_c0_g1	230	TRINITY_DN25846_c0_g1_i1	CLIP-associated protein [Iris pallida]	CLASP	CLIP-associated protein OS=Arabidopsis thaliana OX=3702 GN=CLASP PE=1 SV=1	GO:0000278(mitotic cell cycle);GO:0005737(cytoplasm);GO:0005829(cytosol);GO:0005876(spindle microtubule);GO:0005886(plasma membrane);GO:0005938(cell cortex);GO:0007026(negative regulation of microtubule depolymerization);GO:0009506(plasmodesma);GO:0009524(phragmoplast);GO:0009826(unidimensional cell growth);GO:0043622(cortical microtubule organization);GO:0050821(protein stabilization);GO:0051010…	ENOG410ZMY0(cytoplasmic linker associated protein)	NA	NA	NA	-	A0A8K0IFC5.1 PF21040.2;CEP104-like_TOG;	-	10.03	17.95	15.36	11.79	14.7	13.23	13.89	29.83	3.62	13.75	12.63	2.58	17.7	15.89	12.94	16.7	18.52	16.62	15.24	36.61	24.73	15.91	18.89	17.47	20.75	43.15	5.99	21.58	22.55	5.13	28.9	26.7	21.39	24.7	26.69	25.96
TRINITY_DN17331_c0_g2	869	TRINITY_DN17331_c0_g2_i1;TRINITY_DN17331_c0_g2_i2	uncharacterized protein ycf20 isoform X1 [Macadamia integrifolia]	ycf20	Uncharacterized protein ycf20 OS=Neopyropia yezoensis OX=2788 GN=ycf20 PE=3 SV=1	GO:0003674(molecular_function);GO:0009507(chloroplast);GO:0010196(nonphotochemical quenching);GO:0016021(integral component of membrane)	ENOG4111TJM(Protein of unknown function (DUF565))	-	-	-	-	A0A2P5F5Z3.1 PF04483.17;DUF565;	-	2.88	0.82	1.69	1.95	2.85	1.66	3.29	2.11	1.27	1.33	1.15	1.28	2.09	1.01	1.47	2.05	2.22	3.84	66	25	39	40	51.97	32	70	43	30	30	30	38	51	24	37	46	46	88
TRINITY_DN26099_c0_g1	834	TRINITY_DN26099_c0_g1_i1;TRINITY_DN26099_c0_g1_i2	-	hbx10	Homeobox protein 10 OS=Dictyostelium discoideum OX=44689 GN=hbx10 PE=3 SV=1	GO:0000122(negative regulation of transcription by RNA polymerase II);GO:0000977(RNA polymerase II regulatory region sequence-specific DNA binding);GO:0001227(transcriptional repressor activity, RNA polymerase II transcription regulatory region sequence-specific DNA binding);GO:0003677(DNA binding);GO:0005634(nucleus);GO:0006351(transcription, DNA-templated);GO:0006355(regulation of transcription…	ENOG4111PMN(Transcription factor)	-	-	-	-	L8HGX4.1 PF00046.34;Homeodomain;	-	2.66	1.46	2.08	1.23	0.11	1.07	1.05	0.89	2.4	0.63	0.51	0.86	0	0.06	0	0.14	0.19	0	50	32	38	19	2	15	20	15	48	14	13	22	0	1	0	2	4	0
TRINITY_DN31369_c0_g1	652	TRINITY_DN31369_c0_g1_i1;TRINITY_DN31369_c0_g1_i2	putative purine permease 5 [Zostera marina]	PUP5	Probable purine permease 5 OS=Arabidopsis thaliana OX=3702 GN=PUP5 PE=3 SV=2	GO:0005345(purine nucleobase transmembrane transporter activity);GO:0006863(purine nucleobase transport);GO:0016020(membrane);GO:0016021(integral component of membrane)	ENOG410YF08(purine permease)	-	-	-	-	A0A0K9P8K7.1 PF16913.10;PUNUT;	-	0.64	0.29	1.6	1.09	0.99	0.68	2.09	1.18	0.33	1.03	0.3	0.16	0.52	0.07	1.25	0.22	0.76	1.45	9	1.99	13	8	5	8	15	11.98	5	8	5	3	8	1	6	3	10.19	14
TRINITY_DN96602_c0_g1	317	TRINITY_DN96602_c0_g1_i1	-	-	-	-	-	-	-	-	-	-	-	0	0.83	0	4.59	3.91	3	0.75	0	0.34	0.36	0	0	0	0	0	0	0	0	0	3	0	11	9	7	2	0	1	1	0	0	0	0	0	0	0	0
TRINITY_DN39580_c0_g1	457	TRINITY_DN39580_c0_g1_i1;TRINITY_DN39580_c0_g1_i2	-	-	-	-	-	-	-	-	-	-	-	6.97	4.9	4.11	6.45	4.9	6.53	6.3	6.8	5.74	4.16	2.7	1.57	3.96	4.82	9.85	5.26	7.23	5.62	24.53	19.84	14.99	19.44	14.26	18.39	22.83	20.01	19.09	15.71	11.34	8.39	16	17.96	34.52	16.28	26.37	19.09
TRINITY_DN59763_c0_g1	271	TRINITY_DN59763_c0_g1_i1	-	-	-	-	COG5034(Inhibitor of growth family member)	-	-	-	-	W2Z9R5.1 PF13867.11;SAP30_Sin3_bdg;	-	1.9	1.01	1.8	0.54	1.13	0.55	2.44	0	1.76	0.93	0	0	0	0	0	0	0	0	4	2.83	4	1	2	1	5	0	4	2	0	0	0	0	0	0	0	0
TRINITY_DN1668_c0_g1	4068	TRINITY_DN1668_c0_g1_i1;TRINITY_DN1668_c0_g1_i10;TRINITY_DN1668_c0_g1_i11;TRINITY_DN1668_c0_g1_i2;TRINITY_DN1668_c0_g1_i3;TRINITY_DN1668_c0_g1_i4;TRINITY_DN1668_c0_g1_i5;TRINITY_DN1668_c0_g1_i6;TRINITY_DN1668_c0_g1_i7;TRINITY_DN1668_c0_g1_i8;TRINITY_DN1668_c0_g1_i9	Coatomer alpha subunit protein [Dioscorea alata]	Os03g0711400	Coatomer subunit alpha-1 OS=Oryza sativa subsp. japonica OX=39947 GN=Os03g0711400 PE=2 SV=1	GO:0006886(intracellular protein transport);GO:0006888(ER to Golgi vesicle-mediated transport);GO:0006890(retrograde vesicle-mediated transport, Golgi to ER);GO:0006891(intra-Golgi vesicle-mediated transport);GO:0030126(COPI vesicle coat)	ENOG410XPZS(Coatomer protein complex subunit alpha)	NA	NA	NA	-	A0A8K0IL10.1 PF04053.19;Coatomer_WDAD;	-	18.11	17.28	16.24	13.06	14.5	13.04	19.83	24.05	14.63	13.36	12.51	11.32	12.61	22.13	11.6	15.08	14.9	15.72	1499.65	1698.46	1449.14	944.24	1024.18	1012.8	1469.79	1892.05	1248.32	1041.89	1151.88	1078.61	1145.92	2037.44	1057.63	1263.59	1192.66	1211.45
TRINITY_DN13427_c0_g2	233	TRINITY_DN13427_c0_g2_i1	-	-	-	-	-	-	-	-	-	-	-	0	0	1.15	4.9	0.76	0	0	1.32	0	0	1.63	0.49	0.6	0	1.55	0	1.35	0	0	0	1.9	6.81	1	0	0	1.97	0	0	2.99	1	1	0	2.63	0	2	0
TRINITY_DN164150_c0_g1	555	TRINITY_DN164150_c0_g1_i1	hypothetical protein KP509_22G025200 [Ceratopteris richardii]	rpl27	Large ribosomal subunit protein eL27 OS=Danio rerio OX=7955 GN=rpl27 PE=1 SV=3	GO:0003735(structural constituent of ribosome);GO:0022625(cytosolic large ribosomal subunit)	COG2163((ribosomal) protein)	K02901	large subunit ribosomal protein L27e	-	smo03010(Ribosome)	A0A1S4MIL9.1 PF00467.34;KOW;	-	0.4	2.71	1.71	1.85	1.58	0.36	0.74	0.33	0.74	0.3	0.26	0.45	0	0.09	0	0	0	0.2	4	35	17	16	13	3	7	3	8	3	3	6	0	1	0	0	0	2
TRINITY_DN11924_c2_g1	2266	TRINITY_DN11924_c2_g1_i1;TRINITY_DN11924_c2_g1_i10;TRINITY_DN11924_c2_g1_i11;TRINITY_DN11924_c2_g1_i12;TRINITY_DN11924_c2_g1_i2;TRINITY_DN11924_c2_g1_i3;TRINITY_DN11924_c2_g1_i4;TRINITY_DN11924_c2_g1_i5;TRINITY_DN11924_c2_g1_i6;TRINITY_DN11924_c2_g1_i7;TRINITY_DN11924_c2_g1_i8;TRINITY_DN11924_c2_g1_i9	hypothetical protein J5N97_029537 [Dioscorea zingiberensis]	RPN9B	26S proteasome non-ATPase regulatory subunit 13 homolog B OS=Arabidopsis thaliana OX=3702 GN=RPN9B PE=1 SV=1	GO:0005198(structural molecule activity);GO:0005634(nucleus);GO:0005829(cytosol);GO:0006511(ubiquitin-dependent protein catabolic process);GO:0008541(proteasome regulatory particle, lid subcomplex);GO:0043248(proteasome assembly)	ENOG410XPG9(26S proteasome non-ATPase regulatory subunit)	K03039	26S proteasome regulatory subunit N9	-	egu03050(Proteasome)	A0A199VLD5.1 PF22037.1;PSD13_N;	-	11.03	9.77	11.1	9.91	12.98	11.08	10.46	14.46	7.3	4.69	6.12	3.4	7.56	11.43	6.74	8.71	7.59	7.97	533.98	570.24	522.7	343.37	413.04	383.98	473.51	642.29	298.36	206	319.94	216.98	393.21	606.24	312.25	314.82	306	350
TRINITY_DN29162_c0_g1	548	TRINITY_DN29162_c0_g1_i1	hypothetical protein Lal_00045071 [Lupinus albus]	rpl-10	Large ribosomal subunit protein uL16 OS=Caenorhabditis elegans OX=6239 GN=rpl-10 PE=3 SV=1	GO:0000027(ribosomal large subunit assembly);GO:0003735(structural constituent of ribosome);GO:0006412(translation);GO:0022625(cytosolic large ribosomal subunit)	COG0197(Binds 23S rRNA and is also seen to make contacts with the A and possibly P site tRNAs (By similarity))	K02866	large subunit ribosomal protein L10e	-	thj03010(Ribosome)	A0A4V6A2Z3.1 PF00252.23;Ribosomal_L16;	-	0	0	0	0	5.76	0	0	0	0	0	0	0	0.66	0.76	0.09	0	0	0	0	0	0	0	46	0	0	0	0	0	0	0	7	8	1	0	0	0
TRINITY_DN32531_c0_g1	320	TRINITY_DN32531_c0_g1_i1;TRINITY_DN32531_c0_g1_i2;TRINITY_DN32531_c0_g1_i3;TRINITY_DN32531_c0_g1_i4;TRINITY_DN32531_c0_g1_i5;TRINITY_DN32531_c0_g1_i6;TRINITY_DN32531_c0_g1_i7	MADS box protein, partial [Rhynchostylis retusa]	-	-	-	-	-	-	-	-	-	-	6.76	8.06	10.43	3.52	9.21	7.12	3.59	5.57	5.02	9.88	5.33	3.45	9.68	8.39	4.52	6.89	2.99	6.25	14	18.77	20.64	5.77	16.04	10.01	7	11.44	9	20.01	12	9	18.04	18.6	9.02	10	5.05	12.02
TRINITY_DN636_c1_g1	204	TRINITY_DN636_c1_g1_i1	-	-	-	-	-	-	-	-	-	-	-	0.91	2.01	0	0	0.7	2.11	0.92	0.96	0.83	0	0	0	0.8	0.77	0	3.67	0.95	0.88	1	2.97	0	0	0.66	2.04	1	1	1	0	0	0	0.95	0.94	0	3.97	1	1
TRINITY_DN50515_c0_g1	279	TRINITY_DN50515_c0_g1_i1	hypothetical protein QJQ45_028348 [Haematococcus lacustris]	SEC13	Protein transport protein SEC13 OS=Coccidioides immitis (strain RS) OX=246410 GN=SEC13 PE=3 SV=1	GO:0005198(structural molecule activity);GO:0005829(cytosol);GO:0030127(COPII vesicle coat);GO:0030433(ubiquitin-dependent ERAD pathway);GO:0031080(nuclear pore outer ring);GO:0031081(nuclear pore distribution);GO:0035859(Seh1-associated complex);GO:0043547(positive regulation of GTPase activity);GO:0045893(positive regulation of transcription, DNA-templated);GO:0071944(cell periphery);GO:0090114…	ENOG410XPFM(Component of the coat protein complex II (COPII) which promotes the formation of transport vesicles from the endoplasmic reticulum (ER). The coat has two main functions, the physical deformation of the endoplasmic reticulum membrane into vesicles and the selection of cargo molecules. It also functions as a component of the nuclear pore complex (NPC). NPC components, collectively refer…	K14004	protein transport protein SEC13	-	cre03013(RNA transport);cre04141(Protein processing in endoplasmic reticulum)	A0A250WWI2.1 PF12894.12;ANAPC4_WD40;	-	0	0	0	1.55	0.54	0.53	1.39	0	0	1.34	1.17	0.7	2.56	0.83	0.84	0.47	3.36	0.45	0	0	0	3	1	1	3	0	0	3	3	2	6	2	2	1	7	1
TRINITY_DN6223_c0_g1	2281	TRINITY_DN6223_c0_g1_i1;TRINITY_DN6223_c0_g1_i10;TRINITY_DN6223_c0_g1_i11;TRINITY_DN6223_c0_g1_i12;TRINITY_DN6223_c0_g1_i13;TRINITY_DN6223_c0_g1_i14;TRINITY_DN6223_c0_g1_i15;TRINITY_DN6223_c0_g1_i16;TRINITY_DN6223_c0_g1_i18;TRINITY_DN6223_c0_g1_i19;TRINITY_DN6223_c0_g1_i2;TRINITY_DN6223_c0_g1_i20;TRINITY_DN6223_c0_g1_i21;TRINITY_DN6223_c0_g1_i22;TRINITY_DN6223_c0_g1_i23;TRINITY_DN6223_c0_g1_i24;T…	nucleolin isoform X1 [Elaeis guineensis]	LIF2	Heterogeneous nuclear ribonucleoprotein Q OS=Arabidopsis thaliana OX=3702 GN=LIF2 PE=1 SV=1	GO:0003723(RNA binding)	ENOG410XTJ5(RNA binding motif protein)	NA	NA	NA	-	A0A3S3PAG6.1 PF00076.27;RRM_1;	-	99.71	77.43	126.43	81.91	114.97	97.4	103.33	187.61	52.32	41.7	59.13	36.17	96.73	151.28	79.27	92.04	84.06	81.75	4760.04	5147.32	6630.93	3419.96	4627.2	4128.81	4785.47	8422.73	2863.96	2088.13	3436.81	2443.55	5233.27	7901.54	4175.79	4395.12	3916.47	3982.02
TRINITY_DN14855_c0_g1	2231	TRINITY_DN14855_c0_g1_i1	hypothetical protein QJS04_geneDACA019149 [Acorus gramineus]	-	-	GO:0003674(molecular_function);GO:0005634(nucleus);GO:0008150(biological_process);GO:0031902(late endosome membrane);GO:0042274(ribosomal small subunit biogenesis)	ENOG410ZZEB(NA)	NA	NA	NA	-	A0A2P5EZP5.1 PF04180.19;LTV;	-	5.54	3.29	4.34	4.25	4.88	5.36	5.85	7.83	3.17	3.08	2.98	2.68	4.57	6.48	4.58	4.43	4.49	4.26	451	355	363	309	330.99	377.36	463	600	282	259	283.56	291	408.73	583	407	356	348	355.27
TRINITY_DN30305_c0_g1	4432	TRINITY_DN30305_c0_g1_i1;TRINITY_DN30305_c0_g1_i10;TRINITY_DN30305_c0_g1_i100;TRINITY_DN30305_c0_g1_i101;TRINITY_DN30305_c0_g1_i102;TRINITY_DN30305_c0_g1_i103;TRINITY_DN30305_c0_g1_i104;TRINITY_DN30305_c0_g1_i105;TRINITY_DN30305_c0_g1_i106;TRINITY_DN30305_c0_g1_i107;TRINITY_DN30305_c0_g1_i108;TRINITY_DN30305_c0_g1_i109;TRINITY_DN30305_c0_g1_i11;TRINITY_DN30305_c0_g1_i110;TRINITY_DN30305_c0_g1_i11…	Diphosphate--fructose-6-phosphate 1-phosphotransferase, 6-phosphofructokinase [Zostera marina]	PFP-ALPHA	Pyrophosphate--fructose 6-phosphate 1-phosphotransferase subunit alpha OS=Ricinus communis OX=3988 GN=PFP-ALPHA PE=3 SV=1	GO:0003872(6-phosphofructokinase activity);GO:0005524(ATP binding);GO:0005737(cytoplasm);GO:0005829(cytosol);GO:0006096(glycolytic process);GO:0010317(pyrophosphate-dependent phosphofructokinase complex, alpha-subunit complex);GO:0015979(photosynthesis);GO:0046872(metal ion binding);GO:0047334(diphosphate-fructose-6-phosphate 1-phosphotransferase activity)	COG0205(phosphohexokinase)	K00895	diphosphate-dependent phosphofructokinase	EC:2.7.1.90	nnu00010(Glycolysis / Gluconeogenesis);nnu00030(Pentose phosphate pathway);nnu00051(Fructose and mannose metabolism)	A0A445B0R4.1 PF00365.25;PFK;	-	62.23	93.69	108.17	73.14	72.47	73.9	61.03	75.84	91.85	59.25	63.94	54.16	55.52	75.73	55.54	53.47	57.14	54.07	5421.46	10997	9869.79	5607.76	5395.8	5637.94	5247.67	6281.7	8809.93	5443.44	6633.03	6491.77	5292.75	7403.81	5261.15	4718.12	4785.2	4806.55
TRINITY_DN132527_c0_g1	738	TRINITY_DN132527_c0_g1_i1;TRINITY_DN132527_c0_g1_i10;TRINITY_DN132527_c0_g1_i2;TRINITY_DN132527_c0_g1_i3;TRINITY_DN132527_c0_g1_i4;TRINITY_DN132527_c0_g1_i6;TRINITY_DN132527_c0_g1_i7;TRINITY_DN132527_c0_g1_i8;TRINITY_DN132527_c0_g1_i9	-	-	-	-	-	-	-	-	-	-	-	0.63	0	0	1.3	0.14	0.07	0	0	0	0	0.23	0	0	0	13	3.99	7.63	2.64	2	0	0	9	2	1	0	0	0	0	2	0	0	0	86.99	20.1	42	14
TRINITY_DN37703_c0_g1	1721	TRINITY_DN37703_c0_g1_i1;TRINITY_DN37703_c0_g1_i2	hypothetical protein Patl1_14869 [Pistacia atlantica]	MICU1	Calcium uptake protein 1 homolog, mitochondrial OS=Drosophila melanogaster OX=7227 GN=MICU1 PE=2 SV=1	GO:0005509(calcium ion binding);GO:0007615(anesthesia-resistant memory);GO:0036444(calcium import into the mitochondrion);GO:0051561(positive regulation of mitochondrial calcium ion concentration);GO:0072375(medium-term memory);GO:1990246(uniplex complex)	ENOG410ZSC1(EF-hand domain family, member)	-	-	-	-	A0A433U7A9.1 PF13833.11;EF-hand_8;	-	0.07	0	0	0.3	0.03	0.12	0.02	0.02	0.08	0	0.23	0	0	0	2.23	0.58	1.36	0.64	4	0	0	16	1	6	1	1	3	0	16	0	0	0	133	34	77	37
TRINITY_DN37934_c0_g1	310	TRINITY_DN37934_c0_g1_i1	-	-	-	-	-	-	-	-	-	-	-	16.07	4.39	3.73	8.25	6.28	10.6	15.98	12.22	5.77	5.99	7.93	5.81	6.03	8.72	6.16	14.03	18.3	9.85	42.62	15.31	10.32	19	13.93	23.77	40.97	29.92	16.45	15.99	24.46	19.98	16.98	24.96	17.59	35.59	45.98	26.37
TRINITY_DN4694_c0_g1	2017	TRINITY_DN4694_c0_g1_i1;TRINITY_DN4694_c0_g1_i2;TRINITY_DN4694_c0_g1_i3;TRINITY_DN4694_c0_g1_i4;TRINITY_DN4694_c0_g1_i5;TRINITY_DN4694_c0_g1_i6;TRINITY_DN4694_c0_g1_i7;TRINITY_DN4694_c0_g1_i8	SEC12-like protein 1 isoform X1 [Phoenix dactylifera]	PHF1	SEC12-like protein 1 OS=Arabidopsis thaliana OX=3702 GN=PHF1 PE=1 SV=2	GO:0000166(nucleotide binding);GO:0003400(regulation of COPII vesicle coating);GO:0005090(Sar guanyl-nucleotide exchange factor activity);GO:0005096(GTPase activator activity);GO:0005515(protein binding);GO:0005737(cytoplasm);GO:0005783(endoplasmic reticulum);GO:0005886(plasma membrane);GO:0006817(phosphate ion transport);GO:0006888(ER to Golgi vesicle-mediated transport);GO:0009306(protein secre…	ENOG4111G73(SEC12-like protein)	K14003	prolactin regulatory element-binding protein	-	pda04141(Protein processing in endoplasmic reticulum)	A0A7J7GY41.1 PF12894.12;ANAPC4_WD40;	-	24.09	18.47	18.1	13.63	13.67	14.95	22.57	19.56	18.59	17.7	17.26	16.37	13.65	12.32	11.6	21.12	20.23	23.27	1475.45	1503.35	1146.58	745.18	686.57	781.87	1323.64	1103.98	1267.24	1124.22	1241.41	1355.9	906.34	796.88	757.87	1280.38	1168.36	1466.03
TRINITY_DN83044_c0_g1	216	TRINITY_DN83044_c0_g1_i1	-	-	-	-	-	-	-	-	-	-	-	0.77	0	0	0.86	0.91	1.76	2.33	0	1.41	0	0	0	0	1.38	0.7	1.57	0	0.75	1	0	0	1	1	2	2.98	0	2	0	0	0	0	2	1	2	0	1
TRINITY_DN45155_c0_g1	235	TRINITY_DN45155_c0_g1_i1	-	-	-	-	-	-	-	-	-	-	-	1.88	1.4	0	0.71	0.74	0	3.83	1.32	0	0.61	0.53	2.4	0	1.14	0	0.65	1.99	0	3	3	0	1	1	0	6	2	0	1	1	5	0	2	0	1	3	0
TRINITY_DN132880_c0_g1	280	TRINITY_DN132880_c0_g1_i1	-	-	-	-	-	-	-	-	-	-	-	0	0	0	1.03	0	0.53	0.92	0	0	0	0	0	0	0	2.5	1.88	2.87	0.89	0	0	0	2	0	1	2	0	0	0	0	0	0	0	6	4	6	2
TRINITY_DN49718_c0_g1	375	TRINITY_DN49718_c0_g1_i1	uncharacterized protein LOC110099022 [Dendrobium catenatum]	-	-	-	ENOG410YH2U(expressed protein)	-	-	-	-	A0A8T3BDQ2.1 PF05910.17;DUF868;	-	0.76	0.4	0.51	2.69	2.18	2.16	0.81	1.87	1.41	0.51	0.22	0.77	0.71	0.4	1.12	0	0.44	0.26	3	2	2	9	7	7	3	6.64	5.9	2	1	4	3	1.67	4.73	0	1.63	1
TRINITY_DN3030_c0_g2	2245	TRINITY_DN3030_c0_g2_i1	hypothetical protein CFOL_v3_03784 [Cephalotus follicularis]	-	-	-	ENOG410XS4D(Retrotransposon protein)	-	-	-	-	-	-	3.09	0.29	0.81	0.42	0.47	0.66	3.58	2.06	0.37	0.41	0.39	0.2	0.59	0.52	0.58	3.21	3.07	3.51	252.89	31.81	67.96	31.01	32.45	46.66	285.25	159.32	33	34.28	36.98	22.02	52.95	47.08	51.67	260.11	239.66	294.98
TRINITY_DN84747_c0_g1	256	TRINITY_DN84747_c0_g1_i1	-	-	-	-	-	-	-	-	-	-	-	9.05	5.53	6.18	10.84	4.01	8.23	10.92	12.84	4.24	3.24	5.78	2.42	10.69	8.93	6.28	5.69	9.69	8	17.11	13.99	12.39	18.12	6.41	13.44	20.2	22.98	8.69	6.26	12.82	5.93	21.54	18.55	12.87	10.39	17.3	15.46
TRINITY_DN1331_c2_g1	1075	TRINITY_DN1331_c2_g1_i1;TRINITY_DN1331_c2_g1_i2;TRINITY_DN1331_c2_g1_i3;TRINITY_DN1331_c2_g1_i4;TRINITY_DN1331_c2_g1_i5;TRINITY_DN1331_c2_g1_i6	Chromatin modification-related protein EAF1 A [Ananas comosus]	EAF1A	Chromatin modification-related protein EAF1 A OS=Arabidopsis thaliana OX=3702 GN=EAF1A PE=1 SV=1	GO:0005515(protein binding);GO:0005634(nucleus);GO:0035267(NuA4 histone acetyltransferase complex)	ENOG4112DFR(DNA binding protein)	-	-	-	-	-	-	3.99	4.02	6.29	4.54	6.08	6.9	2.8	6.1	4.37	3.95	2.73	2.56	2.71	3.47	1.97	5.64	4.83	4.71	82.5	100.64	116.04	88.23	83.25	95.92	70	92.6	86	68.88	78.83	84.08	65.97	87.94	54.35	103.14	67.81	80.14
TRINITY_DN44435_c0_g1	314	TRINITY_DN44435_c0_g1_i1	-	-	-	-	-	-	-	-	-	-	-	0	0	0	0	0	0	0	0	0	0	0	15.03	0	0	0	0	0	0	0	0	0	0	0	0	0	0	0	0	0	53	0	0	0	0	0	0
TRINITY_DN1766_c1_g1	222	TRINITY_DN1766_c1_g1_i1	-	-	-	-	-	-	-	-	-	-	-	0	0	0	0	1.69	0	0	0.75	0	0	0.61	0	0.66	5.81	1.97	0	0	0.69	0	0	0	0	2	0	0	1	0	0	1	0	1	9	3	0	0	1
TRINITY_DN9975_c0_g1	876	TRINITY_DN9975_c0_g1_i1;TRINITY_DN9975_c0_g1_i3;TRINITY_DN9975_c0_g1_i4;TRINITY_DN9975_c0_g1_i5;TRINITY_DN9975_c0_g1_i6;TRINITY_DN9975_c0_g1_i7	hypothetical protein LUZ61_003771 [Rhynchospora tenuis]	RPL7A	Large ribosomal subunit protein eL8 OS=Tetrahymena thermophila OX=5911 GN=RPL7A PE=1 SV=1	GO:0000470(maturation of LSU-rRNA);GO:0003723(RNA binding);GO:0006412(translation);GO:0022625(cytosolic large ribosomal subunit)	COG1358((ribosomal) protein)	K02936	large subunit ribosomal protein L7Ae	-	rcu03010(Ribosome)	A0A8K1FDQ5.1 PF01248.31;Ribosomal_L7Ae;	-	21.48	22.53	15.1	8.25	8.01	8.18	15.38	6.22	16.95	4.93	3.72	4.09	1.58	0.91	0.85	1.57	1.52	1.89	464	656	328	161	146	153	348	135	384	107	101	119	39	23	21	35	33	36
TRINITY_DN131189_c0_g1	326	TRINITY_DN131189_c0_g1_i1;TRINITY_DN131189_c0_g1_i2	unnamed protein product [Cuscuta epithymum]	-	-	GO:0003676(nucleic acid binding);GO:0005575(cellular_component);GO:0015074(DNA integration)	COG2801(Retrotransposon protein)	NA	NA	NA	-	A0A2I0A9G4.1 PF00665.31;rve;	-	0	0.57	1.65	0.42	0.91	2.22	0.37	0.37	0	1.44	1.22	0.28	0.33	1	1.6	1.1	0.58	0.36	0	2.16	4.88	1	2.21	5.27	1	1	0	4.02	4.04	1	0.98	3	5	3	1.6	1
TRINITY_DN69319_c0_g2	231	TRINITY_DN69319_c0_g2_i1	-	-	-	-	-	-	-	-	-	-	-	1.95	0.49	0	0	1.26	3	1.32	2.04	0	1.26	0.55	0	1.21	2.94	0.68	0.67	0.69	0.63	3	1	0	0	1.64	4	2	2.98	0	2	1	0	2	4.99	1.13	1	1	1
TRINITY_DN159698_c0_g1	221	TRINITY_DN159698_c0_g1_i1	-	-	-	-	-	-	-	-	-	-	-	0	0	0.68	0	0	4.15	0	0	0	0	0	1.64	2.02	0	1.99	0	0	0	0	0	1	0	0	5	0	0	0	0	0	3	3	0	3	0	0	0
TRINITY_DN37961_c0_g1	546	TRINITY_DN37961_c0_g1_i1	-	COMMD7	COMM domain-containing protein 7 OS=Bos taurus OX=9913 GN=COMMD7 PE=2 SV=1	GO:0005575(cellular_component)	ENOG4111ICZ(COMM domain containing 7)	-	-	-	-	A0A8S3YLF7.1 PF21672.2;COMM_HN;	-	0.41	0	0	0.48	0	0	0.11	0	0	0	0.27	0	0	0	2.78	0.11	2.81	0.31	4	0	0	4	0	0	1	0	0	0	3	0	0	0	29	1	26	3
TRINITY_DN120059_c0_g1	244	TRINITY_DN120059_c0_g1_i1	-	-	-	-	-	-	-	-	-	-	-	0.58	0	0	1.31	0	0	0	0.61	0	0	0.5	0.45	1.63	0	0	0	0	2.27	1	0	0	2	0	0	0	1	0	0	1	1	3	0	0	0	0	4
TRINITY_DN50474_c0_g3	209	TRINITY_DN50474_c0_g3_i1	-	-	-	-	-	-	-	-	-	-	-	0.84	0	0	0	1.99	5.78	0.86	0	0.77	0	0	0	0.78	0.76	0	0	0	0	1	0	0	0	2	6	1	0	1	0	0	0	1	1	0	0	0	0
TRINITY_DN9913_c0_g1	439	TRINITY_DN9913_c0_g1_i1;TRINITY_DN9913_c0_g1_i2	-	-	-	-	-	-	-	-	-	-	-	7.9	7.76	4.75	15.71	19	17.56	6.11	6.58	3.44	8.83	8.98	6.25	13.95	8.63	14.41	2.02	1.28	1.57	46	57	27	77	89	83	33	34	21	51	60	48	87	53	89	11	7	9
TRINITY_DN11916_c0_g1	595	TRINITY_DN11916_c0_g1_i1	-	-	-	-	-	-	-	-	-	-	-	0.51	1.99	1.12	5.14	3.76	3.49	0.45	0.66	1.6	3.86	3.97	5.16	8.04	6.56	5.93	1.51	0.81	0.85	6	30	13	52	36	34	5	7	20	45.75	54	81	103	83	75	17	9	10
TRINITY_DN41319_c0_g1	324	TRINITY_DN41319_c0_g1_i1	hypothetical protein RND71_043635 [Anisodus tanguticus]	-	Elongation factor 1-beta' OS=Bombyx mori OX=7091 PE=1 SV=2	GO:0003746(translation elongation factor activity);GO:0005829(cytosol);GO:0005853(eukaryotic translation elongation factor 1 complex);GO:0006414(translational elongation)	COG2092(Promotes the exchange of GDP for GTP in EF-1-alpha GDP, thus allowing the regeneration of EF-1-alpha GTP that could then be used to form the ternary complex EF-1-alpha GTP AAtRNA (By similarity))	NA	NA	NA	-	A0A1I7SR86.1 PF00736.24;EF1_GNE;	-	0	3.46	3.03	4.83	2.51	0.83	0.36	1.14	1.63	0.69	0.6	0	0	1.29	0	0	0	0	0	13	9	12	6	2	1	3	5	2	2	0	0	4	0	0	0	0
TRINITY_DN2576_c1_g1	1272	TRINITY_DN2576_c1_g1_i1;TRINITY_DN2576_c1_g1_i2;TRINITY_DN2576_c1_g1_i3	N-terminal acetyltransferase A complex catalytic subunit NAA10 [Phoenix dactylifera]	NAA10	N-terminal acetyltransferase A complex catalytic subunit NAA10 OS=Arabidopsis thaliana OX=3702 GN=NAA10 PE=1 SV=1	GO:0006475(internal protein amino acid acetylation);GO:0017198(N-terminal peptidyl-serine acetylation);GO:0018002(N-terminal peptidyl-glutamic acid acetylation);GO:0022626(cytosolic ribosome);GO:0031415(NatA complex);GO:1990189(peptide-serine-N-acetyltransferase activity);GO:1990190(peptide-glutamate-N-acetyltransferase activity)	COG0456(acetyltransferase)	NA	NA	NA	-	A0A9D5H8U0.1 PF00583.30;Acetyltransf_1;	-	42.33	30.7	35.69	26.63	29.28	29.11	41.97	55.46	32.56	20.93	23.92	19.55	24.6	36.75	20.56	31.36	27.99	29.42	987.13	918.93	838.61	539.89	577.13	592.23	953.7	1201.36	802.97	475.71	632.28	608	647.67	959.78	530.92	706.56	611.98	710.82
TRINITY_DN20362_c0_g1	480	TRINITY_DN20362_c0_g1_i1	uncharacterized protein M6B38_415465 [Iris pallida]	-	-	GO:0005634(nucleus);GO:0006281(DNA repair);GO:0008150(biological_process)	ENOG410XRKH(Enhancer of polycomb-like)	-	-	-	-	A0A392M0J1.1 PF10513.14;EPL1;	-	9.58	9.59	8.66	10.05	7.77	11.64	7.9	7.39	8.49	5.22	6.71	4.07	7.08	6.78	5.29	7.8	6.62	7.72	69.28	87.74	61.11	61.47	45.32	68.63	53.13	47.59	64.68	37.66	55.78	39.07	55.23	51.96	40.73	53.16	45.18	55.11
TRINITY_DN127570_c0_g1	232	TRINITY_DN127570_c0_g1_i1	hypothetical protein RND71_043964 [Anisodus tanguticus]	Atp2a1	Sarcoplasmic/endoplasmic reticulum calcium ATPase 1 OS=Mus musculus OX=10090 GN=Atp2a1 PE=1 SV=1	GO:0005388(calcium-transporting ATPase activity);GO:0005509(calcium ion binding);GO:0005524(ATP binding);GO:0005739(mitochondrion);GO:0005887(integral component of plasma membrane);GO:0006874(cellular calcium ion homeostasis);GO:0008637(apoptotic mitochondrial changes);GO:0031448(positive regulation of fast-twitch skeletal muscle fiber contraction);GO:0031673(H zone);GO:0031674(I band);GO:0032470…	COG0474(P-type atpase)	NA	NA	NA	-	A0A8C3RCA8.1 PF00122.25;E1-E2_ATPase;	-	0	0	0	0.73	0.76	2.23	0	0.68	1.19	0	0	0	1.2	0	0.59	0.66	0	0	0	0	0	1	1	3	0	1	2	0	0	0	2	0	1	1	0	0
TRINITY_DN17338_c7_g1	239	TRINITY_DN17338_c7_g1_i1	hypothetical protein VITISV_033265 [Vitis vinifera]	-	-	-	-	-	-	-	-	-	-	1.21	0	0.57	0	0	0	4.93	0.64	0	0.59	0	0	0	0	0	0	0.64	0	2	0	1	0	0	0	8	1	0	1	0	0	0	0	0	0	1	0
TRINITY_DN31584_c1_g2	551	TRINITY_DN31584_c1_g2_i1;TRINITY_DN31584_c1_g2_i2;TRINITY_DN31584_c1_g2_i3	predicted protein [Hordeum vulgare subsp. vulgare]	TEF1	Elongation factor 1-alpha 1 OS=Trypanosoma brucei brucei (strain 927/4 GUTat10.1) OX=185431 GN=TEF1 PE=1 SV=1	GO:0003746(translation elongation factor activity);GO:0003924(GTPase activity);GO:0005622(intracellular)	COG5256(This protein promotes the GTP-dependent binding of aminoacyl-tRNA to the A-site of ribosomes during protein biosynthesis (By similarity))	K03231	elongation factor 1-alpha	-	zju03013(RNA transport)	A0A3B6MXF1.1 PF00009.32;GTP_EFTU;	-	9.28	0.99	2.23	2.11	1.42	1.95	5.12	2.49	0.74	0.39	0.1	0.16	0.43	0.11	0	0.65	0.76	0.54	82.91	11.56	18.89	16.25	9.95	15	42.77	20	7	3.38	1	2	4.38	1	0	6	7	5
TRINITY_DN24636_c0_g1	504	TRINITY_DN24636_c0_g1_i1;TRINITY_DN24636_c0_g1_i2	Mediator of RNA polymerase II transcription subunit 8 [Acorus calamus]	MED8	Mediator of RNA polymerase II transcription subunit 8 OS=Arabidopsis thaliana OX=3702 GN=MED8 PE=1 SV=1	GO:0005634(nucleus);GO:0006351(transcription, DNA-templated);GO:0006355(regulation of transcription, DNA-templated);GO:0009909(regulation of flower development);GO:0016592(mediator complex);GO:0050832(defense response to fungus)	ENOG4111PNI(NA)	-	-	-	-	A0A1Y1HQC2.1 PF10232.14;Med8;	-	1.61	1.52	1.39	1.49	0.93	1.71	0.8	0.28	1.03	0.25	0.53	0.3	1.32	2.05	1.25	1.22	0.59	0.89	11.75	13	11.01	8.11	3.61	8.18	4.25	2	8.83	2.07	5	2.17	8.47	10.09	8.42	5.86	3.52	4.74
TRINITY_DN163996_c0_g1	290	TRINITY_DN163996_c0_g1_i1	-	-	-	-	-	-	-	-	-	A0A1R2CF55.1 PF01918.26;Alba;	-	0.42	0	0	0	1.51	0	2.62	2.73	0	0.42	1.82	1.31	0.4	0.78	0.79	0	0.9	1.73	1	0	0	0	3	0	6	6	0	1	5	4	1	2	2	0	2	4.14
TRINITY_DN142830_c1_g1	201	TRINITY_DN142830_c1_g1_i1	-	-	-	-	-	-	-	-	-	-	-	0	0.71	1.82	1.06	1.12	1.09	0	0	0	2.75	0.81	0.71	0.88	0	3.48	0.97	2	0.92	0	1	2	1	1	1	0	0	0	3	1	1	1	0	4	1	2	1
TRINITY_DN23528_c0_g1	315	TRINITY_DN23528_c0_g1_i1	-	-	-	-	-	-	-	-	-	-	-	3.96	1.39	4.23	1.27	2.19	3.04	1.91	1.59	2.39	1.82	1.96	1.41	2.75	3.06	2.04	1.15	1.55	1.81	10.83	5	12	3	5	7	5.02	4	7	5	6.24	5	7.99	9	6	3	4	5
TRINITY_DN119842_c0_g2	231	TRINITY_DN119842_c0_g2_i1	beta-2 tubulin [Dunaliella salina]	-	Tubulin beta chain OS=Euplotes focardii OX=36767 PE=3 SV=1	GO:0003924(GTPase activity);GO:0005200(structural constituent of cytoskeleton);GO:0005525(GTP binding);GO:0005737(cytoplasm);GO:0005874(microtubule);GO:0007017(microtubule-based process)	COG5023(protein polymerization)	K07375	tubulin beta	-	cre04145(Phagosome)	A0A813FU71.1 PF00091.30;Tubulin;	-	3.26	0	0	0	0	0.75	0.66	0.68	1.8	0	0	0	0	0	0.6	1.34	0	3.17	5	0	0	0	0	1	1	1	3	0	0	0	0	0	1	2	0	5
TRINITY_DN69091_c0_g2	760	TRINITY_DN69091_c0_g2_i1;TRINITY_DN69091_c0_g2_i2;TRINITY_DN69091_c0_g2_i3;TRINITY_DN69091_c0_g2_i4;TRINITY_DN69091_c0_g2_i5	-	-	-	-	-	-	-	-	-	-	-	1.41	1.93	1.61	1.16	2.08	1.52	1.06	1.74	2.54	2.32	2.74	2.21	2.39	1.3	1.77	2.4	2.24	2.23	22	35.47	23.6	15	25	19	16.75	25.65	37.89	37	47.58	41.54	40.78	21.95	30	34	31	34
TRINITY_DN72013_c1_g1	234	TRINITY_DN72013_c1_g1_i1	MAG: peptidyl-prolyl cis-trans isomerase D [Trebouxia sp. A1-2]	CPR6	Peptidyl-prolyl cis-trans isomerase D OS=Yarrowia lipolytica (strain CLIB 122 / E 150) OX=284591 GN=CPR6 PE=3 SV=1	GO:0003755(peptidyl-prolyl cis-trans isomerase activity)	COG0652(peptidyl-prolyl cis-trans isomerase activity)	NA	NA	NA	-	A8HN48.1 PF00160.26;Pro_isomerase;	-	0.63	0	0.6	0	0	0	1.29	0	0	0.61	0.54	0	1.18	1.15	2.33	1.95	0	1.23	1	0	1	0	0	0	2	0	0	1	1	0	2	2	4	3	0	2
TRINITY_DN29949_c0_g1	686	TRINITY_DN29949_c0_g1_i1;TRINITY_DN29949_c0_g1_i2	-	-	-	-	-	-	-	-	-	-	-	0.32	0.89	0.32	0.84	0.71	0.76	0.43	0.38	2.1	2.68	0.88	1.4	1.24	0.38	1.46	0.07	0.87	0.13	5	12	5	8.01	6.6	5	4	3	14	20.68	8.01	18.34	14.88	4	15	1.1	6	2
TRINITY_DN108114_c0_g2	220	TRINITY_DN108114_c0_g2_i1	-	-	-	-	-	-	-	-	-	-	-	0	1.09	0.69	0	0	0	0.74	0.77	0	0	0	0.55	3.4	0.66	1.34	0.75	0.81	0	0	2	1	0	0	0	1	1	0	0	0	1	5	1	2	1	1.05	0
TRINITY_DN117062_c0_g1	228	TRINITY_DN117062_c0_g1_i1	-	-	-	-	-	-	-	-	-	-	-	0	0.99	1.27	0.76	2.38	0	2.03	1.41	1.23	0	1.67	1.43	0.62	1.21	1.23	2.06	0.71	0	0	1.98	2	1	2.99	0	2.96	2	2	0	2.92	2.79	1	2	2	2.99	1	0
TRINITY_DN72197_c0_g2	225	TRINITY_DN72197_c0_g2_i1	acetyl-CoA acetyltransferase, cytosolic 1-like isoform X1 [Physcomitrium patens]	Swol_1934	Acetyl-CoA acetyltransferase OS=Syntrophomonas wolfei subsp. wolfei (strain DSM 2245B / Goettingen) OX=335541 GN=Swol_1934 PE=1 SV=1	GO:0003985(acetyl-CoA C-acetyltransferase activity);GO:0006631(fatty acid metabolic process)	COG0183(acetyl-coa acetyltransferase)	K00626	acetyl-CoA C-acetyltransferase	EC:2.3.1.9	smo00620(Pyruvate metabolism);smo00630(Glyoxylate and dicarboxylate metabolism);smo00640(Propanoate metabolism);smo00650(Butanoate metabolism);smo00071(Fatty acid degradation);smo00072(Synthesis and degradation of ketone bodies);smo00280(Valine, leucine and isoleucine degradation);smo00310(Lysine degradation);smo00380(Tryptophan metabolism);smo00900(Terpenoid backbone biosynthesis)	A0A2I9E2G8.1 PF00108.28;Thiolase_N;	-	0	0	1.31	2.34	0	1.59	0	0	0	0	0	0	0.64	1.25	2.54	2.13	2.92	3.36	0	0	2	3	0	2	0	0	0	0	0	0	1	2	4	3	4	5
TRINITY_DN111404_c0_g1	698	TRINITY_DN111404_c0_g1_i1;TRINITY_DN111404_c0_g1_i2	-	-	-	-	-	-	-	-	-	-	-	0.5	1.98	1.6	1.78	1.03	1.49	0.61	0.89	2.25	0.92	2.45	1.58	1.01	0.88	1.3	0.81	0.52	0.49	7.39	38.99	25.7	24.06	12.75	18.95	9	11.81	37.89	15	44.01	32.96	16.79	13.89	20.75	12	8	7.66
TRINITY_DN148888_c0_g1	218	TRINITY_DN148888_c0_g1_i1	hypothetical protein CY35_04G049700 [Sphagnum magellanicum]	PRDX6	Peroxiredoxin-6 OS=Bos taurus OX=9913 GN=PRDX6 PE=1 SV=3	GO:0000302(response to reactive oxygen species);GO:0004601(peroxidase activity);GO:0004602(glutathione peroxidase activity);GO:0004623(phospholipase A2 activity);GO:0005615(extracellular space);GO:0005737(cytoplasm);GO:0005764(lysosome);GO:0005829(cytosol);GO:0009395(phospholipid catabolic process);GO:0016020(membrane);GO:0031625(ubiquitin protein ligase binding);GO:0051920(peroxiredoxin activity…	COG0450(alkyl hydroperoxide reductase)	K11188	peroxiredoxin 6, 1-Cys peroxiredoxin	EC:1.11.1.7 1.11.1.15 3.1.1.-	csl00940(Phenylpropanoid biosynthesis)	A0A814U579.1 PF00578.26;AhpC-TSA;	-	3.74	0	0.71	1.68	0.89	0.86	2.28	0	0	0	0	1.13	0	0	0.69	0	1.58	0.73	5	0	1	2	1	1	3	0	0	0	0	2	0	0	1	0	2	1
TRINITY_DN8921_c0_g1	3991	TRINITY_DN8921_c0_g1_i1;TRINITY_DN8921_c0_g1_i11;TRINITY_DN8921_c0_g1_i12;TRINITY_DN8921_c0_g1_i13;TRINITY_DN8921_c0_g1_i14;TRINITY_DN8921_c0_g1_i15;TRINITY_DN8921_c0_g1_i16;TRINITY_DN8921_c0_g1_i17;TRINITY_DN8921_c0_g1_i18;TRINITY_DN8921_c0_g1_i19;TRINITY_DN8921_c0_g1_i2;TRINITY_DN8921_c0_g1_i20;TRINITY_DN8921_c0_g1_i21;TRINITY_DN8921_c0_g1_i22;TRINITY_DN8921_c0_g1_i24;TRINITY_DN8921_c0_g1_i25;T…	Uncharacterized protein M6B38_219360 [Iris pallida]	Plekhm3	Pleckstrin homology domain-containing family M member 3 OS=Mus musculus OX=10090 GN=Plekhm3 PE=1 SV=1	GO:0005622(intracellular);GO:0005737(cytoplasm);GO:0035556(intracellular signal transduction)	ENOG410ZPXF(DUF4206)	NA	NA	NA	-	A0A7J6WRQ4.1 PF13901.11;RH_dom;	-	6.06	8.19	8.51	7.42	8.76	8.14	5.91	5.56	6.71	5.29	5.65	4.99	5.9	4.53	4.56	5.15	5.89	5.03	880.05	1525.97	1236.94	931.05	1016.71	997.8	814.99	750.63	1016.53	763.39	929.13	908.56	911.7	709.45	698.75	704.76	726.12	730.66
TRINITY_DN930_c0_g2	551	TRINITY_DN930_c0_g2_i1	-	-	-	-	-	-	-	-	-	-	-	0.1	0	0	0	0	0.12	0.21	0.11	0	0	0	0	36.33	0	0.19	2.85	0.32	0	1	0	0	0	0	1	2	1	0	0	0	0	392.93	0	2	27	3	0
TRINITY_DN1200_c0_g1	2018	TRINITY_DN1200_c0_g1_i1;TRINITY_DN1200_c0_g1_i10;TRINITY_DN1200_c0_g1_i11;TRINITY_DN1200_c0_g1_i12;TRINITY_DN1200_c0_g1_i13;TRINITY_DN1200_c0_g1_i14;TRINITY_DN1200_c0_g1_i15;TRINITY_DN1200_c0_g1_i16;TRINITY_DN1200_c0_g1_i17;TRINITY_DN1200_c0_g1_i2;TRINITY_DN1200_c0_g1_i3;TRINITY_DN1200_c0_g1_i4;TRINITY_DN1200_c0_g1_i5;TRINITY_DN1200_c0_g1_i6;TRINITY_DN1200_c0_g1_i7;TRINITY_DN1200_c0_g1_i8;TRINITY…	hypothetical protein J5N97_003728 [Dioscorea zingiberensis]	ATG18C	Autophagy-related protein 18c OS=Arabidopsis thaliana OX=3702 GN=ATG18C PE=2 SV=1	GO:0000045(autophagosome assembly);GO:0000422(autophagy of mitochondrion);GO:0005829(cytosol);GO:0006497(protein lipidation);GO:0019898(extrinsic component of membrane);GO:0032266(phosphatidylinositol-3-phosphate binding);GO:0034045(phagophore assembly site membrane);GO:0034497(protein localization to phagophore assembly site);GO:0044804(autophagy of nucleus);GO:0080025(phosphatidylinositol-3,5-b…	ENOG410XQZ6(WD repeat domain phosphoinositide-interacting protein)	NA	NA	NA	-	D7LVG0.1 PF21032.2;PROPPIN;	-	8.68	9.61	8.79	9.55	10.51	12	9.31	8.83	8.45	6.95	7.67	5.82	8.84	7.34	7.02	8.15	7.99	7.9	496.29	712	524.76	496	486	572.49	512	485.35	552	417	504	474	548	482	427	467.99	425.51	455.65
TRINITY_DN87899_c0_g1	333	TRINITY_DN87899_c0_g1_i1	gamma-interferon-responsive lysosomal thiol protein-like [Macadamia integrifolia]	F37H8.5	GILT-like protein F37H8.5 OS=Caenorhabditis elegans OX=6239 GN=F37H8.5 PE=1 SV=1	GO:0005576(extracellular region);GO:0005737(cytoplasm);GO:0033743(peptide-methionine (R)-S-oxide reductase activity);GO:0055114(oxidation-reduction process)	ENOG4111IDT(Lysosomal thiol)	-	-	-	-	A0A914CN99.1 PF03227.21;GILT;	-	0	0	0	0	6.77	0	0	0	0	0	0	0	0.62	0	0	0	0	0	0	0	0	0	17	0	0	0	0	0	0	0	2	0	0	0	0	0
TRINITY_DN96680_c0_g1	244	TRINITY_DN96680_c0_g1_i1	-	-	-	-	ENOG410Y92X(pancreatic)	-	-	-	-	A0A9J7NCD1.1 PF00151.24;Lipase;	-	0	0	0	0.66	0	0	0	0	0	0	0	0	0	0	4.29	0	3.08	0	0	0	0	1	0	0	0	0	0	0	0	0	0	0	8	0	5	0
TRINITY_DN73667_c1_g1	211	TRINITY_DN73667_c1_g1_i1	-	-	-	-	-	-	-	-	-	-	-	0.82	0.61	0	0	0	0	0.83	1.73	0	0.79	2.77	0	2.28	0.74	0	1.68	0	0	1	1	0	0	0	0	1	2	0	1	4	0	3	1	0	2	0	0
TRINITY_DN150350_c0_g1	860	TRINITY_DN150350_c0_g1_i1;TRINITY_DN150350_c0_g1_i2;TRINITY_DN150350_c0_g1_i3;TRINITY_DN150350_c0_g1_i4;TRINITY_DN150350_c0_g1_i5	putative S-adenosylmethionine-dependent methyltransferase [Zostera marina]	-	-	-	ENOG410Y1YT(NA)	-	-	-	-	-	-	11.43	8.52	10.91	8.58	11.97	9.13	8.44	14.6	7.47	7.05	5.19	3.9	13.84	8.67	8.37	11.97	11.17	9.59	61.08	39.47	40.6	34.85	34.53	31.82	28.48	60.62	31.04	28.18	34.29	21.07	51.34	38.75	31.51	47.4	42.49	38.96
TRINITY_DN58535_c0_g1	1415	TRINITY_DN58535_c0_g1_i1;TRINITY_DN58535_c0_g1_i2;TRINITY_DN58535_c0_g1_i3	-	-	-	-	-	-	-	-	-	-	-	0.2	0.13	0.98	0.28	0.4	0.36	1.17	1.21	0.19	0.27	0.19	0.83	0.23	1.22	0.24	1.18	1.31	2.87	8	7	6	10.98	15	13	11	12	9	11	10	9	10	19.33	11	11	15.3	12.71
TRINITY_DN32796_c0_g1	429	TRINITY_DN32796_c0_g1_i1	-	-	-	-	-	-	-	-	-	-	-	0.2	0.3	3.08	0.22	0.23	0.45	0.78	0	0.55	0.73	1.43	0.28	0	0	0.34	0.58	0.22	0	1.08	2.11	16.54	1	1.03	2	4	0	3.16	4	9	2	0	0	2	3	1.13	0
TRINITY_DN42834_c0_g1	277	TRINITY_DN42834_c0_g1_i1;TRINITY_DN42834_c0_g1_i2	-	-	-	-	-	-	-	-	-	-	-	0.92	0	0	0.52	0	0.53	0	0.64	0	0	0	0	0	4.21	0.85	13.85	0.64	0.45	2	0	0	1	0	1	0	1	0	0	0	0	0	10	2	29	1	1
TRINITY_DN55956_c1_g1	216	TRINITY_DN55956_c1_g1_i1	-	-	-	-	-	-	-	-	-	-	-	0.77	0.57	0	0.86	0.91	3.52	1.56	2.42	0.7	0	1.95	1.16	2.14	0	0	0.79	0.81	0	1	1	0	1	1	4	2	3	1	0	3	2	3	0	0	1	1	0
TRINITY_DN167347_c0_g1	229	TRINITY_DN167347_c0_g1_i1	-	-	-	-	-	-	-	-	-	-	-	0	0	0.63	0.75	0.79	0	0.68	0	1.22	0	2.26	0	0	0	0	0	0.7	0.65	0	0	1	1	1	0	1	0	2	0	4	0	0	0	0	0	1	1
TRINITY_DN20681_c0_g1	326	TRINITY_DN20681_c0_g1_i1	ubiquitin-conjugating enzyme family protein [Striga asiatica]	PEX4	Protein PEROXIN-4 OS=Arabidopsis thaliana OX=3702 GN=PEX4 PE=1 SV=1	GO:0005737(cytoplasm);GO:0031625(ubiquitin protein ligase binding);GO:0061630(ubiquitin protein ligase activity)	COG5078(ubiquitin-conjugating enzyme)	NA	NA	NA	-	A0A8X8ZUI7.1 PF00179.31;UQ_con;	-	9.44	6.92	7.21	6.45	9.1	7.02	10	4.14	6.77	3.68	5.28	3.18	3.75	6.68	4.08	7.68	9.92	6.56	27.53	26.25	21.61	16.2	22	17.15	27.91	11.04	21.02	10.71	17.79	12.01	11.6	20.87	12.74	21.27	27.35	19.17
TRINITY_DN27437_c0_g1	506	TRINITY_DN27437_c0_g1_i1;TRINITY_DN27437_c0_g1_i2	-	-	-	-	-	-	-	-	-	-	-	1.43	1.08	0.93	2.14	1.56	1.35	0.84	1.16	1.21	1.11	0.23	0.63	0.34	0	0.6	0.55	0.5	0.26	11.06	10.58	7.03	13.97	9.69	8.51	6.01	8.21	10	8.53	2	6.49	3	0	4.95	4	3.66	2
TRINITY_DN77176_c0_g2	223	TRINITY_DN77176_c0_g2_i1	-	-	-	-	-	-	-	-	-	-	-	0	0.53	0	0.8	1.67	0	0	0	0.65	2.05	0.6	0.54	0	0	0	2.9	2.24	2.75	0	1	0	1	2	0	0	0	1	3	1	1	0	0	0	4	3	4
TRINITY_DN76857_c0_g1	414	TRINITY_DN76857_c0_g1_i1	-	-	-	-	-	-	-	-	-	A0A1Y2CA96.1 PF01273.30;LBP_BPI_CETP;	-	0.99	0.79	1.01	0.94	0	0.24	2.14	0	0.38	0.2	0	0	0	0	0	0	0	0	5	5	5	4	0	1	10	0	2	1	0	0	0	0	0	0	0	0
TRINITY_DN25681_c1_g1	372	TRINITY_DN25681_c1_g1_i1;TRINITY_DN25681_c1_g1_i2	-	-	-	-	-	-	-	-	-	-	-	0.8	1.43	1.07	1.29	2.92	2.67	3.3	1.47	0.24	1.04	1.57	1.71	2.72	1.63	1.45	3.1	2.21	2.6	3	7	4	4	9	8	12	5	1	4	7	8	11	6.71	6	11	8	10
TRINITY_DN104908_c1_g1	280	TRINITY_DN104908_c1_g1_i1	-	-	-	-	-	-	-	-	-	-	-	0.45	0	0	0	1.07	0	0	0	0	0	0	0	0	0	2.65	0.88	1.43	0.44	1	0	0	0	2	0	0	0	0	0	0	0	0	0	6.37	1.89	3	1
TRINITY_DN119364_c0_g1	207	TRINITY_DN119364_c0_g1_i1	-	-	-	-	-	-	-	-	-	-	-	0	3.23	2.48	2.9	2.05	2.97	1.76	0	3.33	0.83	1.47	1.31	2.41	1.57	2.38	1.77	1.82	0.84	0	5	3	3	2	3	2	0	4.18	1	2	2	3	2	3	2	2	1
TRINITY_DN69904_c0_g1	766	TRINITY_DN69904_c0_g1_i1	glutathione S-transferase [Dunaliella salina]	gst-7	Probable glutathione S-transferase 7 OS=Caenorhabditis elegans OX=6239 GN=gst-7 PE=3 SV=1	GO:0004364(glutathione transferase activity);GO:0005575(cellular_component);GO:0016740(transferase activity);GO:0045087(innate immune response)	ENOG4111VAU(glutathione Stransferase)	K04097	prostaglandin-H2 D-isomerase / glutathione transferase	EC:5.3.99.2 2.5.1.18	vcn00590(Arachidonic acid metabolism);vcn00480(Glutathione metabolism)	A0A3S0Z8B1.1 PF14497.11;GST_C_3;	-	0.11	0	0	1.08	0.06	0.12	0.06	0	0	0	0.18	0	0	0	4.13	0.49	2.22	0.52	2	0	0	18	1	2	1	0	0	0	4	0	0	0	85	9	40	10
TRINITY_DN90011_c0_g1	323	TRINITY_DN90011_c0_g1_i1	-	Qtrt2	Queuine tRNA-ribosyltransferase accessory subunit 2 OS=Mus musculus OX=10090 GN=Qtrt2 PE=1 SV=2	GO:0005515(protein binding);GO:0005737(cytoplasm);GO:0005739(mitochondrion);GO:0005741(mitochondrial outer membrane);GO:0006400(tRNA modification);GO:0008033(tRNA processing);GO:0008270(zinc ion binding);GO:0008479(queuine tRNA-ribosyltransferase activity);GO:0008616(queuosine biosynthetic process);GO:0016020(membrane);GO:0016763(transferase activity, transferring pentosyl groups);GO:0042803(prot…	COG0343(Exchanges the guanine residue with 7-aminomethyl-7- deazaguanine in tRNAs with GU(N) anticodons (tRNA-Asp, -Asn, -His and -Tyr). After this exchange, a cyclopentendiol moiety is attached to the 7-aminomethyl group of 7-deazaguanine, resulting in the hypermodified nucleoside queuosine (Q) (7-(((4,5-cis- dihydroxy-2-cyclopenten-1-yl)amino)methyl)-7-deazaguanosine) (By similarity))	-	-	-	-	A0A8S3YI92.1 PF01702.23;TGT;	-	0	0	0	2.02	0	0	0	0	0	0	0.9	0	0	0	4.22	1.1	1.11	0	0	0	0	5	0	0	0	0	0	0	3	0	0	0	13	3	3	0
TRINITY_DN52121_c0_g1	333	TRINITY_DN52121_c0_g1_i1	-	-	-	-	-	-	-	-	-	-	-	0.66	1.29	1.63	0.54	1.19	2.3	1.04	0.9	0.63	0.33	0.86	0.77	2.94	0.94	0.61	0.71	0.35	0.66	2	5.08	5.06	1.41	3	5.83	3	2.5	2.02	1.01	3	3.02	9.47	3.04	2	2.03	1	2
TRINITY_DN15587_c2_g1	211	TRINITY_DN15587_c2_g1_i1	unnamed protein product [Cuscuta campestris]	-	-	-	ENOG410YUPY(Retroelement)	NA	NA	NA	-	A0A484L5I2.1 PF00078.32;RVT_1;	-	1.64	2.25	3.87	4.18	0.97	2.65	0	1.71	0.63	0	0	0	0.98	0	1.44	0	0.86	2.88	2	3.68	4.97	4.57	1	2.83	0	1.98	0.84	0	0	0	1.29	0	1.92	0	1	3.63
TRINITY_DN95222_c0_g1	241	TRINITY_DN95222_c0_g1_i1	-	-	-	-	-	-	-	-	-	-	-	0	0	0	0	4.93	0	0	0	0	0	0	0	0.56	0	0	0	0	1.16	0	0	0	0	7	0	0	0	0	0	0	0	1	0	0	0	0	2
TRINITY_DN95451_c0_g1	236	TRINITY_DN95451_c0_g1_i1	-	-	-	-	-	-	-	-	-	-	-	0	0.46	0.59	0	0.74	0	0.63	3.92	0	0	0	0	0	0.56	0.57	0	0	0	0	1	1	0	1	0	1	6	0	0	0	0	0	1	1	0	0	0
TRINITY_DN49728_c0_g1	233	TRINITY_DN49728_c0_g1_i1	small ribosomal subunit protein eS26 [Malania oleifera]	RPS26	Small ribosomal subunit protein eS26 OS=Schizophyllum commune OX=5334 GN=RPS26 PE=2 SV=1	GO:0003729(mRNA binding);GO:0003735(structural constituent of ribosome);GO:0022627(cytosolic small ribosomal subunit)	COG4830(Ribosomal protein)	K02976	small subunit ribosomal protein S26e	-	csat03010(Ribosome)	G4TLV1.1 PF01283.24;Ribosomal_S26e;	-	0	0.48	0	2.16	0.76	0	0	0.67	1.18	1.24	0	0	0	0.58	0	0	1.35	0.62	0	1	0	3	1	0	0	1	2	2	0	0	0	1	0	0	2	1
TRINITY_DN111205_c0_g2	244	TRINITY_DN111205_c0_g2_i1	-	-	-	-	-	-	-	-	-	-	-	0.58	0	0.55	0.66	0	2.01	0	2.45	0	0.57	0	0	0	0	1.61	0.6	1.23	1.14	1	0	1	1	0	3	0	4	0	1	0	0	0	0	3	1	2	2
TRINITY_DN71194_c0_g3	500	TRINITY_DN71194_c0_g3_i1	-	-	-	-	-	-	-	-	-	-	-	0.38	0	0	2.07	0	0	0	0	0	0	0	0	0	0	1.63	0.4	1.01	0.13	3	0	0	14	0	0	0	0	0	0	0	0	0	0	13.86	3	7.62	1
TRINITY_DN58130_c0_g3	249	TRINITY_DN58130_c0_g3_i1	-	-	-	-	-	-	-	-	-	-	-	0	0	2.1	0	0.66	0	0.57	0	0	0	0.48	0	0	0.51	0	1.15	0.59	0.55	0	0	4	0	1	0	1	0	0	0	1	0	0	1	0	2	1	1
TRINITY_DN36864_c0_g1	348	TRINITY_DN36864_c0_g1_i1	putative mitochondrial protein [Trifolium repens]	-	-	GO:0003723(RNA binding);GO:0004525(ribonuclease III activity);GO:0005634(nucleus);GO:0005737(cytoplasm);GO:0016442(RISC complex);GO:0030422(production of siRNA involved in RNA interference)	COG1181(cell wall formation (By similarity))	NA	NA	NA	-	-	-	0.3	1.63	0.88	1.99	1.83	1.09	2.22	0.33	0.89	0.3	0.26	0.46	0.85	2.54	0	0.32	0.95	2.41	1	7	2.96	5.66	5	3	7	1	3.14	1	1	2	3	9.01	0	1	2.99	8
TRINITY_DN39304_c0_g1	318	TRINITY_DN39304_c0_g1_i1	hypothetical protein Cni_G24697 [Canna indica]	Bp10	L-ascorbate oxidase homolog OS=Brassica napus OX=3708 GN=Bp10 PE=2 SV=1	GO:0005507(copper ion binding);GO:0009505(plant-type cell wall);GO:0009506(plasmodesma);GO:0016722(oxidoreductase activity, oxidizing metal ions)	COG2132(Multicopper oxidase)	K00423	L-ascorbate oxidase	EC:1.10.3.3	mus00053(Ascorbate and aldarate metabolism)	A0A804KKH1.1 PF07731.19;Cu-oxidase_2;	-	0	0	0	0	0	0	0	0	0	0.36	0.31	11.84	0	0	0	0	0	0	0	0	0	0	0	0	0	0	0	1	1	42.79	0	0	0	0	0	0
TRINITY_DN4554_c4_g1	222	TRINITY_DN4554_c4_g1_i1	uncharacterized protein LOC114301452 [Camellia sinensis]	GIP	Copia protein OS=Drosophila melanogaster OX=7227 GN=GIP PE=1 SV=3	GO:0003723(RNA binding);GO:0004525(ribonuclease III activity);GO:0005634(nucleus);GO:0005737(cytoplasm);GO:0016442(RISC complex);GO:0030422(production of siRNA involved in RNA interference)	ENOG410XS4D(Retrotransposon protein)	K00799	glutathione S-transferase	EC:2.5.1.18	rcu00480(Glutathione metabolism)	A0A7J7G8C3.1 PF00782.25;DSPc;	-	0.71	0	0.68	3.97	1.69	2.17	1.45	2.25	1.31	2.07	0.61	0	0.66	1.24	1.97	1.46	2.19	0.69	1	0	1	4.93	2	2.64	2	2.99	2	3	1	0	1	1.92	3	2	2.91	1
TRINITY_DN159037_c0_g1	305	TRINITY_DN159037_c0_g1_i1	-	-	-	-	COG5648(high mobility group)	-	-	-	-	A0A3Q0IP17.1 PF00505.24;HMG_box;	-	2.72	0.88	0	1.34	0	1.37	1.6	0.42	0	0	0	0	0.73	0.72	0	2.03	0.41	1.92	7	3	0	3	0	3	4	1	0	0	0	0	2	2	0	5	1	5
TRINITY_DN5508_c0_g1	2240	TRINITY_DN5508_c0_g1_i1;TRINITY_DN5508_c0_g1_i10;TRINITY_DN5508_c0_g1_i11;TRINITY_DN5508_c0_g1_i12;TRINITY_DN5508_c0_g1_i13;TRINITY_DN5508_c0_g1_i14;TRINITY_DN5508_c0_g1_i2;TRINITY_DN5508_c0_g1_i3;TRINITY_DN5508_c0_g1_i5;TRINITY_DN5508_c0_g1_i6;TRINITY_DN5508_c0_g1_i8	hypothetical protein F0562_003008 [Nyssa sinensis]	GPA2	Guanine nucleotide-binding protein alpha-2 subunit OS=Pisum sativum OX=3888 GN=GPA2 PE=2 SV=1	GO:0005095(GTPase inhibitor activity);GO:0016247(channel regulator activity)	ENOG410XNVQ(Guanine nucleotide binding protein (G protein) alpha)	NA	NA	NA	-	A0A5J5BT43.1 PF00503.25;G-alpha;	-	6.97	5.91	10.68	4.89	5.96	6.48	6.99	12.29	4.01	3.91	4.56	3.19	5.64	8.48	5.25	5.5	6.31	4.9	293	348.27	517.9	180	245.05	251.92	288	513.34	194	192	250.75	174	293	445	258.32	235	268	222
TRINITY_DN60621_c0_g1	273	TRINITY_DN60621_c0_g1_i1	-	-	-	-	-	-	-	-	-	-	-	0.47	1.06	0.44	2.14	1.67	0	0.48	0.5	2.22	2.31	1.61	0.36	0.88	0.43	0.43	1.46	0.5	0.92	1	3	1	4	3	0	1	1	5.11	5	4	1	2	1	1	3	1	2
TRINITY_DN53229_c0_g1	253	TRINITY_DN53229_c0_g1_i1	-	-	-	-	-	-	-	-	-	-	-	0.54	0	3.05	0	1.92	1.88	0	0.57	0.5	1.06	0.92	0.83	1.01	0	1	0.56	1.15	0.53	1	0	6	0	3	3	0	1	1	2	2	2	2	0	2	1	2	1
TRINITY_DN3471_c0_g1	2108	TRINITY_DN3471_c0_g1_i1;TRINITY_DN3471_c0_g1_i12;TRINITY_DN3471_c0_g1_i15;TRINITY_DN3471_c0_g1_i16;TRINITY_DN3471_c0_g1_i18;TRINITY_DN3471_c0_g1_i19;TRINITY_DN3471_c0_g1_i2;TRINITY_DN3471_c0_g1_i20;TRINITY_DN3471_c0_g1_i21;TRINITY_DN3471_c0_g1_i22;TRINITY_DN3471_c0_g1_i23;TRINITY_DN3471_c0_g1_i24;TRINITY_DN3471_c0_g1_i25;TRINITY_DN3471_c0_g1_i26;TRINITY_DN3471_c0_g1_i27;TRINITY_DN3471_c0_g1_i28;T…	nucleobase-ascorbate transporter 6-like [Iris pallida]	NAT6	Nucleobase-ascorbate transporter 6 OS=Arabidopsis thaliana OX=3702 GN=NAT6 PE=2 SV=2	GO:0005618(cell wall);GO:0005773(vacuole);GO:0005783(endoplasmic reticulum);GO:0005886(plasma membrane);GO:0009506(plasmodesma);GO:0016020(membrane);GO:0016021(integral component of membrane);GO:0022857(transmembrane transporter activity);GO:0055085(transmembrane transport)	COG2233(permease)	NA	NA	NA	-	A0A9D5DCZ2.1 PF00860.25;Xan_ur_permease;	-	4.74	2.85	5.23	2.89	4.33	6.17	4.2	9.63	1.65	2.29	2.48	1.54	5.25	3.98	4.36	3.94	5.19	4.65	338	269	384	185	258	381	291	649	127	169	209	148	416.01	319.66	341	276.16	350	341
TRINITY_DN36592_c0_g1	501	TRINITY_DN36592_c0_g1_i1	uncharacterized protein LOC109506234 [Elaeis guineensis]	-	-	GO:0003674(molecular_function);GO:0008150(biological_process);GO:0016021(integral component of membrane)	ENOG410ZB2F(NA)	-	-	-	-	-	-	10.36	1.28	2.68	4.12	3.71	2.9	6.83	9.99	2.72	2.25	2.93	3.57	6.01	6.46	3.04	6.08	8.99	8.71	83	13	21	28	24	19	51	71.43	23	18	27	38	52	55	26	46	68	69
TRINITY_DN6541_c4_g1	244	TRINITY_DN6541_c4_g1_i1	-	-	-	-	-	-	-	-	-	-	-	4.07	5.51	2.06	3.79	6.79	5.98	0	2.31	2.14	2.26	2.91	4.92	2.03	3.62	2.57	0.6	3.69	2.84	7	12.68	3.77	5.78	9.88	8.9	0	3.78	4	4	5.86	10.99	3.75	6.85	4.79	1	6	5
TRINITY_DN82521_c0_g2	524	TRINITY_DN82521_c0_g2_i1;TRINITY_DN82521_c0_g2_i2	cytochrome oxidase subunit 1 [Cymbomonas tetramitiformis]	MT-CO1	Cytochrome c oxidase subunit 1 OS=Didelphis virginiana OX=9267 GN=MT-CO1 PE=3 SV=1	GO:0004129(cytochrome-c oxidase activity);GO:0045277(respiratory chain complex IV)	COG0843(Cytochrome C oxidase subunit I)	K02256	cytochrome c oxidase subunit 1	EC:1.9.3.1	ccp00190(Oxidative phosphorylation)	A0A5J6CZG9.1 PF00115.25;COX1;	-	0	0.44	0	0	3.19	0.27	0	0	0	0.11	0.2	0.85	0	0	0	0.12	1.31	5.13	0	5	0	0	23	2	0	0	0	1	2	10	0	0	0	1	11	37
TRINITY_DN5008_c0_g1	2213	TRINITY_DN5008_c0_g1_i1;TRINITY_DN5008_c0_g1_i10;TRINITY_DN5008_c0_g1_i11;TRINITY_DN5008_c0_g1_i13;TRINITY_DN5008_c0_g1_i14;TRINITY_DN5008_c0_g1_i15;TRINITY_DN5008_c0_g1_i2;TRINITY_DN5008_c0_g1_i3;TRINITY_DN5008_c0_g1_i4;TRINITY_DN5008_c0_g1_i5;TRINITY_DN5008_c0_g1_i6;TRINITY_DN5008_c0_g1_i7;TRINITY_DN5008_c0_g1_i8;TRINITY_DN5008_c0_g1_i9	putative Apoptosis inhibitor [Zostera marina]	API5	Apoptosis inhibitor 5-like protein API5 OS=Oryza sativa subsp. japonica OX=39947 GN=API5 PE=1 SV=1	GO:0003729(mRNA binding);GO:0005634(nucleus);GO:0005829(cytosol);GO:0009506(plasmodesma)	ENOG410XSH0(fibroblast growth factor binding)	-	-	-	-	A0A0K9NUW7.1 PF05918.16;API5;	-	12.17	11.22	18.65	9.6	14.3	13.74	14.32	26.9	6.63	6.06	7.91	4.88	12.66	18.35	10.06	12.67	12.55	11.31	905.56	1168.83	1456.48	651.63	942.52	916.15	1050.57	1832.75	570	462.03	697	460	1038.79	1529.49	818.43	907.03	886.19	868.53
TRINITY_DN5861_c1_g1	1836	TRINITY_DN5861_c1_g1_i1;TRINITY_DN5861_c1_g1_i10;TRINITY_DN5861_c1_g1_i11;TRINITY_DN5861_c1_g1_i12;TRINITY_DN5861_c1_g1_i13;TRINITY_DN5861_c1_g1_i14;TRINITY_DN5861_c1_g1_i15;TRINITY_DN5861_c1_g1_i16;TRINITY_DN5861_c1_g1_i17;TRINITY_DN5861_c1_g1_i19;TRINITY_DN5861_c1_g1_i2;TRINITY_DN5861_c1_g1_i20;TRINITY_DN5861_c1_g1_i4;TRINITY_DN5861_c1_g1_i5;TRINITY_DN5861_c1_g1_i6;TRINITY_DN5861_c1_g1_i7;TRINI…	hypothetical protein F0562_016061 [Nyssa sinensis]	-	-	GO:0016787(hydrolase activity)	ENOG4111QDI(Alpha beta hydrolase fold protein)	-	-	-	-	A0A5J4ZMZ8.1 PF12697.12;Abhydrolase_6;	-	7.08	6.12	6.3	5.82	6.52	6.73	6.06	6.39	5.34	4.79	4.97	4.59	6.43	5.52	4.37	7.27	5.82	6.57	314	368.94	296	231.45	246	277.75	275.12	259.78	263.4	223	276.98	251.01	318.46	276.27	227.27	292	250.97	319.36
TRINITY_DN27333_c0_g1	1841	TRINITY_DN27333_c0_g1_i1	Phospholipase B-like 1 [Coccomyxa sp. Obi]	-	Phospholipase B OS=Crotalus adamanteus OX=8729 PE=1 SV=1	GO:0005615(extracellular space);GO:0005764(lysosome);GO:0016042(lipid catabolic process);GO:0016787(hydrolase activity)	ENOG410XQRV(phospholipase B domain containing)	-	-	-	-	A0A8S3Z6N6.1 PF04916.18;Phospholip_B;	-	0.09	0	0	0.14	0.02	0.02	0.02	0.05	0	0	0.07	0	0	0	2.16	0.11	0.88	0.06	6	0	0	8	1	1	1	3	0	0	5	0	0	0	153	7	54	4
TRINITY_DN88976_c0_g3	578	TRINITY_DN88976_c0_g3_i1	-	-	-	-	-	-	-	-	-	-	-	0.45	0.85	0.64	1.05	2.33	1.53	0.38	0.2	1.21	0.98	1	1.29	0.25	0.42	0.34	0	0.19	0.09	5	12	7	10	21	14	4	2	14.19	10.91	12.81	19.08	3	5	4	0	2	1
TRINITY_DN25675_c0_g1	1163	TRINITY_DN25675_c0_g1_i1;TRINITY_DN25675_c0_g1_i2;TRINITY_DN25675_c0_g1_i3;TRINITY_DN25675_c0_g1_i4;TRINITY_DN25675_c0_g1_i5;TRINITY_DN25675_c0_g1_i6	60S ribosomal protein L6 [Apostasia shenzhenica]	Rpl6	Large ribosomal subunit protein eL6 OS=Rattus norvegicus OX=10116 GN=Rpl6 PE=1 SV=5	GO:0000027(ribosomal large subunit assembly);GO:0002181(cytoplasmic translation);GO:0003735(structural constituent of ribosome);GO:0022625(cytosolic large ribosomal subunit)	COG2163((ribosomal) protein)	K02934	large subunit ribosomal protein L6e	-	cann03010(Ribosome)	A0A813QN02.1 PF01159.24;Ribosomal_L6e;	-	0.58	0.26	0.62	0.32	0.79	0.8	3.15	0.95	0.29	0.11	0.36	0.09	0.37	0.42	0.39	0.73	1.42	1.63	20	12	22	10	23	24	107	31	11	4	15	4	14	16	15	25	47	58
TRINITY_DN13833_c0_g1	366	TRINITY_DN13833_c0_g1_i1	flavonoid 3' hydroxylase 1 [Liquidambar formosana]	CYP75B3	Flavonoid 3'-monooxygenase CYP75B3 OS=Oryza sativa subsp. japonica OX=39947 GN=CYP75B3 PE=2 SV=1	GO:0016020(membrane);GO:0016709(oxidoreductase activity, acting on paired donors, with incorporation or reduction of molecular oxygen, NAD(P)H as one donor, and incorporation of one atom of oxygen);GO:0044550(secondary metabolite biosynthetic process)	COG2124(Cytochrome p450)	K05280	flavonoid 3'-monooxygenase	EC:1.14.14.82	han00941(Flavonoid biosynthesis);han00944(Flavone and flavonol biosynthesis)	A0A843TTR7.1 PF00067.27;p450;	-	6.81	32.1	28.01	9.04	9.79	19.16	3.72	6.01	32.4	40.14	37.35	26	6.07	4.87	8.29	3.23	2.78	1.89	25.46	153.29	104.71	28.62	29.83	58.83	13.05	20.17	127.76	148.93	160.59	126.91	24.11	19.29	32.99	11.34	9.83	7
TRINITY_DN82745_c0_g1	206	TRINITY_DN82745_c0_g1_i1	-	TPP1	Tripeptidyl-peptidase 1 OS=Bos taurus OX=9913 GN=TPP1 PE=2 SV=1	GO:0004175(endopeptidase activity);GO:0006508(proteolysis);GO:0007417(central nervous system development);GO:0008240(tripeptidyl-peptidase activity)	COG4934(peptidase)	-	-	-	-	A0A0L0D678.1 PF00082.27;Peptidase_S8;	-	1.76	0.67	0	2.93	0	0	0.89	0	0.81	0	0	0	0	0	2.41	0	0	0	2	1.03	0	2.99	0	0	1	0	1	0	0	0	0	0	3	0	0	0
TRINITY_DN10376_c0_g1	2067	TRINITY_DN10376_c0_g1_i1;TRINITY_DN10376_c0_g1_i2;TRINITY_DN10376_c0_g1_i3;TRINITY_DN10376_c0_g1_i4;TRINITY_DN10376_c0_g1_i6;TRINITY_DN10376_c0_g1_i7	notchless protein homolog [Phoenix dactylifera]	NLE1	Notchless protein homolog OS=Arabidopsis thaliana OX=3702 GN=NLE1 PE=2 SV=1	GO:0000027(ribosomal large subunit assembly);GO:0000166(nucleotide binding);GO:0005634(nucleus);GO:0005730(nucleolus);GO:0005840(ribosome);GO:0009553(embryo sac development);GO:0080008(Cul4-RING E3 ubiquitin ligase complex)	ENOG410XP3K(Positively regulates the activity of the minus-end directed microtubule motor protein dynein. May enhance dynein- mediated microtubule sliding by targeting dynein to the microtubule plus end. Required for)	NA	NA	NA	-	F6HBD2.1 PF08154.17;NLE;	-	11.06	5.08	7.44	7.61	8.16	8.58	10.81	18.49	4.08	3.81	4.76	3.89	7.75	13.13	7.56	10.02	9.4	8.57	754.91	465.62	524	465	467	507.95	721	1186.79	307.99	272	384.43	359.01	581	989.01	563.19	675.06	611.84	601.72
TRINITY_DN9560_c0_g1	2555	TRINITY_DN9560_c0_g1_i1;TRINITY_DN9560_c0_g1_i11;TRINITY_DN9560_c0_g1_i13;TRINITY_DN9560_c0_g1_i16;TRINITY_DN9560_c0_g1_i17;TRINITY_DN9560_c0_g1_i18;TRINITY_DN9560_c0_g1_i2;TRINITY_DN9560_c0_g1_i20;TRINITY_DN9560_c0_g1_i21;TRINITY_DN9560_c0_g1_i22;TRINITY_DN9560_c0_g1_i24;TRINITY_DN9560_c0_g1_i25;TRINITY_DN9560_c0_g1_i26;TRINITY_DN9560_c0_g1_i27;TRINITY_DN9560_c0_g1_i28;TRINITY_DN9560_c0_g1_i29;T…	-	-	-	-	-	-	-	-	-	-	-	1.77	1.5	2.48	1.59	2.57	1.75	1.65	2.64	1.2	0.75	1.29	0.79	2.53	2.42	1.59	1.97	1.95	1.86	125	145	181	100	141.09	113	115	160	86	59	119	65	188.05	178.45	124	147	131	127
TRINITY_DN3626_c0_g1	549	TRINITY_DN3626_c0_g1_i1;TRINITY_DN3626_c0_g1_i2;TRINITY_DN3626_c0_g1_i3;TRINITY_DN3626_c0_g1_i4;TRINITY_DN3626_c0_g1_i5;TRINITY_DN3626_c0_g1_i6;TRINITY_DN3626_c0_g1_i7;TRINITY_DN3626_c0_g1_i8	PREDICTED: glycolipid transfer protein 1 [Musa acuminata subsp. malaccensis]	GLTP1	Glycolipid transfer protein 1 OS=Arabidopsis thaliana OX=3702 GN=GLTP1 PE=2 SV=1	GO:0005737(cytoplasm);GO:0005829(cytosol);GO:0005886(plasma membrane);GO:0120009(intermembrane lipid transfer);GO:0120013(intermembrane lipid transfer activity)	ENOG410YFEA(glycolipid transport)	NA	NA	NA	-	A0A843V0H3.1 PF08718.16;GLTP;	-	18.29	13.36	18.72	12.56	15.42	14.44	14.65	19.4	11.47	13.85	11.4	11.05	15.55	17.96	15.7	16.35	15.95	13.72	168.3	144.37	161.54	91.77	112.32	105.21	122.44	157.41	111.11	123.73	120.87	134.69	152.97	167.72	147.77	139.14	129.78	119.21
TRINITY_DN35598_c0_g2	264	TRINITY_DN35598_c0_g2_i1	hypothetical protein GW17_00027337 [Ensete ventricosum]	DOF3.4	Dof zinc finger protein DOF3.4 OS=Arabidopsis thaliana OX=3702 GN=DOF3.4 PE=1 SV=2	GO:0003677(DNA binding);GO:0003700(DNA binding transcription factor activity);GO:0005515(protein binding);GO:0005634(nucleus);GO:0006351(transcription, DNA-templated);GO:0009733(response to auxin);GO:0009751(response to salicylic acid);GO:0042545(cell wall modification);GO:0044212(transcription regulatory region DNA binding);GO:0045787(positive regulation of cell cycle);GO:0045893(positive regula…	ENOG410YJE1(Zinc finger protein)	NA	NA	NA	-	A0A7J7LLI3.1 PF02701.20;zf-Dof;	Dof	0	1.23	1.96	0	0	0	0.51	0	1.38	1.16	0	1.15	2.22	1.16	1.56	1.55	0.87	0.49	0	3.3	4.18	0	0	0	1	0	3	2.37	0	3	4.73	2.55	3.4	3	1.65	1
TRINITY_DN2245_c7_g1	233	TRINITY_DN2245_c7_g1_i1;TRINITY_DN2245_c7_g1_i2;TRINITY_DN2245_c7_g1_i3	-	-	-	-	-	-	-	-	-	-	-	25.13	12.79	16.6	21.05	26.11	29.71	24.91	31.26	17.97	10.66	15.97	11.89	27.97	22.01	24.58	14.08	20.49	27.78	35.17	23.46	23.17	24.94	29.68	34.42	35.17	40.75	25.47	15.58	25.62	20.87	42.67	32.69	35.61	18.62	25.92	37.78
TRINITY_DN126967_c0_g1	221	TRINITY_DN126967_c0_g1_i1	-	-	-	-	-	-	-	-	-	-	-	0	0.54	0	4.88	0	2.49	0	0	1.33	0.7	0	0	0.67	0.65	0	0.74	0.76	0.7	0	1	0	6	0	3	0	0	2	1	0	0	1	1	0	1	1	1
TRINITY_DN52577_c0_g1	307	TRINITY_DN52577_c0_g1_i1;TRINITY_DN52577_c0_g1_i2	-	-	-	-	-	-	-	-	-	-	-	0	0	0	0	0.92	2.27	0	0	0	0	0.33	0	0	0.71	0	0	0	8.31	0	0	0	0	2	5	0	0	0	0	1	0	0	2	0	0	0	20
TRINITY_DN10142_c0_g1	864	TRINITY_DN10142_c0_g1_i1;TRINITY_DN10142_c0_g1_i2;TRINITY_DN10142_c0_g1_i3;TRINITY_DN10142_c0_g1_i4;TRINITY_DN10142_c0_g1_i5	-	-	-	-	-	-	-	-	-	-	-	2	2.25	2.03	1.63	1.53	1.95	1.23	1.18	2.44	1.83	2.01	1.63	1.86	1.71	1.07	1.42	1.7	1.29	46	68	47	33.01	29	38	27	25	61	43.04	54	50.01	47	43	26.59	32	37	30
TRINITY_DN11880_c0_g1	2167	TRINITY_DN11880_c0_g1_i1;TRINITY_DN11880_c0_g1_i10;TRINITY_DN11880_c0_g1_i2;TRINITY_DN11880_c0_g1_i3;TRINITY_DN11880_c0_g1_i4;TRINITY_DN11880_c0_g1_i5;TRINITY_DN11880_c0_g1_i6;TRINITY_DN11880_c0_g1_i7;TRINITY_DN11880_c0_g1_i8;TRINITY_DN11880_c0_g1_i9	uncharacterized protein LOC132624397 [Lycium barbarum]	-	-	-	ENOG410YUPY(Retroelement)	-	-	-	-	A0A314LFZ6.1 PF00078.32;RVT_1;	-	1.34	2.12	2.45	1.69	4.24	3.19	0.6	1.88	1.6	1.36	1.31	1.15	1.66	3.01	2.01	1.18	0.77	1.67	41	65.69	86.26	45	70.07	86.13	23.3	32.49	37.63	32.22	55.52	52.16	69.15	66.18	63.56	28.39	23.99	30.27
TRINITY_DN7281_c0_g1	3507	TRINITY_DN7281_c0_g1_i1;TRINITY_DN7281_c0_g1_i10;TRINITY_DN7281_c0_g1_i11;TRINITY_DN7281_c0_g1_i12;TRINITY_DN7281_c0_g1_i13;TRINITY_DN7281_c0_g1_i3;TRINITY_DN7281_c0_g1_i6;TRINITY_DN7281_c0_g1_i7;TRINITY_DN7281_c0_g1_i8;TRINITY_DN7281_c0_g1_i9	110 kDa U5 small nuclear ribonucleoprotein component CLO [Magnolia sinica]	CLO	110 kDa U5 small nuclear ribonucleoprotein component CLO OS=Arabidopsis thaliana OX=3702 GN=CLO PE=1 SV=1	GO:0003924(GTPase activity);GO:0005622(intracellular);GO:0006412(translation)	COG0480(Catalyzes the GTP-dependent ribosomal translocation step during translation elongation. During this step, the ribosome changes from the pre-translocational (PRE) to the post- translocational (POST) state as the newly formed A-site-bound peptidyl-tRNA and P-site-bound deacylated tRNA move to the P and E sites, respectively. Catalyzes the coordinated movement of the two tRNA molecules, the …	K12852	116 kDa U5 small nuclear ribonucleoprotein component	-	egu03040(Spliceosome)	A0A5P1ETB9.1 PF00009.32;GTP_EFTU;	-	9.12	4.64	6.91	8.7	9.04	9.57	9.77	15.5	4.7	4.75	4.81	3.67	7.51	12.76	7.65	7.97	7.55	7.81	1155.09	837	856	943.69	938.56	1035.67	1220.32	1873	645	604.48	706.65	635	1007	1814.01	1063.72	1029	909	1012.55
TRINITY_DN93017_c0_g3	207	TRINITY_DN93017_c0_g3_i1	-	-	-	-	-	-	-	-	-	-	-	2.57	0	0.83	0	0	0	0	0	3.18	0	0	0	0	0	0	0	0	0.84	2.96	0	1	0	0	0	0	0	4	0	0	0	0	0	0	0	0	1
TRINITY_DN27840_c0_g1	438	TRINITY_DN27840_c0_g1_i1	Elongation factor Tu, plastid [Apostasia shenzhenica]	EIF2S3B	Eukaryotic translation initiation factor 2 subunit 3B OS=Homo sapiens OX=9606 GN=EIF2S3B PE=1 SV=2	GO:0001731(formation of translation preinitiation complex);GO:0003743(translation initiation factor activity);GO:0003924(GTPase activity);GO:0005622(intracellular)	COG5257(translation initiation factor)	K03242	translation initiation factor 2 subunit 3	-	ini03013(RNA transport)	-	-	14.19	10.96	11.66	11.78	12.71	12.98	18.13	18.79	9.17	7.91	5.44	7.37	13	14.06	9.09	11.03	10.9	13.89	82.15	80.05	65.92	57.4	59.23	61.02	97.33	96.5	55.7	45.46	36.13	56.32	80.61	85.85	55.84	59.8	59.42	79.09
TRINITY_DN76077_c0_g1	469	TRINITY_DN76077_c0_g1_i1	-	-	-	-	-	-	-	-	-	-	-	0	3.12	10.49	0.17	0.18	0	0.47	0	5.28	3.82	5.86	3.64	0.14	0.14	0	0	0	0	0	27	70	1	1	0	3	0	38	26	46	33	1	1	0	0	0	0
TRINITY_DN42874_c0_g2	1998	TRINITY_DN42874_c0_g2_i1	hypothetical protein BSKO_13903 [Bryopsis sp. KO-2023]	MANBA	Beta-mannosidase OS=Homo sapiens OX=9606 GN=MANBA PE=1 SV=3	GO:0004567(beta-mannosidase activity);GO:0005975(carbohydrate metabolic process);GO:0043231(intracellular membrane-bounded organelle)	COG3250(hydrolase family 2)	K01192	beta-mannosidase	EC:3.2.1.25	csl00511(Other glycan degradation)	A0A8S3ZPJ2.1 PF02836.22;Glyco_hydro_2_C;	-	0.01	0	0	0.08	0	0.02	0.01	0	0	0	0	0	0	0	2.19	0.13	0.79	0.08	1	0	0	5	0	1	1	0	0	0	0	0	0	0	171	9	54	6
TRINITY_DN150219_c0_g1	302	TRINITY_DN150219_c0_g1_i1	unnamed protein product [Ananas comosus var. bracteatus]	-	Retrovirus-related Pol polyprotein from transposon TNT 1-94 OS=Nicotiana tabacum OX=4097 PE=2 SV=1	-	COG2801(Retrotransposon protein)	NA	NA	NA	-	A0A2G2X831.1 PF14223.11;Retrotran_gag_2;	-	1.58	0.6	0.76	0	0	1.4	2.04	1.28	0.37	0	0.34	0	0.74	1.46	0	2.06	1.25	0.78	4	2	2	0	0	3	5	3	1	0	1	0	2	4	0	5	3	2
TRINITY_DN25952_c0_g1	364	TRINITY_DN25952_c0_g1_i1	predicted protein [Hordeum vulgare subsp. vulgare]	Rpl35a	Large ribosomal subunit protein eL33 OS=Mus musculus OX=10090 GN=Rpl35a PE=1 SV=2	GO:0002181(cytoplasmic translation);GO:0003735(structural constituent of ribosome);GO:0022625(cytosolic large ribosomal subunit);GO:0042273(ribosomal large subunit biogenesis)	COG2451(Ribosomal protein)	K02917	large subunit ribosomal protein L35Ae	-	apro03010(Ribosome)	A0A816G3C1.1 PF01247.23;Ribosomal_L35Ae;	-	0	0	0	0	0	0	0	0	0	0	0	0.21	4.59	1.53	0.25	0.58	0.57	0.27	0	0	0	0	0	0	0	0	0	0	0	1	18	6	1	2	2	1
TRINITY_DN9587_c0_g1	2529	TRINITY_DN9587_c0_g1_i1;TRINITY_DN9587_c0_g1_i10;TRINITY_DN9587_c0_g1_i11;TRINITY_DN9587_c0_g1_i12;TRINITY_DN9587_c0_g1_i13;TRINITY_DN9587_c0_g1_i14;TRINITY_DN9587_c0_g1_i15;TRINITY_DN9587_c0_g1_i16;TRINITY_DN9587_c0_g1_i17;TRINITY_DN9587_c0_g1_i18;TRINITY_DN9587_c0_g1_i19;TRINITY_DN9587_c0_g1_i2;TRINITY_DN9587_c0_g1_i20;TRINITY_DN9587_c0_g1_i21;TRINITY_DN9587_c0_g1_i22;TRINITY_DN9587_c0_g1_i3;TR…	general transcription and DNA repair factor IIH subunit TFB1-1 isoform X1 [Elaeis guineensis]	TFB1-1	General transcription and DNA repair factor IIH subunit TFB1-1 OS=Arabidopsis thaliana OX=3702 GN=TFB1-1 PE=2 SV=1	GO:0000439(core TFIIH complex);GO:0005634(nucleus);GO:0006281(DNA repair);GO:0006289(nucleotide-excision repair);GO:0006351(transcription, DNA-templated)	ENOG410ZVN2(BSD domain )	K03141	transcription initiation factor TFIIH subunit 1	-	egu03022(Basal transcription factors);egu03420(Nucleotide excision repair)	A0A0K9PFC6.1 PF08567.16;PH_TFIIH;	-	5.66	3.06	4.24	3.99	4.88	4.83	4.97	7.08	3.05	2.16	2.82	2.03	4.01	6.51	4	5.14	4.79	4.61	505	362.96	389	320.27	363	371	438	604	299	200	298.09	242	397.06	634.24	391	450.99	407	411
TRINITY_DN94120_c0_g1	212	TRINITY_DN94120_c0_g1_i1	-	-	-	GO:0032587(ruffle membrane);GO:0035091(phosphatidylinositol binding);GO:1900027(regulation of ruffle assembly)	COG2930(SH3 domain containing, Ysc84-like 1 (S. cerevisiae))	-	-	-	-	-	-	1.61	0.6	1.54	2.71	0	0	1.64	0.85	1.48	0	0	0	0	0	0	0	0	0	2	1	2	3	0	0	2	1	2	0	0	0	0	0	0	0	0	0
TRINITY_DN120589_c0_g1	313	TRINITY_DN120589_c0_g1_i1	protein TOC75-3, chloroplastic-like [Iris pallida]	-	-	-	-	-	-	-	-	-	-	0.74	2.25	0	0.85	1.33	1.32	1.92	1.61	0.69	0	0.64	0	2.44	0.69	2.06	1.55	0.78	1.1	2	8	0	2	3	3	5	4	2	0	2	0	7	2	6	4	2	3
TRINITY_DN65847_c0_g1	282	TRINITY_DN65847_c0_g1_i1	hypothetical protein Lal_00042466 [Lupinus albus]	atpD	ATP synthase subunit beta OS=Rhodopseudomonas palustris (strain ATCC BAA-98 / CGA009) OX=258594 GN=atpD PE=3 SV=1	GO:0015986(ATP synthesis coupled proton transport);GO:0045261(proton-transporting ATP synthase complex, catalytic core F(1));GO:0046933(proton-transporting ATP synthase activity, rotational mechanism)	COG0055(Produces ATP from ADP in the presence of a proton gradient across the membrane. The catalytic sites are hosted primarily by the beta subunits (By similarity))	K02133	F-type H+-transporting ATPase subunit beta	EC:3.6.3.14	ath00190(Oxidative phosphorylation)	A0A444CXE1.1 PF00006.30;ATP-synt_ab;	-	2.23	0	0.42	0	0	0	1.37	0	0.41	0.88	0.38	0.69	0	0	0	0	0.94	0	5	0	1	0	0	0	3	0	1	2	1	2	0	0	0	0	2	0
TRINITY_DN46240_c0_g3	657	TRINITY_DN46240_c0_g3_i1;TRINITY_DN46240_c0_g3_i2	-	-	-	-	-	-	-	-	-	-	-	2.83	7.06	5.48	3.4	2.3	4.26	1.75	0.99	7.36	2.45	1.96	1.79	1.51	0	1.03	0.62	1.31	1.78	11.9	40	27.27	14.97	11.4	13.41	8.66	3.18	39.18	11.47	16.79	9.18	6.58	0	5.55	4.07	7.08	6.33
TRINITY_DN99054_c0_g1	213	TRINITY_DN99054_c0_g1_i1	-	-	-	-	-	-	-	-	-	-	-	5.58	2.97	0.76	0	2.83	2.74	1.62	1.57	0.73	3.07	0.68	0.6	2.22	0.72	0	2.45	2.52	1.55	7	5	1	0	3	3	2	1.87	1	4	1	1	3	1	0	3	3	2
TRINITY_DN44667_c0_g1	287	TRINITY_DN44667_c0_g1_i1;TRINITY_DN44667_c0_g1_i2	-	-	-	-	-	-	-	-	-	-	-	3.79	0.65	0	0	0	0.65	2.3	0	1.04	4.01	1.99	2.49	2.03	1.99	3.17	4.11	4.24	2.56	7	2	0	0	0	1	4	0	2	9	5	7	5	5	7	8	8	6
TRINITY_DN116580_c0_g2	260	TRINITY_DN116580_c0_g2_i1	-	-	-	-	-	-	-	-	-	-	-	0	0.77	0	0.58	1.21	0	0.52	0	2.84	0	0.88	0.79	0.48	0.47	0.47	0.73	0	2.28	0	2	0	1	2	0	1	0	6	0	2	2	1	1	1	1.37	0	4.54
TRINITY_DN5534_c0_g1	2964	TRINITY_DN5534_c0_g1_i1;TRINITY_DN5534_c0_g1_i10;TRINITY_DN5534_c0_g1_i11;TRINITY_DN5534_c0_g1_i12;TRINITY_DN5534_c0_g1_i13;TRINITY_DN5534_c0_g1_i14;TRINITY_DN5534_c0_g1_i15;TRINITY_DN5534_c0_g1_i16;TRINITY_DN5534_c0_g1_i17;TRINITY_DN5534_c0_g1_i18;TRINITY_DN5534_c0_g1_i19;TRINITY_DN5534_c0_g1_i2;TRINITY_DN5534_c0_g1_i4;TRINITY_DN5534_c0_g1_i7;TRINITY_DN5534_c0_g1_i8;TRINITY_DN5534_c0_g1_i9	elongator complex protein 2 isoform X2 [Corylus avellana]	ELP2	Elongator complex protein 2 OS=Arabidopsis thaliana OX=3702 GN=ELP2 PE=1 SV=1	GO:0000123(histone acetyltransferase complex);GO:0008023(transcription elongation factor complex);GO:0017053(transcriptional repressor complex);GO:0033588(Elongator holoenzyme complex);GO:0042393(histone binding)	ENOG410XRF0(elongator acetyltransferase complex subunit 2)	NA	NA	NA	-	A0A8B8Q8D6.1 PF00400.37;WD40;	-	12.71	9.52	14.37	13.46	15.35	15.34	12.14	15.62	6.97	5.02	7.54	5.1	12.32	11.46	9.01	10.32	10.39	11.08	1043.03	934.58	1107.73	853.03	939.5	993.97	948.8	1227.9	561.56	344.07	631.72	445.77	1049.95	989.68	760.43	799.05	750.21	816.06
TRINITY_DN26474_c0_g1	241	TRINITY_DN26474_c0_g1_i1;TRINITY_DN26474_c0_g1_i2	unnamed protein product [Miscanthus lutarioriparius]	BALDH	Benzaldehyde dehydrogenase, mitochondrial OS=Antirrhinum majus OX=4151 GN=BALDH PE=1 SV=1	GO:0004029(aldehyde dehydrogenase (NAD) activity)	COG1012(Dehydrogenase)	K00128	aldehyde dehydrogenase (NAD+)	EC:1.2.1.3	sbi00010(Glycolysis / Gluconeogenesis);sbi00053(Ascorbate and aldarate metabolism);sbi00620(Pyruvate metabolism);sbi00071(Fatty acid degradation);sbi00561(Glycerolipid metabolism);sbi00280(Valine, leucine and isoleucine degradation);sbi00310(Lysine degradation);sbi00330(Arginine and proline metabolism);sbi00340(Histidine metabolism);sbi00380(Tryptophan metabolism);sbi00410(beta-Alanine metabolism…	A0A0D9WP58.1 PF00171.27;Aldedh;	-	71.61	114.97	127.68	112.8	127.51	103.58	75.17	47.65	134.05	107.78	112.87	101.18	64.89	46.13	59.42	48.54	67.16	42.61	120.25	258.66	227.72	168.09	180.95	150.78	124	75.97	244.73	185.95	222.05	221.23	116.75	85.32	108.33	79.1	106.63	73.3
TRINITY_DN22012_c0_g1	334	TRINITY_DN22012_c0_g1_i1;TRINITY_DN22012_c0_g1_i2;TRINITY_DN22012_c0_g1_i3	-	-	-	-	-	-	-	-	-	-	-	2.47	5.05	12.33	0	27.3	11.97	1.88	99.14	0.5	10.9	14.57	3.34	33.6	129.33	4.21	13.52	9.56	7.87	6	16.73	34.64	0	56.05	25.39	5	226.84	1.61	29.34	44.48	11.71	90.51	354.22	11.31	32.86	24.02	20.68
TRINITY_DN78500_c0_g1	383	TRINITY_DN78500_c0_g1_i1	-	-	-	-	-	-	-	-	-	-	-	1.92	0.88	0.97	3.23	1.78	1.58	1.29	1.88	0.46	1.45	0.63	0.79	1.35	1.82	1.58	1.53	2.29	0.49	8	4.68	4	11.35	6	5.39	5	7	2	6	3	4.33	5.98	8	7	5.99	9	2
TRINITY_DN116225_c0_g1	451	TRINITY_DN116225_c0_g1_i1;TRINITY_DN116225_c0_g1_i2	unnamed protein product, partial [Nymphaea colorata]	-	-	-	COG3808(pump that utilizes the energy of pyrophosphate hydrolysis as the driving force for)	-	-	-	-	A0BSG8.1 PF03030.21;H_PPase;	-	2.06	0	0	0	1.65	0	1	1.17	0	0	0	0	0.15	0.3	0	2.48	0.98	2.02	8	0	0	0	3	0	4	3	0	0	0	0	1	2	0	9	3.88	7
TRINITY_DN25611_c0_g1	553	TRINITY_DN25611_c0_g1_i1;TRINITY_DN25611_c0_g1_i10;TRINITY_DN25611_c0_g1_i11;TRINITY_DN25611_c0_g1_i12;TRINITY_DN25611_c0_g1_i13;TRINITY_DN25611_c0_g1_i14;TRINITY_DN25611_c0_g1_i15;TRINITY_DN25611_c0_g1_i2;TRINITY_DN25611_c0_g1_i3;TRINITY_DN25611_c0_g1_i4;TRINITY_DN25611_c0_g1_i5;TRINITY_DN25611_c0_g1_i6;TRINITY_DN25611_c0_g1_i7;TRINITY_DN25611_c0_g1_i8;TRINITY_DN25611_c0_g1_i9	uncharacterized protein LOC122663117 [Telopea speciosissima]	-	-	-	-	-	-	-	-	-	-	9.54	14.09	16.54	12	11.24	14.57	8.9	9.99	9.36	5.47	8.48	4.64	8.86	9	7.23	10.31	10.05	10.28	51.44	89.37	99.32	62.8	57.49	70.49	51.07	53.28	58.31	38.4	68.93	40.18	55.39	61.36	44.21	58.15	54.73	71.12
TRINITY_DN34663_c0_g1	439	TRINITY_DN34663_c0_g1_i1;TRINITY_DN34663_c0_g1_i2;TRINITY_DN34663_c0_g1_i3;TRINITY_DN34663_c0_g1_i4;TRINITY_DN34663_c0_g1_i5;TRINITY_DN34663_c0_g1_i6	-	-	-	-	-	-	-	-	-	-	-	5.62	7.44	6.03	8.77	5.1	5.41	5.51	4.57	5.57	4.69	2.92	4.07	4.17	1.51	3.38	4.76	3.99	3.56	21.56	44.93	27	25.37	19.48	18.34	25.83	18.57	28.84	21.01	14.23	23.73	21	8.01	18.01	15.54	17.77	15.11
TRINITY_DN11882_c3_g1	205	TRINITY_DN11882_c3_g1_i1	reverse transcriptase [Corchorus capsularis]	-	-	-	-	-	-	-	-	-	-	2.68	1.33	2.56	4.98	1.05	1.02	0.91	0	1.64	0.86	1.51	0.65	1.65	0.81	0.82	1.83	1.87	0.86	3	2	3	5	1	1	1	0	2	1	2	0.96	2	1	1	2	2	1
TRINITY_DN15384_c0_g1	1468	TRINITY_DN15384_c0_g1_i2;TRINITY_DN15384_c0_g1_i3	Retrovirus-related Pol polyprotein LINE-1 [Zea mays]	-	-	-	-	-	-	-	-	-	-	0.57	0.65	1.23	1.51	1.91	1.79	0.93	0.88	0.88	0.5	0.72	0.49	1.48	2.02	1.99	0.92	0.6	0.91	28	37.2	61.36	58.4	68.88	66.44	37	40.23	43.16	25	40.89	26.46	71.69	92.66	97.37	43.2	24.01	44.27
TRINITY_DN92819_c0_g1	1599	TRINITY_DN92819_c0_g1_i1;TRINITY_DN92819_c0_g1_i2	probable choline kinase 2 [Phoenix dactylifera]	At1g74320	Probable choline kinase 2 OS=Arabidopsis thaliana OX=3702 GN=At1g74320 PE=2 SV=1	GO:0004103(choline kinase activity);GO:0005524(ATP binding);GO:0005737(cytoplasm);GO:0016310(phosphorylation)	COG0510(Ethanolamine kinase)	K14156	choline/ethanolamine kinase	EC:2.7.1.32 2.7.1.82	egu00564(Glycerophospholipid metabolism)	A0A5B6WK08.1 PF01633.25;Choline_kinase;	-	3.31	0.97	2.36	1.82	2.17	2.27	1.84	1.6	0.89	1.06	0.77	0.5	0.94	0.36	1.51	1.26	1.22	1.08	150	57	107	72	80	87	82	67	42	50	40	30	46	18	75	55	52	53
TRINITY_DN62402_c0_g1	229	TRINITY_DN62402_c0_g1_i1	-	-	-	-	-	-	-	-	-	-	-	4.61	10.35	9.35	7.57	0.79	9.97	2.03	3.49	11.67	10.43	12.05	10.28	6.78	5.41	3.68	3.42	4.17	6.46	6.94	20.9	14.9	10.12	1	13.04	3	5	19.1	16.22	21.3	20.27	10.96	9	6.04	5	5.96	10
TRINITY_DN7627_c0_g1	1019	TRINITY_DN7627_c0_g1_i2;TRINITY_DN7627_c0_g1_i3	uncharacterized protein LOC105051493 [Elaeis guineensis]	-	-	GO:0003674(molecular_function);GO:0008150(biological_process);GO:0009507(chloroplast);GO:0016021(integral component of membrane)	ENOG410YH10(NA)	-	-	-	-	-	-	0.35	0.03	1.34	0.23	0.12	0.18	7.66	55.42	0.15	0.9	0.91	0.19	0.69	38.76	7.1	7.62	2.74	3.21	8	1	29	6	3	3	171	1197	5	18	27	6	20	990	176	175.72	65	78
TRINITY_DN22294_c0_g1	308	TRINITY_DN22294_c0_g1_i1	-	-	-	-	-	-	-	-	-	-	-	7.26	1.45	4.39	1.76	1.37	1.8	5.36	4.54	1.42	0.38	1.64	0.7	0.36	1.06	1.77	4.56	1.74	4.74	19.02	5	12	4	3	4	13.61	11	4	1	5	2.38	1	3	5	11.44	4.32	12.55
TRINITY_DN6631_c0_g1	2490	TRINITY_DN6631_c0_g1_i1;TRINITY_DN6631_c0_g1_i2	-	-	-	-	-	-	-	-	-	-	-	3.08	0.9	1.01	6.33	6.18	5.83	2.96	2.59	1.18	0.58	0.62	0.53	2.9	7.08	4.68	1.76	1.86	1.79	277.57	107.14	93.38	509.48	464.12	455.32	260.5	220.76	116.63	53.49	65.17	64	287.03	709.82	461.15	157.08	159.78	165.56
TRINITY_DN27972_c0_g4	207	TRINITY_DN27972_c0_g4_i1	hypothetical protein GIB67_004603 [Kingdonia uniflora]	ACSL3	Fatty acid CoA ligase Acsl3 OS=Homo sapiens OX=9606 GN=ACSL3 PE=1 SV=3	GO:0003824(catalytic activity);GO:0008152(metabolic process);GO:0016020(membrane);GO:0016021(integral component of membrane)	COG1022(Amp-dependent synthetase and ligase)	K01897	long-chain acyl-CoA synthetase	EC:6.2.1.3	smo00061(Fatty acid biosynthesis);smo00071(Fatty acid degradation);smo04146(Peroxisome)	-	-	0	0	0	0.97	0	0	0	0	0	0	0.71	0	0	0	8.79	0.88	4.06	0.84	0	0	0	1	0	0	0	0	0	0	0.97	0	0	0	11.09	1	4.46	1
TRINITY_DN156943_c0_g1	206	TRINITY_DN156943_c0_g1_i1	hypothetical protein AXG93_4625s1120 [Marchantia polymorpha subsp. ruderalis]	alh-8	Probable methylmalonate-semialdehyde/malonate-semialdehyde dehydrogenase [acylating], mitochondrial OS=Caenorhabditis elegans OX=6239 GN=alh-8 PE=3 SV=1	GO:0004029(aldehyde dehydrogenase (NAD) activity);GO:0004491(methylmalonate-semialdehyde dehydrogenase (acylating) activity);GO:0018478(malonate-semialdehyde dehydrogenase (acetylating) activity)	ENOG410XNP1(Dehydrogenase)	K00140	malonate-semialdehyde dehydrogenase (acetylating) / methylmalonate-semialdehyde dehydrogenase	EC:1.2.1.18 1.2.1.27	csl00640(Propanoate metabolism);csl00562(Inositol phosphate metabolism);csl00280(Valine, leucine and isoleucine degradation);csl00410(beta-Alanine metabolism)	A0A6G0UT08.1 PF00171.27;Aldedh;	-	0	0	0	0	0	0	5.35	1.86	0	0	0.75	0	0	0.79	0.8	0	0	0	0	0	0	0	0	0	6	2	0	0	1	0	0	1	1	0	0	0
TRINITY_DN59373_c0_g2	622	TRINITY_DN59373_c0_g2_i1	hypothetical protein Lal_00013813 [Lupinus albus]	PCCB	Propionyl-CoA carboxylase beta chain, mitochondrial OS=Sus scrofa OX=9823 GN=PCCB PE=1 SV=1	GO:0004658(propionyl-CoA carboxylase activity);GO:0005524(ATP binding);GO:0005759(mitochondrial matrix)	COG4799(carboxylase)	K01966	propionyl-CoA carboxylase beta chain	EC:6.4.1.3 2.1.3.15	cvr00630(Glyoxylate and dicarboxylate metabolism);cvr00640(Propanoate metabolism);cvr00280(Valine, leucine and isoleucine degradation)	A0A4P9WI65.1 PF01039.27;Carboxyl_trans;	-	2.02	0.07	0.23	0.27	0.19	0	0.67	1.15	0	0	0	0.06	0	0	0	0.08	0	0	26.08	1.22	3	3	2	0	8.16	13.53	0	0	0	1	0	0	0	1	0	0
TRINITY_DN53987_c0_g1	1096	TRINITY_DN53987_c0_g1_i1;TRINITY_DN53987_c0_g1_i3	-	TNR	Tenascin-R OS=Homo sapiens OX=9606 GN=TNR PE=1 SV=3	GO:0007155(cell adhesion);GO:0031012(extracellular matrix);GO:0042127(regulation of cell proliferation)	ENOG410ZYS4(fibrinogen)	-	-	-	-	A0A8S3ZFG1.1 PF00147.23;Fibrinogen_C;	-	0.12	0	0	0.28	0	0.15	0	0	0	0	0	0	0	0	3.61	1.36	1.35	0.93	4	0	0	8	0	4	0	0	0	0	0	0	0	0	126.09	43	42	31
TRINITY_DN83303_c3_g1	212	TRINITY_DN83303_c3_g1_i1	predicted protein [Hordeum vulgare subsp. vulgare]	HSPA8	Heat shock cognate 71 kDa protein OS=Bos taurus OX=9913 GN=HSPA8 PE=1 SV=2	GO:0000166(nucleotide binding);GO:0005524(ATP binding)	COG0443(Heat shock protein)	K03283	heat shock 70kDa protein 1/2/6/8	-	lang03040(Spliceosome);lang04141(Protein processing in endoplasmic reticulum);lang04144(Endocytosis)	H3AWU4.1 PF00012.25;HSP70;	-	0	0	0	0	0	0	0.88	1.51	0.74	0	0	0	2.02	0.73	0.74	1.65	0	0	0	0	0	0	0	0	1.07	1.77	1	0	0	0	2.69	1	1	2	0	0
TRINITY_DN7718_c0_g1	395	TRINITY_DN7718_c0_g1_i1;TRINITY_DN7718_c0_g1_i2;TRINITY_DN7718_c0_g1_i3;TRINITY_DN7718_c0_g1_i4;TRINITY_DN7718_c0_g1_i5;TRINITY_DN7718_c0_g1_i6	hypothetical protein CXB51_023766 [Gossypium anomalum]	GTE10	Transcription factor GTE10 OS=Arabidopsis thaliana OX=3702 GN=GTE10 PE=1 SV=2	GO:0005515(protein binding);GO:0005634(nucleus);GO:0006351(transcription, DNA-templated);GO:0009409(response to cold);GO:0009651(response to salt stress);GO:0009737(response to abscisic acid);GO:0009738(abscisic acid-activated signaling pathway);GO:0045892(negative regulation of transcription, DNA-templated);GO:0051365(cellular response to potassium ion starvation)	COG5076(bromodomain)	NA	NA	NA	-	-	-	27.22	35	31.84	20.73	40.78	33.5	26.64	33.16	24.21	18.82	17.55	12.91	22.79	24.4	22.91	23.95	26.86	28	92.72	135.96	108.14	60.25	109.57	90.62	84.73	107.38	84.03	57.88	63.49	52.73	87.23	88.12	79.54	74.79	80.96	91.48
TRINITY_DN158673_c1_g1	252	TRINITY_DN158673_c1_g1_i1	-	-	-	-	-	-	-	-	-	-	-	0.46	1.94	1.41	0.56	2.75	0	4.39	0.45	0.97	0	0.46	0	0	0.5	1.45	0.56	0	2.57	0.84	4.76	2.74	0.91	4.26	0	7.89	0.78	1.92	0	1	0	0	1	2.88	1	0	4.82
TRINITY_DN56314_c0_g1	347	TRINITY_DN56314_c0_g1_i1;TRINITY_DN56314_c0_g1_i2;TRINITY_DN56314_c0_g1_i3;TRINITY_DN56314_c0_g1_i4	-	-	-	-	-	-	-	-	-	-	-	2.55	7.44	6.95	10.95	9.95	11.19	5.47	5.73	4.03	4.37	2.22	5.82	7.66	3.92	4.74	7.67	6.83	10.56	8	31	22.19	29	25.03	29	15.99	15.99	13	13.55	8	23	25	13.23	16	24	20	31.69
TRINITY_DN20193_c0_g1	301	TRINITY_DN20193_c0_g1_i1	-	-	-	-	-	-	-	-	-	-	-	3.98	2.1	2.66	3.19	1.9	3.27	2.87	3.86	1.48	3.95	1.02	2.45	3.37	5.15	5.15	3.32	5.46	1.96	10	7	7	7	4	7	7	9	4	10	3	8	9	14	14	8	13	5
TRINITY_DN21981_c1_g1	267	TRINITY_DN21981_c1_g1_i1	-	-	-	-	-	-	-	-	-	-	-	0.49	2.8	0.92	1.11	1.16	0.57	1	3.1	2.18	0.96	2.08	1.88	0.92	1.34	1.8	0	0	0.96	1	7.67	2	2	2	1	2	5.99	4.83	2	5	5	2	3	4	0	0	2
TRINITY_DN59960_c0_g2	239	TRINITY_DN59960_c0_g2_i1	-	-	-	-	-	-	-	-	-	-	-	0	0	0	0	0	0	0	0	0	0	0	0	0	0	5.01	0	7.68	0	0	0	0	0	0	0	0	0	0	0	0	0	0	0	8.98	0	12	0
TRINITY_DN67922_c0_g3	208	TRINITY_DN67922_c0_g3_i1	-	-	-	-	-	-	-	-	-	-	-	0	0	1.63	1.91	2.02	0	1.73	1.81	0	1.64	1.45	0	0	0.77	1.56	0.87	0	2.49	0	0	2	2	2	0	2	2	0	2	2	0	0	1	2	1	0	3
TRINITY_DN10077_c0_g1	858	TRINITY_DN10077_c0_g1_i1;TRINITY_DN10077_c0_g1_i2;TRINITY_DN10077_c0_g1_i3;TRINITY_DN10077_c0_g1_i4;TRINITY_DN10077_c0_g1_i5;TRINITY_DN10077_c0_g1_i6;TRINITY_DN10077_c0_g1_i7;TRINITY_DN10077_c0_g1_i8;TRINITY_DN10077_c0_g1_i9	predicted protein [Hordeum vulgare subsp. vulgare]	TUBA1A	Tubulin alpha-1A chain OS=Gallus gallus OX=9031 GN=TUBA1A PE=1 SV=2	GO:0003924(GTPase activity);GO:0005200(structural constituent of cytoskeleton);GO:0005525(GTP binding);GO:0005634(nucleus);GO:0005881(cytoplasmic microtubule);GO:0007017(microtubule-based process);GO:0036464(cytoplasmic ribonucleoprotein granule);GO:0043209(myelin sheath);GO:0055037(recycling endosome);GO:0070062(extracellular exosome)	COG5023(protein polymerization)	K07374	tubulin alpha	-	zju04145(Phagosome)	A0A7M7PFH8.1 PF00091.30;Tubulin;	-	1.38	0	0.33	6.86	0.97	1.33	1.12	0	0.22	0.21	1.63	0.04	0	0.14	58.85	5.5	19.82	3.69	20.37	0	3	94.94	8	12	11	0	4.98	2	15	1	0	1	1024.02	45.98	246.7	46
TRINITY_DN86275_c0_g1	205	TRINITY_DN86275_c0_g1_i1	-	-	-	-	-	-	-	-	-	A0A8S3Z2Z4.1 PF00362.23;Integrin_beta;	-	0	0	0	1	0	0	0	0	0	0	0	0	0	0	4.09	0	3.75	0.86	0	0	0	1	0	0	0	0	0	0	0	0	0	0	5	0	4	1
TRINITY_DN9264_c0_g1	1565	TRINITY_DN9264_c0_g1_i1;TRINITY_DN9264_c0_g1_i2;TRINITY_DN9264_c0_g1_i3	-	-	-	-	-	-	-	-	-	-	-	0.11	0.19	0.18	1.7	1.66	2.44	1.33	0.12	0.07	0.28	0.34	0.68	1.23	0.26	0.64	0.25	0.22	0.07	6	13.01	10.02	23	17.08	25.83	12	6	4.17	9	13	12	13.02	15	8.46	13	11	4
TRINITY_DN111719_c0_g5	211	TRINITY_DN111719_c0_g5_i1	-	-	-	-	-	-	-	-	-	A0A9J6CJ19.1 PF00079.25;Serpin;	-	0	0	0	0	7.75	0	5.82	0	0	1.58	0	0	0	0	0	1.68	0	0	0	0	0	0	8	0	7	0	0	2	0	0	0	0	0	2	0	0
TRINITY_DN16911_c0_g2	523	TRINITY_DN16911_c0_g2_i1;TRINITY_DN16911_c0_g2_i10;TRINITY_DN16911_c0_g2_i11;TRINITY_DN16911_c0_g2_i12;TRINITY_DN16911_c0_g2_i2;TRINITY_DN16911_c0_g2_i3;TRINITY_DN16911_c0_g2_i4;TRINITY_DN16911_c0_g2_i6;TRINITY_DN16911_c0_g2_i7;TRINITY_DN16911_c0_g2_i8;TRINITY_DN16911_c0_g2_i9	hypothetical protein HPP92_021342 [Vanilla planifolia]	RPL26	Large ribosomal subunit protein uL24 OS=Bos taurus OX=9913 GN=RPL26 PE=2 SV=1	GO:0002181(cytoplasmic translation);GO:0003735(structural constituent of ribosome);GO:0022625(cytosolic large ribosomal subunit);GO:0042273(ribosomal large subunit biogenesis)	COG0198(One of the proteins that surrounds the polypeptide exit tunnel on the outside of the subunit (By similarity))	K02898	large subunit ribosomal protein L26e	-	nta03010(Ribosome)	A0A813M5G6.1 PF16906.10;Ribosomal_L26;	-	7.33	1.04	0.72	1.42	3.57	1.28	7.08	14.33	0.32	0.71	1.7	1.8	1.31	2.48	2.69	1.24	1.43	0.81	53	11	6	10	24	9	54.02	99	3	6	14	20	12	21	19.58	10	10	6
TRINITY_DN24280_c1_g2	3210	TRINITY_DN24280_c1_g2_i1;TRINITY_DN24280_c1_g2_i2;TRINITY_DN24280_c1_g2_i3;TRINITY_DN24280_c1_g2_i4;TRINITY_DN24280_c1_g2_i5;TRINITY_DN24280_c1_g2_i6;TRINITY_DN24280_c1_g2_i8;TRINITY_DN24280_c1_g2_i9	unnamed protein product [Spirodela intermedia]	-	-	GO:0000139(Golgi membrane);GO:0005794(Golgi apparatus);GO:0006486(protein glycosylation);GO:0008378(galactosyltransferase activity);GO:0016021(integral component of membrane);GO:0016757(transferase activity, transferring glycosyl groups)	ENOG410ZZ1B(UDP-GlcNAc beta-Gal beta-1,3-N-acetylglucosaminyltransferase)	-	-	-	-	A0A444F9A7.1 PF01762.26;Galactosyl_T;	-	2.12	1.64	2.19	1.51	2.32	2.1	1.61	1.37	0.67	0.79	1.08	1.05	1.58	1.26	1.07	2.06	2.48	2.42	100.72	136.34	117.57	102.31	111.79	98.03	120.2	81.21	60.64	68.19	78.09	76.3	110.14	96.53	106.87	109.4	118.92	132.43
TRINITY_DN13157_c0_g1	1021	TRINITY_DN13157_c0_g1_i1;TRINITY_DN13157_c0_g1_i2;TRINITY_DN13157_c0_g1_i3	-	-	-	-	-	-	-	-	-	-	-	6.43	6.53	11.82	2.64	3.31	4.83	5.62	8.94	3.73	3.17	2.73	3.31	4.08	1.17	3.83	6.58	5.54	6.11	19.25	43.03	40.4	11.01	10.69	15	18.71	28.91	25.06	20.12	21.33	24.99	18.14	4.43	13.73	18.05	23.77	15.94
TRINITY_DN10392_c0_g1	8364	TRINITY_DN10392_c0_g1_i1;TRINITY_DN10392_c0_g1_i2;TRINITY_DN10392_c0_g1_i3;TRINITY_DN10392_c0_g1_i4;TRINITY_DN10392_c0_g1_i5;TRINITY_DN10392_c0_g1_i6;TRINITY_DN10392_c0_g1_i8	protein CHROMATIN REMODELING 4 isoform X1 [Elaeis guineensis]	CHR4	Protein CHROMATIN REMODELING 4 OS=Arabidopsis thaliana OX=3702 GN=CHR4 PE=2 SV=1	GO:0003677(DNA binding);GO:0003678(DNA helicase activity);GO:0004386(helicase activity);GO:0005524(ATP binding);GO:0005634(nucleus);GO:0006338(chromatin remodeling);GO:0008283(cell proliferation);GO:0009733(response to auxin);GO:0009736(cytokinin-activated signaling pathway);GO:0009739(response to gibberellin);GO:0009788(negative regulation of abscisic acid-activated signaling pathway);GO:0016569…	COG0553(helicase)	NA	NA	NA	-	A0A7J0DXR2.1 PF00176.28;SNF2-rel_dom;	-	2.51	3.61	4.06	2.34	3.51	2.97	2.47	2.89	2.9	2.05	2.34	1.75	2.27	2.09	1.78	2.44	2.31	2.38	829	1574.95	1365.11	693	957.23	849.99	783.21	898.02	1046	700.01	900.05	766.99	821	752.11	638	778	722	802.62
TRINITY_DN126977_c0_g1	286	TRINITY_DN126977_c0_g1_i1	-	-	-	-	-	-	-	-	-	-	-	0.87	0	0	0	0	2.03	1.34	0.46	0	0	0	0	0	0	0	0.91	0	0.86	2	0	0	0	0	4	3	1	0	0	0	0	0	0	0	2	0	2
TRINITY_DN10036_c0_g1	755	TRINITY_DN10036_c0_g1_i1;TRINITY_DN10036_c0_g1_i2;TRINITY_DN10036_c0_g1_i3;TRINITY_DN10036_c0_g1_i4;TRINITY_DN10036_c0_g1_i5;TRINITY_DN10036_c0_g1_i6;TRINITY_DN10036_c0_g1_i7;TRINITY_DN10036_c0_g1_i8	unnamed protein product [Musa acuminata subsp. malaccensis]	-	-	GO:0005886(plasma membrane);GO:0015079(potassium ion transmembrane transporter activity)	ENOG4111PGH(NA)	-	-	-	-	A0A7J9K632.1 PF05349.17;GATA-N;	-	3.99	0.57	1.7	17.09	14.02	17.16	3.52	3.25	0.49	7.21	2.62	5.89	20.5	17.23	21.81	1.13	0.78	1.41	35	10	11	138	98	137	35	27	7	59	41	75	216	139.41	210.64	11	10	19
TRINITY_DN9493_c0_g1	235	TRINITY_DN9493_c0_g1_i1	hypothetical protein AG4045_010491 [Apium graveolens]	At4g06598	Uncharacterized protein At4g06598 OS=Arabidopsis thaliana OX=3702 GN=At4g06598 PE=2 SV=2	GO:0003677(DNA binding);GO:0003700(DNA binding transcription factor activity);GO:0005634(nucleus);GO:0006355(regulation of transcription, DNA-templated)	ENOG410YFJG(Transcription factor)	-	-	-	-	-	bZIP	11.3	4.92	7.97	3.53	4.75	6.5	12.12	16.64	6.26	4.53	2.14	4.33	6.63	8.82	6.14	6.63	9.28	10.38	18	10.51	13.46	5	6.4	9	19	25.22	10.86	7.43	4	9	11.34	15.5	10.64	10.27	14	17
TRINITY_DN6144_c0_g1	815	TRINITY_DN6144_c0_g1_i1;TRINITY_DN6144_c0_g1_i10;TRINITY_DN6144_c0_g1_i11;TRINITY_DN6144_c0_g1_i12;TRINITY_DN6144_c0_g1_i13;TRINITY_DN6144_c0_g1_i14;TRINITY_DN6144_c0_g1_i15;TRINITY_DN6144_c0_g1_i16;TRINITY_DN6144_c0_g1_i17;TRINITY_DN6144_c0_g1_i18;TRINITY_DN6144_c0_g1_i19;TRINITY_DN6144_c0_g1_i2;TRINITY_DN6144_c0_g1_i20;TRINITY_DN6144_c0_g1_i3;TRINITY_DN6144_c0_g1_i4;TRINITY_DN6144_c0_g1_i5;TRIN…	Ribosomal_L19e domain-containing protein [Cephalotus follicularis]	RpL19	Large ribosomal subunit protein eL19 OS=Drosophila melanogaster OX=7227 GN=RpL19 PE=1 SV=2	GO:0003735(structural constituent of ribosome);GO:0006412(translation);GO:0022625(cytosolic large ribosomal subunit)	COG2147(ribosomal protein L19)	K02885	large subunit ribosomal protein L19e	-	egr03010(Ribosome)	A0A814HZX0.1 PF01280.25;Ribosomal_L19e;	-	8.68	2.51	1.94	0.82	5	3.83	9.11	15.07	1.54	1.19	9.59	2.24	2.88	4.66	3.8	1.55	2.57	1.03	176	57.32	27	15	79	23.27	107.73	263.12	21	14	212.59	51	53	62.16	68	23.04	44.89	21
TRINITY_DN71198_c1_g1	259	TRINITY_DN71198_c1_g1_i1	-	-	-	-	-	-	-	-	-	-	-	0.52	0.39	1.46	1.17	2.45	1.2	0.53	2.19	0	1.52	0.88	0	0	0.47	0	1.07	0	1.01	1	1	3	2	4	2	1	4	0	3	2	0	0	1	0	2	0	2
TRINITY_DN28492_c0_g1	624	TRINITY_DN28492_c0_g1_i1;TRINITY_DN28492_c0_g1_i10;TRINITY_DN28492_c0_g1_i11;TRINITY_DN28492_c0_g1_i12;TRINITY_DN28492_c0_g1_i13;TRINITY_DN28492_c0_g1_i14;TRINITY_DN28492_c0_g1_i15;TRINITY_DN28492_c0_g1_i16;TRINITY_DN28492_c0_g1_i17;TRINITY_DN28492_c0_g1_i18;TRINITY_DN28492_c0_g1_i19;TRINITY_DN28492_c0_g1_i20;TRINITY_DN28492_c0_g1_i22;TRINITY_DN28492_c0_g1_i23;TRINITY_DN28492_c0_g1_i24;TRINITY_DN…	hypothetical protein Vretifemale_741 [Volvox reticuliferus]	RPS12	Small ribosomal subunit protein eS12 OS=Hordeum vulgare OX=4513 GN=RPS12 PE=2 SV=1	GO:0003735(structural constituent of ribosome);GO:0022627(cytosolic small ribosomal subunit)	COG1358((ribosomal) protein)	K02951	small subunit ribosomal protein S12e	-	cre03010(Ribosome)	A0A8J4BIZ0.1 PF01248.31;Ribosomal_L7Ae;	-	10.6	11.59	8.5	14.12	11.73	10.75	5.35	7.94	8.98	24.7	20.42	28.06	26.3	12.28	23.95	18.04	23.83	20.09	90	107	70	88	64	68	46	52	75	181	183.08	284	212	103	193	141	164	149
TRINITY_DN12120_c0_g1	1620	TRINITY_DN12120_c0_g1_i1;TRINITY_DN12120_c0_g1_i10;TRINITY_DN12120_c0_g1_i11;TRINITY_DN12120_c0_g1_i12;TRINITY_DN12120_c0_g1_i13;TRINITY_DN12120_c0_g1_i14;TRINITY_DN12120_c0_g1_i15;TRINITY_DN12120_c0_g1_i2;TRINITY_DN12120_c0_g1_i3;TRINITY_DN12120_c0_g1_i4;TRINITY_DN12120_c0_g1_i5;TRINITY_DN12120_c0_g1_i6;TRINITY_DN12120_c0_g1_i7;TRINITY_DN12120_c0_g1_i8;TRINITY_DN12120_c0_g1_i9	hypothetical protein PVL29_000204 [Vitis rotundifolia]	-	-	GO:0003674(molecular_function);GO:0005575(cellular_component)	ENOG410YFJ1(expressed protein)	K00993	ethanolaminephosphotransferase	EC:2.7.8.1	bna00564(Glycerophospholipid metabolism);bna00565(Ether lipid metabolism);bna00440(Phosphonate and phosphinate metabolism)	A0A8B7MWZ2.1 PF06880.16;DUF1262;	-	11.73	20.88	16.32	11.92	12.48	11.22	11.83	7.15	21.62	11.81	10.16	10.54	5.72	3.73	5.78	5.59	6.36	7.04	481	1393.4	790	474	453.99	423	516.21	294	1172	485.03	468	594.33	266	160.45	225.99	264	250	300
TRINITY_DN119500_c0_g1	229	TRINITY_DN119500_c0_g1_i1	hypothetical protein RND71_043262 [Anisodus tanguticus]	mcm7-b	DNA replication licensing factor mcm7-B OS=Xenopus laevis OX=8355 GN=mcm7-b PE=1 SV=1	GO:0000785(chromatin);GO:0003682(chromatin binding);GO:0006268(DNA unwinding involved in DNA replication);GO:0016887(ATPase activity);GO:0030174(regulation of DNA-dependent DNA replication initiation);GO:0042555(MCM complex)	COG1241(dna replication licensing factor)	K02210	DNA replication licensing factor MCM7	EC:3.6.4.12	adu03030(DNA replication)	A0A814KEW6.1 PF00493.28;MCM;	-	0	0	0	0	0	0	0.68	0	0	0	0.57	0	0	0	3.14	0	0	0	0	0	0	0	0	0	1	0	0	0	1	0	0	0	5.13	0	0	0
TRINITY_DN80558_c0_g1	547	TRINITY_DN80558_c0_g1_i1	hypothetical protein COHA_000381 [Chlorella ohadii]	Cela1	Chymotrypsin-like elastase family member 1 OS=Mus musculus OX=10090 GN=Cela1 PE=1 SV=1	GO:0000122(negative regulation of transcription by RNA polymerase II);GO:0004252(serine-type endopeptidase activity);GO:0005576(extracellular region);GO:0005615(extracellular space);GO:0006508(proteolysis);GO:0006954(inflammatory response);GO:0008233(peptidase activity);GO:0008236(serine-type peptidase activity);GO:0009791(post-embryonic development);GO:0016055(Wnt signaling pathway);GO:0016787(h…	COG5640(protease)	-	-	-	-	A0A364MVA8.1 PF00089.31;Trypsin;	-	1.12	0	0	0	0	0	0	0	0	0	0	0	0	0	0.1	0.11	3.02	1.23	11	0	0	0	0	0	0	0	0	0	0	0	0	0	1	1	28	12
TRINITY_DN9350_c0_g1	918	TRINITY_DN9350_c0_g1_i1;TRINITY_DN9350_c0_g1_i2	CMP-sialic acid transporter 2 [Gossypium hirsutum]	CSTLP3	CMP-sialic acid transporter 3 OS=Oryza sativa subsp. indica OX=39946 GN=CSTLP3 PE=3 SV=1	GO:0000139(Golgi membrane);GO:0005338(nucleotide-sugar transmembrane transporter activity);GO:0005351(carbohydrate:proton symporter activity);GO:0008643(carbohydrate transport);GO:0015780(nucleotide-sugar transmembrane transport);GO:0016021(integral component of membrane)	COG0697(membrane)	NA	NA	NA	-	A0A1J6IG82.1 PF04142.20;Nuc_sug_transp;	-	26.95	21.34	23.61	28.24	24.84	36.41	35.03	30.09	27.47	20.91	22.42	25.75	26.45	22.37	25.01	31.06	26	29.23	56.67	63.43	54.88	57.46	47.08	68.12	76.41	59.65	64.98	43.11	56.32	67.38	60.94	57.63	63.45	60.77	53.04	67
TRINITY_DN49808_c0_g1	314	TRINITY_DN49808_c0_g1_i1	hypothetical protein QN277_013143 [Acacia crassicarpa]	RE1	Retrovirus-related Pol polyprotein from transposon RE1 OS=Arabidopsis thaliana OX=3702 GN=RE1 PE=2 SV=1	GO:0003723(RNA binding);GO:0004525(ribonuclease III activity);GO:0005634(nucleus);GO:0005737(cytoplasm);GO:0016442(RISC complex);GO:0030422(production of siRNA involved in RNA interference)	COG0571(Digests double-stranded RNA. Involved in the processing of primary rRNA transcript to yield the immediate precursors to the large and small rRNAs (23S and 16S). Also processes some mRNAs, and tRNAs when they are encoded in the rRNA operon (By similarity))	K09842	abscisic-aldehyde oxidase	EC:1.2.3.14	nnu00906(Carotenoid biosynthesis)	A0A151SBC5.1 PF07727.19;RVT_2;	-	0.74	0.84	0	0.83	0	0	0.57	0	1.3	0	0.32	1.13	0.69	0	2.05	0.39	0.39	0	2	3	0	1.95	0	0	1.49	0	3.77	0	1	4	2	0	6	1	1	0
TRINITY_DN24766_c2_g1	282	TRINITY_DN24766_c2_g1_i1	-	-	-	-	-	-	-	-	-	-	-	0.89	1	0	1.52	0	1.04	0.91	0.48	0.41	0.88	2.3	0.34	0	2.84	0.41	0.93	0.47	0.88	2	3	0	3	0	2	2	1	1	2	6	1	0	6.95	1	2	1	2
TRINITY_DN59073_c0_g1	459	TRINITY_DN59073_c0_g1_i1;TRINITY_DN59073_c0_g1_i2	uncharacterized mitochondrial protein AtMg00810-like isoform X2 [Salvia splendens]	AtMg00810	Uncharacterized mitochondrial protein AtMg00810 OS=Arabidopsis thaliana OX=3702 GN=AtMg00810 PE=4 SV=1	GO:0004596(peptide alpha-N-acetyltransferase activity);GO:0005737(cytoplasm);GO:0017196(N-terminal peptidyl-methionine acetylation)	COG2801(Retrotransposon protein)	NA	NA	NA	-	A0A1U8A4L3.1 PF04502.18;Saf4_Yju2;	-	0.92	1.1	1.44	1.47	1.72	1.69	2.11	1.06	1.69	1.55	0.27	0.92	2.29	1.89	1.13	1.15	1.47	1.56	6	9	9.13	8.06	9	8.94	12.73	6.1	11.56	10	2	7.88	16	13	7.78	7	9	10
TRINITY_DN166449_c0_g1	1175	TRINITY_DN166449_c0_g1_i1	-	col-12	Cuticle collagen 12 OS=Caenorhabditis elegans OX=6239 GN=col-12 PE=3 SV=1	GO:0005581(collagen trimer);GO:0016020(membrane);GO:0016021(integral component of membrane);GO:0042302(structural constituent of cuticle)	ENOG410YW6Y(collagen)	-	-	-	-	A0A915DMH9.1 PF01484.22;Col_cuticle_N;	-	0	0	0	0	19.03	0	0	0	0	0	0	0.02	1.63	0.47	0.03	0	0.12	0.16	0	0	0	0	574.74	0	0	0	0	0	0	1	65	19	1	0	4	6
TRINITY_DN113644_c0_g3	487	TRINITY_DN113644_c0_g3_i1	phosphatidylinositol transfer protein 2-like [Physcomitrium patens]	PITPNA	Phosphatidylinositol transfer protein alpha isoform OS=Oryctolagus cuniculus OX=9986 GN=PITPNA PE=3 SV=2	GO:0005622(intracellular);GO:0006810(transport)	COG5083(phosphatidylinositol transfer protein)	-	-	-	-	A0A3M7P7G2.1 PF02121.23;IP_trans;	-	0.93	0	0	0	0	0	0	3.45	0	0	0	0	0	0	0	0	0.85	0	7	0	0	0	0	0	0	23	0	0	0	0	0	0	0	0	6	0
TRINITY_DN40164_c2_g1	292	TRINITY_DN40164_c2_g1_i1	-	-	-	-	-	-	-	-	-	-	-	1.26	0.32	0	0	0.5	0	1.72	2.25	0	0.42	0	0.32	0.39	1.16	0.78	1.31	0	1.24	3	1	0	0	1	0	4	5	0	1	0	1	1	3	2	3	0	3
TRINITY_DN35459_c0_g1	441	TRINITY_DN35459_c0_g1_i1	-	-	-	-	-	-	-	-	-	-	-	1.19	0.81	2.44	0.2	3.41	1.37	1.99	8.85	0.16	0.34	1.09	0	2.38	4.68	0.64	1.89	1.44	1.04	7	6.02	14.02	1	16.16	6.54	10.88	46.23	1	2	7.38	0	15.04	29.07	4	10.4	8	6
TRINITY_DN60442_c0_g1	827	TRINITY_DN60442_c0_g1_i1;TRINITY_DN60442_c0_g1_i2;TRINITY_DN60442_c0_g1_i3;TRINITY_DN60442_c0_g1_i4;TRINITY_DN60442_c0_g1_i5	-	-	-	-	-	-	-	-	-	-	-	1.6	0.45	0.83	4.48	1.61	2.35	2.26	1.13	0.51	1.72	0.4	0.46	3.08	3.77	5.22	1.01	1.37	1.43	23.9	9.06	6.77	49.43	24.15	28.96	35.44	18.21	9.01	11	10	10.87	39.45	36.85	52.36	16.84	16.11	18.41
TRINITY_DN15103_c0_g1	786	TRINITY_DN15103_c0_g1_i1;TRINITY_DN15103_c0_g1_i2	mediator of RNA polymerase II transcription subunit 11 protein [Dioscorea alata]	MED11	Mediator of RNA polymerase II transcription subunit 11 OS=Arabidopsis thaliana OX=3702 GN=MED11 PE=1 SV=1	GO:0016592(mediator complex)	ENOG4111TND(mediator of RNA polymerase II transcription, subunit 11)	NA	NA	NA	-	A0A2G5CBM8.1 PF10280.14;Med11;	-	6.71	3.15	3.42	4.91	3.6	3.34	4.94	6.82	3.45	3.29	2.64	3.21	5.36	4.54	3.47	3.48	4.92	4.67	123	78	64.01	81	56	54	89	117	68	61	57	76	110	91	67	63	88	88
TRINITY_DN84701_c0_g1	204	TRINITY_DN84701_c0_g1_i1	-	-	-	-	-	-	-	-	-	-	-	1.81	2.7	1.73	2.02	1.07	0	0	0	0	0	0	2.05	0	0.82	0.83	0.92	0.95	0	2	4	2	2	1	0	0	0	0	0	0	3	0	1	1	1	1	0
TRINITY_DN135050_c0_g1	224	TRINITY_DN135050_c0_g1_i1	-	PLRG1	Pleiotropic regulator 1 OS=Bos taurus OX=9913 GN=PLRG1 PE=2 SV=1	GO:0000398(mRNA splicing, via spliceosome);GO:0000974(Prp19 complex);GO:0005662(DNA replication factor A complex);GO:0071011(precatalytic spliceosome);GO:0071013(catalytic step 2 spliceosome);GO:0080008(Cul4-RING E3 ubiquitin ligase complex)	ENOG410XQV9(Pleiotropic regulator 1)	-	-	-	-	-	-	3.49	0.52	0	0.79	0	0	2.84	0	0	0	0.59	0	0	0.63	0	0	0.74	0	5	1	0	1	0	0	4	0	0	0	1	0	0	1	0	0	1	0
TRINITY_DN113067_c0_g1	1252	TRINITY_DN113067_c0_g1_i1;TRINITY_DN113067_c0_g1_i2;TRINITY_DN113067_c0_g1_i3;TRINITY_DN113067_c0_g1_i4	hypothetical protein K2173_027208 [Erythroxylum novogranatense]	HIPP36	Heavy metal-associated isoprenylated plant protein 36 OS=Arabidopsis thaliana OX=3702 GN=HIPP36 PE=1 SV=1	GO:0005737(cytoplasm);GO:0030001(metal ion transport);GO:0046914(transition metal ion binding);GO:0046916(cellular transition metal ion homeostasis)	COG2608(heavy metal transport detoxification protein)	-	-	-	-	A0A6A4MCK0.1 PF00403.31;HMA;	-	3.87	2.13	3.28	4.28	4.1	4.71	4.14	4.03	3.15	1.61	1.66	1.85	3.06	1.35	3.2	1.96	3.14	2.51	129	93	111.59	127	113	134.67	134	125.67	115	57	64	82	112	49	115	64	100	85
TRINITY_DN50667_c0_g1	763	TRINITY_DN50667_c0_g1_i1;TRINITY_DN50667_c0_g1_i3;TRINITY_DN50667_c0_g1_i4;TRINITY_DN50667_c0_g1_i5	uncharacterized protein LOC131301254 [Rhododendron vialii]	-	-	GO:0008150(biological_process)	ENOG4111ZT7(Protein of unknown function (DUF 659))	K01230	mannosyl-oligosaccharide alpha-1,2-mannosidase	EC:3.2.1.113	vvi00510(N-Glycan biosynthesis);vvi04141(Protein processing in endoplasmic reticulum)	A0A6D2HUB0.1 PF05699.19;Dimer_Tnp_hAT;	-	2.43	1.83	0.66	2.35	2.37	3.9	0.72	3.25	0.39	0.05	0.24	0.46	0.53	1.87	3.08	1.91	0.88	0.18	11	11.01	11	15	16	23.58	9	11	4.59	1	4	7	11	23	14	15	8	2
TRINITY_DN88932_c0_g1	237	TRINITY_DN88932_c0_g1_i1	-	-	-	-	-	-	-	-	-	A0A9J6CPW6.1 PF06396.16;AGTRAP;	-	0	0	0	0	0.73	0	2.51	0	0	0.6	0	0	0	0	0	0	0	0	0	0	0	0	1	0	4	0	0	1	0	0	0	0	0	0	0	0
TRINITY_DN50672_c1_g2	605	TRINITY_DN50672_c1_g2_i1	hypothetical protein KY285_012076 [Solanum tuberosum]	At1g17230	Leucine-rich repeat receptor-like serine/threonine-protein kinase At1g17230 OS=Arabidopsis thaliana OX=3702 GN=At1g17230 PE=1 SV=2	GO:0004672(protein kinase activity);GO:0004674(protein serine/threonine kinase activity);GO:0005524(ATP binding);GO:0005576(extracellular region);GO:0005886(plasma membrane);GO:0006468(protein phosphorylation);GO:0016021(integral component of membrane)	COG0515(Serine Threonine protein kinase);COG4886(leucine Rich Repeat)	NA	NA	NA	-	-	-	3.25	2.7	1.36	2.52	2.31	2.81	2.08	1.51	2.22	2.38	1.21	2.13	2.23	1.86	2.45	2.05	1.22	1.2	39.57	42.22	16.35	26.42	22.95	28.45	23.86	16.66	28.85	29.29	17.03	34.65	29.57	24.34	32.12	23.94	14.13	14.62
TRINITY_DN85014_c0_g3	966	TRINITY_DN85014_c0_g3_i1	-	-	-	-	-	-	-	-	-	-	-	3.1	2.44	2.22	2.72	1.66	1.97	2.23	2.12	1.84	2.1	2.35	2.13	1.25	1.4	1.1	1.85	1.83	1.74	85.26	88.05	61.92	66.04	37.76	46.2	58.98	54.19	54.92	59.12	75.47	78.22	37.5	42.34	32.83	49.72	47.91	48.51
TRINITY_DN17350_c0_g1	1641	TRINITY_DN17350_c0_g1_i1;TRINITY_DN17350_c0_g1_i2;TRINITY_DN17350_c0_g1_i3	-	-	-	-	-	-	-	-	-	-	-	3.54	6.06	7.81	6.44	6.44	5.43	7.67	7.65	5.66	3.56	3.71	1.84	6.85	2.65	4.63	4.35	6.99	5.42	27.8	46.46	35.49	27.55	38.47	39.26	30.4	33.44	45.17	23.04	23.21	17.91	41.73	26	28.77	19.01	30.2	29.18
TRINITY_DN121282_c0_g2	206	TRINITY_DN121282_c0_g2_i1	-	-	-	-	-	-	-	-	-	-	-	0.88	0	0	0	0	0	1.78	0	0	0	0	0	3.25	0.79	0.8	0.9	1.85	0	1	0	0	0	0	0	2	0	0	0	0	0	4	1	1	1	2	0
TRINITY_DN155438_c0_g1	268	TRINITY_DN155438_c0_g1_i1	-	-	-	-	-	-	-	-	-	-	-	0	0.51	2.29	0.55	1.15	0	0.5	3.09	0.45	0	0.83	0	0.46	0	0.52	1.51	1.03	0	0	1.4	5	1	2	0	1	6	1	0	2	0	1	0	1.17	3	2	0
TRINITY_DN14069_c0_g1	1416	TRINITY_DN14069_c0_g1_i1	LOW QUALITY PROTEIN: F-box/LRR-repeat protein At3g26922-like [Elaeis guineensis]	At3g58860	Putative F-box protein At3g58860 OS=Arabidopsis thaliana OX=3702 GN=At3g58860 PE=4 SV=1	GO:0003674(molecular_function);GO:0005634(nucleus);GO:0008150(biological_process)	ENOG410YZFH(F-box LRR-repeat protein)	NA	NA	NA	-	-	-	2.59	1.77	2.49	1.78	1.65	2.02	2.34	2.17	1.5	1.02	1.49	1.12	1.6	1.09	1.26	2	1.89	2.22	121	109	119	74	64	81.04	106	95	76	49	81	70	82	56	64	92	84	105.65
TRINITY_DN365_c0_g1	1804	TRINITY_DN365_c0_g1_i1;TRINITY_DN365_c0_g1_i10;TRINITY_DN365_c0_g1_i11;TRINITY_DN365_c0_g1_i12;TRINITY_DN365_c0_g1_i13;TRINITY_DN365_c0_g1_i14;TRINITY_DN365_c0_g1_i15;TRINITY_DN365_c0_g1_i16;TRINITY_DN365_c0_g1_i17;TRINITY_DN365_c0_g1_i18;TRINITY_DN365_c0_g1_i2;TRINITY_DN365_c0_g1_i20;TRINITY_DN365_c0_g1_i21;TRINITY_DN365_c0_g1_i22;TRINITY_DN365_c0_g1_i4;TRINITY_DN365_c0_g1_i5;TRINITY_DN365_c0_g1…	protein HEADING DATE 3B [Elaeis guineensis]	ELF3	Protein EARLY FLOWERING 3 OS=Arabidopsis thaliana OX=3702 GN=ELF3 PE=1 SV=1	GO:0003700(DNA binding transcription factor activity);GO:0005515(protein binding);GO:0005634(nucleus);GO:0006351(transcription, DNA-templated);GO:0006355(regulation of transcription, DNA-templated);GO:0007623(circadian rhythm);GO:0008022(protein C-terminus binding);GO:0009409(response to cold);GO:0009585(red, far-red light phototransduction);GO:0009733(response to auxin);GO:0009737(response to ab…	ENOG410YXT5(NA)	K12125	protein EARLY FLOWERING 3	-	egu04712(Circadian rhythm - plant)	-	-	28.72	2.89	5.43	8.13	8.04	10.06	32.38	26.87	3.51	2.18	2.88	1.63	7.72	3.89	4.79	34.87	31.87	31.85	1596.77	225.73	257.89	364.3	342.59	419.38	1701.87	1351.45	192.96	119.99	174.95	113	425.63	193.5	267.25	1859.33	1658.84	1734.11
TRINITY_DN29941_c0_g1	315	TRINITY_DN29941_c0_g1_i1	-	-	-	-	-	-	-	-	-	-	-	1.1	1.11	0.7	2.11	0.44	0.43	0.76	1.99	0.34	0	0.31	0	0.69	0	0.34	1.53	2.7	0.73	3	4	2	5	1	1	2	5	1	0	1	0	2	0	1	4	7	2
TRINITY_DN89958_c0_g1	277	TRINITY_DN89958_c0_g1_i1	-	-	-	-	-	-	-	-	-	-	-	0	0	0	5.23	0	0	0	1.47	0	0	0	0	0	0.84	0	1.91	0	0	0	0	0	10	0	0	0	3	0	0	0	0	0	2	0	4	0	0
TRINITY_DN132735_c0_g1	217	TRINITY_DN132735_c0_g1_i1	-	-	-	-	-	-	-	-	-	-	-	0.76	2.26	1.44	0.85	0.9	0.87	0	0.8	0.7	0	1.93	0	0	0.68	0.69	0	0	0.74	1	4	2	1	1	1	0	1	1	0	3	0	0	1	1	0	0	1
TRINITY_DN147531_c0_g2	254	TRINITY_DN147531_c0_g2_i1	-	-	-	-	-	-	-	-	-	-	-	1.07	0.8	1.01	3.03	1.27	0	0	0.57	0.49	0	0.46	0	1.01	0	0.99	0.55	0.57	0.53	2	2	2	5	2	0	0	1	1	0	1	0	2	0	2	1	1	1
TRINITY_DN8189_c0_g1	903	TRINITY_DN8189_c0_g1_i1	uncharacterized protein LOC103711377 [Phoenix dactylifera]	-	-	GO:0006999(nuclear pore organization);GO:0017056(structural constituent of nuclear pore);GO:0044611(nuclear pore inner ring)	ENOG410XXIE(Nucleolar protein)	-	-	-	-	-	-	2.58	0.23	0.89	1.42	1.12	1.95	1.58	2.46	0.45	1.44	0.66	0.76	1.75	2.5	2.34	1.56	1.75	1.53	64.11	7.61	22.29	30.99	23.01	41.11	37.63	56.66	12	36.46	19.14	25.23	47.62	67.81	62.93	37.77	41.28	38.49
TRINITY_DN5425_c3_g1	2325	TRINITY_DN5425_c3_g1_i1;TRINITY_DN5425_c3_g1_i10;TRINITY_DN5425_c3_g1_i12;TRINITY_DN5425_c3_g1_i13;TRINITY_DN5425_c3_g1_i14;TRINITY_DN5425_c3_g1_i15;TRINITY_DN5425_c3_g1_i16;TRINITY_DN5425_c3_g1_i17;TRINITY_DN5425_c3_g1_i2;TRINITY_DN5425_c3_g1_i3;TRINITY_DN5425_c3_g1_i4;TRINITY_DN5425_c3_g1_i5;TRINITY_DN5425_c3_g1_i7;TRINITY_DN5425_c3_g1_i9	hypothetical protein ZIOFF_064251 [Zingiber officinale]	-	-	GO:0003723(RNA binding);GO:0003735(structural constituent of ribosome);GO:0006412(translation);GO:0022625(cytosolic large ribosomal subunit)	COG2126(Binds to the 23S rRNA (By similarity))	K02922	large subunit ribosomal protein L37e	-	dct03010(Ribosome)	A0A843W430.1 PF01907.24;Ribosomal_L37e;	-	2.41	1.73	1.96	3.17	2.22	2.75	3.27	3.06	2.21	1.71	1.65	1.25	2.23	3.14	2.15	2.08	2.45	2.22	200.52	191.12	167.81	236.01	153.81	198.08	264.14	239.77	201.21	146.46	160.31	139.28	203.79	288.75	195.06	171.05	194.41	189.05
TRINITY_DN4610_c0_g1	3344	TRINITY_DN4610_c0_g1_i1;TRINITY_DN4610_c0_g1_i10;TRINITY_DN4610_c0_g1_i11;TRINITY_DN4610_c0_g1_i12;TRINITY_DN4610_c0_g1_i13;TRINITY_DN4610_c0_g1_i14;TRINITY_DN4610_c0_g1_i15;TRINITY_DN4610_c0_g1_i16;TRINITY_DN4610_c0_g1_i17;TRINITY_DN4610_c0_g1_i18;TRINITY_DN4610_c0_g1_i19;TRINITY_DN4610_c0_g1_i2;TRINITY_DN4610_c0_g1_i20;TRINITY_DN4610_c0_g1_i21;TRINITY_DN4610_c0_g1_i22;TRINITY_DN4610_c0_g1_i23;T…	phytochrome-interacting ankyrin-repeat protein 2-like isoform X2 [Durio zibethinus]	PIA2	Phytochrome-interacting ankyrin-repeat protein 2 OS=Arabidopsis thaliana OX=3702 GN=PIA2 PE=1 SV=1	GO:0000151(ubiquitin ligase complex);GO:0001933(negative regulation of protein phosphorylation);GO:0004842(ubiquitin-protein transferase activity);GO:0005515(protein binding);GO:0005634(nucleus);GO:0005737(cytoplasm);GO:0005739(mitochondrion);GO:0009553(embryo sac development);GO:0009567(double fertilization forming a zygote and endosperm);GO:0009644(response to high light intensity);GO:0009744(r…	COG0666(Ankyrin Repeat)	-	-	-	-	W9SML1.1 PF12796.12;Ank_2;	-	75.28	64.54	61.84	78.97	80.93	85.55	73.35	89.44	60.55	41.61	45.61	41.01	58.93	69.39	57.56	53.21	50.77	53.18	2786.46	3017.92	2211.15	2709.08	2488.15	2749.82	2664.28	2880.1	2376.29	1517.48	1937.62	1976.38	2383.92	2675.68	2334.74	1980.11	1853.31	2135.53
TRINITY_DN140510_c0_g1	459	TRINITY_DN140510_c0_g1_i1;TRINITY_DN140510_c0_g1_i2;TRINITY_DN140510_c0_g1_i3	hypothetical protein OEZ86_001981 [Tetradesmus obliquus]	gap3	Glyceraldehyde-3-phosphate dehydrogenase 3 OS=Trichormus variabilis (strain ATCC 29413 / PCC 7937) OX=240292 GN=gap3 PE=1 SV=2	GO:0004365(glyceraldehyde-3-phosphate dehydrogenase (NAD+) (phosphorylating) activity);GO:0051287(NAD binding)	COG0057(glyceraldehyde3phosphate dehydrogenase)	K00134	glyceraldehyde 3-phosphate dehydrogenase	EC:1.2.1.12	mng00010(Glycolysis / Gluconeogenesis);mng00710(Carbon fixation in photosynthetic organisms)	A0A2J8AEV2.1 PF02800.25;Gp_dh_C;	-	0.7	1.57	0.16	1.09	0.38	0.7	0.99	0.17	0.27	0.46	0.54	0.23	2.12	0.87	1.01	1.88	1.34	1.57	3	5	1	2	2	2	2	1	1	3	4	2	11	5	7	5	4	6
TRINITY_DN54322_c0_g1	208	TRINITY_DN54322_c0_g1_i1	-	-	-	-	-	-	-	-	-	-	-	0	0.64	5.7	0	0	0.98	4.19	0.9	0	0.88	0	1.36	0.81	1.82	0	0	0	0	0	1	6.99	0	0	1	4.83	1	0	1.07	0	2.11	1.02	2.37	0	0	0	0
TRINITY_DN57538_c0_g3	383	TRINITY_DN57538_c0_g3_i1	two-component response regulator-like APRR7 [Prosopis cineraria]	-	-	GO:0005634(nucleus);GO:0009416(response to light stimulus);GO:0009909(regulation of flower development)	ENOG410XYVB(CCT motif family protein)	-	-	-	-	A0A6A6KAZ1.1 PF09140.16;MipZ;	-	0.48	0	0	0	0	0.29	0.26	1.61	0	0	0	0.37	0	0.66	0	1.02	0.25	2.14	2	0	0	0	0	1	1	6	0	0	0	2	0	2.89	0	4	1	8.8
TRINITY_DN21580_c0_g1	1506	TRINITY_DN21580_c0_g1_i1;TRINITY_DN21580_c0_g1_i2	probable E3 ubiquitin-protein ligase RNF144A-B [Oryza sativa Japonica Group]	RSL1	E3 ubiquitin-protein ligase RSL1 OS=Arabidopsis thaliana OX=3702 GN=RSL1 PE=1 SV=1	GO:0000151(ubiquitin ligase complex);GO:0000209(protein polyubiquitination);GO:0005737(cytoplasm);GO:0031624(ubiquitin conjugating enzyme binding);GO:0032436(positive regulation of proteasomal ubiquitin-dependent protein catabolic process);GO:0061630(ubiquitin protein ligase activity)	ENOG4111BXF(IBR domain)	NA	NA	NA	-	A0A8T3BAR9.1 PF01485.26;IBR;	-	2.21	1.51	1.36	1.03	1.6	1.25	1.88	1.96	1.47	1.24	1.26	1.01	1.74	0.7	1.12	1.73	1.15	2.08	95	87	62	39	57	46	79	79	70	58	65	58	82	33	53	72.99	48	91
TRINITY_DN6110_c0_g2	1670	TRINITY_DN6110_c0_g2_i1	hypothetical protein AQUCO_03700264v1 [Aquilegia coerulea]	KCS20	3-ketoacyl-CoA synthase 20 OS=Arabidopsis thaliana OX=3702 GN=KCS20 PE=2 SV=1	GO:0005634(nucleus);GO:0006633(fatty acid biosynthetic process);GO:0009409(response to cold);GO:0009416(response to light stimulus);GO:0009922(fatty acid elongase activity);GO:0016021(integral component of membrane);GO:0102336(3-oxo-arachidoyl-CoA synthase activity);GO:0102337(3-oxo-cerotoyl-CoA synthase activity);GO:0102338(3-oxo-lignoceronyl-CoA synthase activity);GO:0102756(very-long-chain 3-k…	ENOG410Y5VH(3-ketoacyl-coa synthase)	K15397	3-ketoacyl-CoA synthase	EC:2.3.1.199	vra00062(Fatty acid elongation)	A0A843V6S0.1 PF08392.17;FAE1_CUT1_RppA;	-	1.69	1.12	1.63	1.51	2.78	2.89	1.06	1.94	0.7	1.56	1.07	1.03	1.82	1.61	1.28	0.83	0.9	0.83	97.25	85.42	96.1	77.33	133.2	143.27	59.11	104.78	43.72	92.41	71.97	78.86	114.81	102.29	80.59	46.81	49.01	49
TRINITY_DN1000_c0_g1	2613	TRINITY_DN1000_c0_g1_i1;TRINITY_DN1000_c0_g1_i11;TRINITY_DN1000_c0_g1_i12;TRINITY_DN1000_c0_g1_i13;TRINITY_DN1000_c0_g1_i14;TRINITY_DN1000_c0_g1_i15;TRINITY_DN1000_c0_g1_i16;TRINITY_DN1000_c0_g1_i17;TRINITY_DN1000_c0_g1_i18;TRINITY_DN1000_c0_g1_i19;TRINITY_DN1000_c0_g1_i2;TRINITY_DN1000_c0_g1_i20;TRINITY_DN1000_c0_g1_i21;TRINITY_DN1000_c0_g1_i22;TRINITY_DN1000_c0_g1_i23;TRINITY_DN1000_c0_g1_i24;T…	uncharacterized protein LOC109839633 [Asparagus officinalis]	-	-	GO:0003723(RNA binding)	ENOG410Z5QV(ZnF_U1)	-	-	-	-	-	-	12.7	13.27	20.67	11.9	17.76	17.06	12.83	18.64	10.12	7.82	10.21	7	16.77	14.74	9.55	11.73	10.41	10.33	872.22	1212.05	1453.43	738.12	1016.47	1010.49	862	1181.11	770.33	555.96	818	657.86	1252.16	1095	714	796.86	675.13	725.98
TRINITY_DN36924_c0_g1	587	TRINITY_DN36924_c0_g1_i1;TRINITY_DN36924_c0_g1_i10;TRINITY_DN36924_c0_g1_i2;TRINITY_DN36924_c0_g1_i3;TRINITY_DN36924_c0_g1_i4;TRINITY_DN36924_c0_g1_i6;TRINITY_DN36924_c0_g1_i7;TRINITY_DN36924_c0_g1_i8	-	-	-	-	-	-	-	-	-	-	-	0.09	0	0	1.9	0	0.11	0	0	0	0	0.87	0	0	0	2.85	1.26	5.8	0.18	1	0	0	11	0	1	0	0	0	0	9	0	0	0	31	5	20	2
TRINITY_DN1108_c0_g1	925	TRINITY_DN1108_c0_g1_i1;TRINITY_DN1108_c0_g1_i10;TRINITY_DN1108_c0_g1_i11;TRINITY_DN1108_c0_g1_i12;TRINITY_DN1108_c0_g1_i13;TRINITY_DN1108_c0_g1_i14;TRINITY_DN1108_c0_g1_i15;TRINITY_DN1108_c0_g1_i16;TRINITY_DN1108_c0_g1_i17;TRINITY_DN1108_c0_g1_i18;TRINITY_DN1108_c0_g1_i19;TRINITY_DN1108_c0_g1_i2;TRINITY_DN1108_c0_g1_i20;TRINITY_DN1108_c0_g1_i21;TRINITY_DN1108_c0_g1_i22;TRINITY_DN1108_c0_g1_i24;T…	calmodulin-binding protein 25-like [Phoenix dactylifera]	-	-	-	ENOG410YN0G(VQ motif-containing protein)	-	-	-	-	-	-	42.11	65.28	60.43	49.81	63.83	53.97	36.8	30.23	69	40.55	46.42	39.77	30.17	13.32	24.87	13.62	12.82	14.76	823	1669.16	1225.88	871.62	1038.99	910.01	679.88	537	1470.83	814.01	1072.02	1042	633	273	527	254	235	291.99
TRINITY_DN90578_c0_g1	249	TRINITY_DN90578_c0_g1_i1	COMPASS/Set1C complex protein [Micromonas pusilla CCMP1545]	Rbbp5	Retinoblastoma-binding protein 5 homolog OS=Drosophila melanogaster OX=7227 GN=Rbbp5 PE=1 SV=2	GO:0042800(histone methyltransferase activity (H3-K4 specific));GO:0048188(Set1C/COMPASS complex)	ENOG410XTA2(Retinoblastoma binding protein 5)	NA	NA	NA	-	-	-	1.12	0	0	0.63	0	0	0	0	0	0	0.95	0	0	0	2.06	0	2.96	0.55	2	0	0	1	0	0	0	0	0	0	2	0	0	0	4	0	5	1
TRINITY_DN162954_c0_g1	1128	TRINITY_DN162954_c0_g1_i1	-	lec-1	32 kDa beta-galactoside-binding lectin OS=Caenorhabditis elegans OX=6239 GN=lec-1 PE=1 SV=1	GO:0005886(plasma membrane);GO:0030246(carbohydrate binding);GO:0045121(membrane raft)	ENOG4111EA0(Lectin, galactoside-binding, soluble)	-	-	-	-	A0A914RCF5.1 PF00337.28;Gal-bind_lectin;	-	0	0	0	0	4	0	0	0	0	0	0	0	0.34	0.37	0.03	0.06	0	0.03	0	0	0	0	114	0	0	0	0	0	0	0	13	14	1	2	0	1
TRINITY_DN36907_c0_g3	704	TRINITY_DN36907_c0_g3_i1	arginine--tRNA ligase, cytoplasmic-like isoform X1 [Amaranthus tricolor]	RARS1	Arginine--tRNA ligase, cytoplasmic OS=Bos taurus OX=9913 GN=RARS1 PE=2 SV=1	GO:0004814(arginine-tRNA ligase activity);GO:0005737(cytoplasm);GO:0006420(arginyl-tRNA aminoacylation)	COG0018(arginyL-tRNA synthetase)	K01887	arginyl-tRNA synthetase	EC:6.1.1.19	ini00970(Aminoacyl-tRNA biosynthesis)	A0A8S3ZZY7.1 PF00750.24;tRNA-synt_1d;	-	0	0	0	0.07	0	0.07	0.06	0	0	0	0.11	0	0	0	2.25	0.13	1.09	0.24	0	0	0	1	0	1	1	0	0	0	2	0	0	0	39.79	2	17	4
TRINITY_DN56461_c0_g2	2129	TRINITY_DN56461_c0_g2_i1;TRINITY_DN56461_c0_g2_i10;TRINITY_DN56461_c0_g2_i11;TRINITY_DN56461_c0_g2_i12;TRINITY_DN56461_c0_g2_i14;TRINITY_DN56461_c0_g2_i15;TRINITY_DN56461_c0_g2_i16;TRINITY_DN56461_c0_g2_i17;TRINITY_DN56461_c0_g2_i2;TRINITY_DN56461_c0_g2_i20;TRINITY_DN56461_c0_g2_i21;TRINITY_DN56461_c0_g2_i22;TRINITY_DN56461_c0_g2_i23;TRINITY_DN56461_c0_g2_i26;TRINITY_DN56461_c0_g2_i29;TRINITY_DN5…	unnamed protein product [Spirodela intermedia]	-	-	GO:0000783(nuclear telomere cap complex);GO:0003691(double-stranded telomeric DNA binding);GO:0031627(telomeric loop formation)	ENOG410XXSP(Myb-like DNA-binding domain)	NA	NA	NA	-	A0A8B8IXY7.1 PF00249.36;Myb_DNA-binding;	MYB_related	5.36	4.79	5.83	4.56	6.2	4.99	5.12	6.33	3.16	2.75	3.48	2.67	5.64	5.33	4.2	5.36	4.91	4.45	224	258.32	231.59	175	213.77	175	210	260.69	142.2	110	166	150.72	244.01	263	192.76	217.37	190	203
TRINITY_DN66036_c0_g1	289	TRINITY_DN66036_c0_g1_i1	-	-	-	-	-	-	-	-	-	-	-	0	2.25	0.81	0.98	0	0.5	0.44	0	0	4.19	2.57	4.29	2.41	1.96	1.98	1.78	2.26	2.94	0	7	2	2	0	1	1	0	0	9.91	7	13	6	5	5	4	5	7
TRINITY_DN39390_c0_g1	238	TRINITY_DN39390_c0_g1_i1	hypothetical protein QYF36_000022 [Acer negundo]	-	Histone H3.2 OS=Encephalartos altensteinii OX=3300 PE=1 SV=2	GO:0000786(nucleosome);GO:0003677(DNA binding);GO:0005634(nucleus);GO:0005694(chromosome);GO:0006334(nucleosome assembly);GO:0031492(nucleosomal DNA binding);GO:0046982(protein heterodimerization activity)	COG2036(Core component of nucleosome. Nucleosomes wrap and compact DNA into chromatin, limiting DNA accessibility to the cellular machineries which require DNA as a template. Histones thereby play a central role in transcription regulation, DNA repair, DNA replication and chromosomal stability. DNA accessibility is regulated via a complex set of post-translational modifications of histones, also …	NA	NA	NA	-	A0A453QSM7.1 PF00125.29;Histone;	-	3.67	0.91	2.88	0.69	2.17	3.52	2.48	1.29	1.12	0.59	0.52	0	0	0	1.13	0.63	0	0	6	2	5	1	3	5	4	2	2	1	1	0	0	0	2	1	0	0
TRINITY_DN128336_c0_g4	245	TRINITY_DN128336_c0_g4_i1	hypothetical protein Lal_00049053 [Lupinus albus]	ND5	NADH-ubiquinone oxidoreductase chain 5 OS=Locusta migratoria OX=7004 GN=ND5 PE=3 SV=1	GO:0008137(NADH dehydrogenase (ubiquinone) activity);GO:0042773(ATP synthesis coupled electron transport)	COG1009(subunit l)	K03883	NADH-ubiquinone oxidoreductase chain 5	EC:1.6.5.3	ccp00190(Oxidative phosphorylation)	A0A1B1UUM6.1 PF00361.25;Proton_antipo_M;	-	0	0	0.54	0	12.28	0	0.59	0.61	0	0	1.97	0	0	0	0.53	2.38	0	0	0	0	1	0	18	0	1	1	0	0	4	0	0	0	1	4	0	0
TRINITY_DN11938_c0_g1	1892	TRINITY_DN11938_c0_g1_i1;TRINITY_DN11938_c0_g1_i2;TRINITY_DN11938_c0_g1_i3;TRINITY_DN11938_c0_g1_i4	uncharacterized protein A4U43_C03F480 [Asparagus officinalis]	GAUT9	Probable galacturonosyltransferase 9 OS=Arabidopsis thaliana OX=3702 GN=GAUT9 PE=2 SV=1	GO:0000139(Golgi membrane);GO:0005768(endosome);GO:0005794(Golgi apparatus);GO:0005802(trans-Golgi network);GO:0016021(integral component of membrane);GO:0016051(carbohydrate biosynthetic process);GO:0016757(transferase activity, transferring glycosyl groups);GO:0016758(transferase activity, transferring hexosyl groups);GO:0045489(pectin biosynthetic process);GO:0047262(polygalacturonate 4-alpha-…	-	K13648	alpha-1,4-galacturonosyltransferase	EC:2.4.1.43	pda00520(Amino sugar and nucleotide sugar metabolism)	-	-	1.77	1.41	2.55	1.33	2.03	2.44	1.29	8.43	0.63	0.58	1.7	1.26	1.29	7.12	1.44	4.11	2	2.62	17	17.65	39.9	12	21.08	19.99	21.23	104.88	5.97	7.97	28	16	28.05	101.79	13.96	46.84	29	38.09
TRINITY_DN15700_c0_g2	370	TRINITY_DN15700_c0_g2_i1	-	FAU	Ubiquitin-like FUBI-ribosomal protein eS30 fusion protein OS=Oryctolagus cuniculus OX=9986 GN=FAU PE=1 SV=1	GO:0003735(structural constituent of ribosome);GO:0022627(cytosolic small ribosomal subunit)	ENOG41123KC(40s ribosomal protein s30)	K02983	small subunit ribosomal protein S30e	-	mng03010(Ribosome)	-	-	0	3.27	0	0	0	0	0	1.45	0	0	2.04	1.6	0	0	0	0	0.55	1.58	0	16	0	0	0	0	0	5	0	0	9	8	0	0	0	0	2	6
TRINITY_DN71921_c0_g1	403	TRINITY_DN71921_c0_g1_i1	-	snk	Serine protease snake OS=Drosophila melanogaster OX=7227 GN=snk PE=1 SV=2	GO:0004252(serine-type endopeptidase activity);GO:0006508(proteolysis)	COG5640(protease)	-	-	-	-	B0W6K0.1 PF00089.31;Trypsin;	-	0	0	0	0	1.32	0	2.05	0	0	1.07	0	0	0.99	0	0	0.23	0	0.22	0	0	0	0	5	0	9	0	0	5	0	0	5	0	0	1	0	1
TRINITY_DN150078_c0_g1	429	TRINITY_DN150078_c0_g1_i1	hypothetical protein H6P81_015206 [Aristolochia fimbriata]	OsI_35105	Pyruvate kinase 1, cytosolic OS=Oryza sativa subsp. indica OX=39946 GN=OsI_35105 PE=3 SV=1	GO:0000287(magnesium ion binding);GO:0004743(pyruvate kinase activity);GO:0005737(cytoplasm);GO:0005829(cytosol);GO:0006096(glycolytic process);GO:0016020(membrane);GO:0016301(kinase activity);GO:0030955(potassium ion binding);GO:0046686(response to cadmium ion)	COG0469(Pyruvate kinase)	K00873	pyruvate kinase	EC:2.7.1.40	gra00010(Glycolysis / Gluconeogenesis);gra00620(Pyruvate metabolism);gra00230(Purine metabolism)	A0A6J1CRS4.1 PF00224.26;PK;	-	48.25	6.62	18.31	7.37	17.98	14.31	43.46	58.8	3.06	3.89	5.78	1.51	12.47	19.87	10.2	24.59	31.49	20.98	265.28	45.94	98.47	34.11	79.57	63.94	221.63	286.8	17.65	21.24	36.49	10.93	73.41	115.19	59.47	126.65	163.1	113.45
TRINITY_DN78040_c0_g1	280	TRINITY_DN78040_c0_g1_i1	-	-	-	-	-	-	-	-	-	-	-	2.71	0	0	0	0	0.53	0	0.48	0	0.45	0	0	0	0	0	0.47	0	0.44	6	0	0	0	0	1	0	1	0	1	0	0	0	0	0	1	0	1
TRINITY_DN11871_c0_g1	536	TRINITY_DN11871_c0_g1_i1;TRINITY_DN11871_c0_g1_i2;TRINITY_DN11871_c0_g1_i3;TRINITY_DN11871_c0_g1_i4;TRINITY_DN11871_c0_g1_i5	hypothetical protein COCNU_07G005380 [Cocos nucifera]	-	-	-	ENOG4111M3T(Dentin matrix acidic phosphoprotein 1)	-	-	-	-	-	-	9.72	18.4	21.41	11.21	13.98	17.45	8.56	16.35	8.02	6.95	10.69	6.88	12.65	13.78	5.62	11.55	11.24	12.11	79.89	186.49	155.11	83.25	97.55	115.79	68.84	121.69	69.5	50.03	86.6	76.4	110.59	129.11	55.47	93.05	94.63	93.43
TRINITY_DN31122_c0_g1	575	TRINITY_DN31122_c0_g1_i1	lipid transfer-like protein VAS [Ipomoea batatas]	-	-	-	ENOG410YFUA(DNA cytosine-5,-methyltransferase)	-	-	-	-	S8CAP9.1 PF14368.11;LTP_2;	-	0.27	0.57	5.11	0.43	0.11	1.77	1.07	0.81	0.43	0	0	0	0.25	0.43	0.68	0.29	0.19	0	3	8	55	4	1	16	11	8	5	0	0	0	3	5	8	3	2	0
TRINITY_DN70418_c1_g2	278	TRINITY_DN70418_c1_g2_i1	uncharacterized protein LOC118057579 [Populus alba]	-	-	-	ENOG410Y65V(Retrotransposon protein)	-	-	-	-	-	-	0.91	1.38	0.41	1.04	4.88	1.6	1.4	0.49	2.89	0	0	1.94	1.72	1.26	0.42	1.27	1.93	0.9	2	4.02	0.96	2	9	3	3	1	6.87	0	0	5.5	4	3	1.01	2.67	3.99	2
TRINITY_DN137569_c0_g1	600	TRINITY_DN137569_c0_g1_i1	hypothetical protein CYMTET_7421 [Cymbomonas tetramitiformis]	-	-	-	ENOG410ZVP3(NA)	-	-	-	-	A0A813MJI9.1 PF14240.11;YHYH;	-	0	0	0	0	0	0	0	0	0.63	0	2.6	0	0	0	0	0	0	0	0	0	0	0	0	0	0	0	8	0	36	0	0	0	0	0	0	0
TRINITY_DN81789_c0_g1	507	TRINITY_DN81789_c0_g1_i1	-	-	-	-	-	-	-	-	-	-	-	2.31	0	0.25	0	0	0	0	0	0	0	0.53	0	0	0	1.82	0	0	0	19	0	2	0	0	0	0	0	0	0	5	0	0	0	16	0	0	0
TRINITY_DN10040_c1_g1	506	TRINITY_DN10040_c1_g1_i1;TRINITY_DN10040_c1_g1_i2;TRINITY_DN10040_c1_g1_i3;TRINITY_DN10040_c1_g1_i4	-	-	-	-	-	-	-	-	-	-	-	0.8	2.44	1.9	2.39	0.66	1.52	1.27	0.46	0.87	4.65	4.36	12.37	3.49	0.93	2.29	0.87	1.83	1.73	6	16	12	9	4	7	5	3	7	27	30	100.03	22.3	5	12	4	9	9
TRINITY_DN3697_c0_g1	785	TRINITY_DN3697_c0_g1_i1;TRINITY_DN3697_c0_g1_i2;TRINITY_DN3697_c0_g1_i3;TRINITY_DN3697_c0_g1_i4;TRINITY_DN3697_c0_g1_i5	hypothetical protein AXF42_Ash018295 [Apostasia shenzhenica]	EIF4B	Eukaryotic translation initiation factor 4B1 OS=Triticum aestivum OX=4565 GN=EIF4B PE=1 SV=1	GO:0042803(protein homodimerization activity)	ENOG4112ABA(eukaryotic translation initiation factor)	-	-	-	-	A0A2I0B2P6.1 PF06273.16;eIF-4B;	-	10.73	9.37	9.63	9.12	10.21	9.66	10.86	14.72	8.21	7.12	5.47	5.87	8.11	13.19	7.9	9.48	8.6	9.44	193.23	219.41	175.38	141.41	148.63	144.9	185.26	243.42	160.22	129.49	116.26	135.98	159.93	262.18	153	165.13	145.68	168.01
TRINITY_DN148234_c0_g1	314	TRINITY_DN148234_c0_g1_i1	-	-	-	-	-	-	-	-	-	-	-	0.37	0	0	0.42	0.44	0	0	0	0	0	0	0	0	0	3.42	0	1.17	0.37	1	0	0	1	1	0	0	0	0	0	0	0	0	0	10	0	3	1
TRINITY_DN49953_c0_g1	229	TRINITY_DN49953_c0_g1_i1	-	-	-	-	-	-	-	-	-	-	-	0.66	0.5	0.63	2.77	0.79	0	3.22	0.7	0	1.21	0.6	0	2.11	2.32	3.05	0.68	2.39	0.65	0.99	1	1	3.7	1	0	4.76	1	0	1.87	1.07	0	3.41	3.87	5	1	3.42	1
TRINITY_DN90230_c0_g1	331	TRINITY_DN90230_c0_g1_i1	hypothetical protein BT93_L1283 [Corymbia citriodora subsp. variegata]	cox12	Cytochrome c oxidase subunit 12, mitochondrial OS=Schizosaccharomyces pombe (strain 972 / ATCC 24843) OX=284812 GN=cox12 PE=1 SV=2	GO:0003674(molecular_function);GO:0005751(mitochondrial respiratory chain complex IV);GO:0033617(mitochondrial respiratory chain complex IV assembly)	ENOG41121WM(cytochrome C oxidase)	K02267	cytochrome c oxidase subunit 6b	-	gsl00190(Oxidative phosphorylation)	A0A5C3F1Q4.1 PF02297.22;COX6B;	-	1.33	0.51	0	2.33	0	0.4	1.05	0.73	0.31	0	0.29	0	0	0	0	0	0	0	4	2	0	6	0	1	3	2	1	0	1	0	0	0	0	0	0	0
TRINITY_DN102146_c0_g1	266	TRINITY_DN102146_c0_g1_i1	DDB1-CUL4 associated factor 1 [Artemisia annua]	DCAF1	DDB1- and CUL4-associated factor 1 OS=Homo sapiens OX=9606 GN=DCAF1 PE=1 SV=3	GO:0000122(negative regulation of transcription by RNA polymerase II);GO:0005730(nucleolus);GO:0008180(COP9 signalosome);GO:0016567(protein ubiquitination);GO:0030183(B cell differentiation);GO:0033151(V(D)J recombination);GO:0035212(cell competition in a multicellular organism);GO:1990244(histone kinase activity (H2A-T120 specific));GO:1990245(histone H2A-T120 phosphorylation)	ENOG410XR8C(Vpr (HIV-1) binding protein)	-	-	-	-	-	-	0	0	0	0	0	0	0	2.61	0	0	1.68	0	0	0	1.36	0	1.04	0	0	0	0	0	0	0	0	5	0	0	4	0	0	0	3	0	2	0
TRINITY_DN128045_c0_g2	257	TRINITY_DN128045_c0_g2_i1	-	-	-	-	-	-	-	-	-	-	-	0	0	0.49	0.59	0	1.22	0.54	0.55	0	0.51	0.58	0	0	1.91	0.48	1.09	0	2.05	0	0	1	1	0	2	1	1	0	1	1.31	0	0	4	1	2	0	4
TRINITY_DN64515_c0_g1	221	TRINITY_DN64515_c0_g1_i1	-	-	-	-	-	-	-	-	-	-	-	0.72	0	0	0	0	0.83	2.2	1.52	0	0	0.61	0	0	1.3	0	1.48	0	1.4	1	0	0	0	0	1	3	2	0	0	1	0	0	2	0	2	0	2
TRINITY_DN65189_c0_g1	274	TRINITY_DN65189_c0_g1_i1	-	-	-	-	-	-	-	-	-	-	-	2.22	0	0	0	1.11	0.54	1.69	0	0.43	0	0	0.36	0	0	2.16	0	0	0	4.75	0	0	0	2	1	3.52	0	1	0	0	1	0	0	5	0	0	0
TRINITY_DN2029_c0_g1	2653	TRINITY_DN2029_c0_g1_i1;TRINITY_DN2029_c0_g1_i2;TRINITY_DN2029_c0_g1_i3;TRINITY_DN2029_c0_g1_i4;TRINITY_DN2029_c0_g1_i5;TRINITY_DN2029_c0_g1_i6;TRINITY_DN2029_c0_g1_i7	exocyst subunit exo70 family protein D3 [Zostera marina]	EXO70A1	Exocyst complex component EXO70A1 OS=Arabidopsis thaliana OX=3702 GN=EXO70A1 PE=1 SV=1	GO:0000145(exocyst);GO:0005634(nucleus);GO:0005829(cytosol);GO:0006887(exocytosis);GO:0006904(vesicle docking involved in exocytosis)	ENOG410YIGI(exocyst complex)	NA	NA	NA	-	A0A8B9AHX1.1 PF03081.20;Exo70_C;	-	7.55	6.12	7.53	6.89	6.27	7.14	7.44	6.73	5.61	4.73	5.03	3.99	5.37	4.96	5.17	5.3	6.13	5.51	698	751	716.96	567.96	483	572	669.04	587	564	449	543.01	488	540.17	506.29	519	482	540	519
TRINITY_DN6943_c0_g1	2200	TRINITY_DN6943_c0_g1_i1;TRINITY_DN6943_c0_g1_i10;TRINITY_DN6943_c0_g1_i11;TRINITY_DN6943_c0_g1_i12;TRINITY_DN6943_c0_g1_i13;TRINITY_DN6943_c0_g1_i15;TRINITY_DN6943_c0_g1_i16;TRINITY_DN6943_c0_g1_i18;TRINITY_DN6943_c0_g1_i19;TRINITY_DN6943_c0_g1_i2;TRINITY_DN6943_c0_g1_i20;TRINITY_DN6943_c0_g1_i21;TRINITY_DN6943_c0_g1_i23;TRINITY_DN6943_c0_g1_i24;TRINITY_DN6943_c0_g1_i25;TRINITY_DN6943_c0_g1_i26;T…	PREDICTED: nascent polypeptide-associated complex subunit alpha, muscle-specific form-like isoform X1 [Nelumbo nucifera]	-	-	GO:0003674(molecular_function);GO:0005634(nucleus);GO:0005875(microtubule associated complex);GO:0008150(biological_process)	ENOG410YB3P(expressed protein)	K03006	DNA-directed RNA polymerase II subunit RPB1	EC:2.7.7.6	egu00230(Purine metabolism);egu00240(Pyrimidine metabolism);egu03020(RNA polymerase)	A0A444EZG4.1 PF07231.17;Hs1pro-1_N;	-	0.99	1.51	4	0.8	2.77	2.24	1.36	6.19	0.26	0.56	1.37	0.5	2.73	4.77	1.72	1.72	1.27	1.07	73	139.09	283.98	52	165.16	145	95.57	415.6	22	43	118	49.22	222.42	373.98	128	126.47	82	81
TRINITY_DN44096_c0_g2	260	TRINITY_DN44096_c0_g2_i1	-	-	-	-	-	-	-	-	-	-	-	1.03	0.33	1.45	0.58	0.61	1.19	0	0	0.47	0.5	0	0	0	3.74	2.37	0	0	1.51	2	0.85	3	1	1	2	0	0	1	1	0	0	0	8	5	0	0	3
TRINITY_DN16364_c0_g1	1195	TRINITY_DN16364_c0_g1_i1;TRINITY_DN16364_c0_g1_i10;TRINITY_DN16364_c0_g1_i11;TRINITY_DN16364_c0_g1_i12;TRINITY_DN16364_c0_g1_i13;TRINITY_DN16364_c0_g1_i14;TRINITY_DN16364_c0_g1_i15;TRINITY_DN16364_c0_g1_i16;TRINITY_DN16364_c0_g1_i17;TRINITY_DN16364_c0_g1_i2;TRINITY_DN16364_c0_g1_i3;TRINITY_DN16364_c0_g1_i4;TRINITY_DN16364_c0_g1_i5;TRINITY_DN16364_c0_g1_i6;TRINITY_DN16364_c0_g1_i7;TRINITY_DN16364_…	Mechanosensitive ion channel protein 10 [Cocos nucifera]	MSL10	Mechanosensitive ion channel protein 10 OS=Arabidopsis thaliana OX=3702 GN=MSL10 PE=1 SV=1	GO:0005886(plasma membrane);GO:0006820(anion transport);GO:0008381(mechanosensitive ion channel activity);GO:0050982(detection of mechanical stimulus)	COG0668(Mechanosensitive ion channel)	NA	NA	NA	-	-	-	1.56	2.98	8.24	1.28	5.37	6.1	2.49	7.53	0.95	1.17	4.22	1.49	7.75	6.16	2.6	3.22	3.82	2.22	34.53	124.76	255.6	29.23	147.89	150.37	54.73	210.45	24	25	139.03	38.26	263.26	218.09	78	79.61	76.88	48.42
TRINITY_DN43686_c0_g1	1240	TRINITY_DN43686_c0_g1_i1;TRINITY_DN43686_c0_g1_i2;TRINITY_DN43686_c0_g1_i3	-	-	-	-	-	-	-	-	-	-	-	3.38	1.9	1.86	2.72	2.28	3.18	3.25	2.12	2.55	2.14	1.75	1.91	2.5	2.24	2.6	3.48	2.25	4.68	97.53	69.86	58.25	70.74	60.96	76.2	95.92	60.2	78.61	50.24	55.27	63.06	71.15	68.09	80.41	102.28	75.82	136.73
TRINITY_DN103874_c0_g1	559	TRINITY_DN103874_c0_g1_i1;TRINITY_DN103874_c0_g1_i10;TRINITY_DN103874_c0_g1_i11;TRINITY_DN103874_c0_g1_i12;TRINITY_DN103874_c0_g1_i13;TRINITY_DN103874_c0_g1_i14;TRINITY_DN103874_c0_g1_i15;TRINITY_DN103874_c0_g1_i16;TRINITY_DN103874_c0_g1_i17;TRINITY_DN103874_c0_g1_i18;TRINITY_DN103874_c0_g1_i19;TRINITY_DN103874_c0_g1_i2;TRINITY_DN103874_c0_g1_i20;TRINITY_DN103874_c0_g1_i3;TRINITY_DN103874_c0_g1_i…	-	-	-	-	-	-	-	-	-	-	-	1.65	2.57	6.32	1.08	5.17	2.82	2.82	4.11	2.85	1.88	2.49	1.21	3.23	1.3	1.64	2.36	2.86	3.71	8	17	24	4.23	19	9	13	15	11	8.03	10.89	9	15.21	6	8.03	11	10	18
TRINITY_DN45723_c0_g1	267	TRINITY_DN45723_c0_g1_i1	-	-	-	-	-	-	-	-	-	-	-	0.49	1.46	0.46	1.11	0.59	0	0.5	1.59	0.45	0.48	0.42	0.41	2.3	0.45	1.35	0	1.48	0.48	1	4	1	2	1.02	0	1	3.07	1	1	1	1.08	5	1	3	0	2.87	1
TRINITY_DN41826_c0_g2	498	TRINITY_DN41826_c0_g2_i1	hypothetical protein M9434_004746 [Picochlorum sp. BPE23]	NDUFV2	NADH dehydrogenase [ubiquinone] flavoprotein 2, mitochondrial OS=Bos taurus OX=9913 GN=NDUFV2 PE=1 SV=3	GO:0005747(mitochondrial respiratory chain complex I);GO:0006120(mitochondrial electron transport, NADH to ubiquinone);GO:0008137(NADH dehydrogenase (ubiquinone) activity);GO:0045272(plasma membrane respiratory chain complex I)	COG1905(Nadh dehydrogenase)	K03943	NADH dehydrogenase (ubiquinone) flavoprotein 2	EC:1.6.5.3 1.6.99.3	vcn00190(Oxidative phosphorylation)	A0A8S1K877.1 PF01257.24;2Fe-2S_thioredx;	-	2.66	0.1	0	0.45	0	0.31	0.68	0.71	0	0.25	0.55	0	0.82	0.24	0.36	0.8	0.27	0.13	20.96	1	0	3	0	2	5	5	0	2	5	0	7	2	3	6	2	1
TRINITY_DN78840_c0_g2	271	TRINITY_DN78840_c0_g2_i1	unnamed protein product [Cuscuta epithymum]	-	-	-	COG2801(Retrotransposon protein)	NA	NA	NA	-	A0A1S3TA36.1 PF22936.1;Pol_BBD;	-	0	0.35	1.35	2.71	0.59	1.1	0.97	0	0	1.87	0	0.73	0.89	2.18	1.32	0.49	0.5	0.47	0	0.97	3	5	1.05	2	2	0	0	4	0	2	2	5	3	1	1	1
TRINITY_DN112974_c0_g2	832	TRINITY_DN112974_c0_g2_i1	proteasome subunit beta type-7-A [Oryza sativa Japonica Group]	PSMB7	Proteasome subunit beta type-7 OS=Sus scrofa OX=9823 GN=PSMB7 PE=2 SV=2	GO:0000502(proteasome complex);GO:0004175(endopeptidase activity);GO:0004298(threonine-type endopeptidase activity);GO:0005634(nucleus);GO:0005737(cytoplasm);GO:0005839(proteasome core complex);GO:0006508(proteolysis);GO:0008233(peptidase activity);GO:0016301(kinase activity);GO:0016310(phosphorylation);GO:0016740(transferase activity);GO:0016787(hydrolase activity);GO:0051603(proteolysis involve…	COG0638(The proteasome is a multicatalytic proteinase complex which is characterized by its ability to cleave peptides with Arg, Phe, Tyr, Leu, and Glu adjacent to the leaving group at neutral or slightly basic pH. The proteasome has an ATP-dependent proteolytic activity (By similarity))	K02739	20S proteasome subunit beta 2	EC:3.4.25.1	osa03050(Proteasome)	A0A3S1BP08.1 PF00227.31;Proteasome;	-	0.28	0	0	1.67	0.11	0.32	0	0	0	0	1.34	0	0	0	5.75	1.18	4.54	1.04	6	0	0	32	2	6	0	0	0	0	34	0	0	0	136	25	94	23
TRINITY_DN26161_c1_g1	543	TRINITY_DN26161_c1_g1_i1;TRINITY_DN26161_c1_g1_i2	component of cytosolic 80S ribosome and 40S small subunit [Volvox carteri f. nagariensis]	RPS5	Small ribosomal subunit protein uS7 OS=Bos taurus OX=9913 GN=RPS5 PE=2 SV=3	GO:0000028(ribosomal small subunit assembly);GO:0003729(mRNA binding);GO:0003735(structural constituent of ribosome);GO:0006412(translation);GO:0019843(rRNA binding);GO:0022627(cytosolic small ribosomal subunit)	COG0049(One of the primary rRNA binding proteins, it binds directly to 16S rRNA where it nucleates assembly of the head domain of the 30S subunit. Is located at the subunit interface close to the decoding center, probably blocks exit of the E-site tRNA (By similarity))	K02989	small subunit ribosomal protein S5e	-	vcn03010(Ribosome)	A0A1J1IH74.1 PF00177.26;Ribosomal_S7;	-	0.7	0.67	0.91	0.91	1.24	1.04	2.37	1.5	0.46	0.28	0.49	0.41	1.19	0.17	0.63	1.83	1.75	0.21	6	6	5	6	6	6	14	10	4	2	4	3	8	1	5	13	13	2
TRINITY_DN87567_c0_g1	1757	TRINITY_DN87567_c0_g1_i1;TRINITY_DN87567_c0_g1_i2;TRINITY_DN87567_c0_g1_i3;TRINITY_DN87567_c0_g1_i4;TRINITY_DN87567_c0_g1_i5	PREDICTED: probable bifunctional methylthioribulose-1-phosphate dehydratase/enolase-phosphatase E1 1 isoform X1 [Fragaria vesca subsp. vesca]	enoph1	Enolase-phosphatase E1 OS=Xenopus tropicalis OX=8364 GN=enoph1 PE=2 SV=1	GO:0000287(magnesium ion binding);GO:0016311(dephosphorylation);GO:0019509(L-methionine salvage from methylthioadenosine);GO:0043874(acireductone synthase activity);GO:0070062(extracellular exosome)	COG4229(Bifunctional enzyme that catalyzes the enolization of 2,3-diketo-5-methylthiopentyl-1-phosphate (DK-MTP-1-P) into the intermediate 2-hydroxy-3-keto-5-methylthiopentenyl-1-phosphate (HK-MTPenyl-1-P), which is then dephosphorylated to form the acireductone 1,2-dihydroxy-3-keto-5-methylthiopentene (DHK-MTPene) (By similarity))	K16054	methylthioribulose 1-phosphate dehydratase / enolase-phosphatase E1	EC:4.2.1.109 3.1.3.77	fve00270(Cysteine and methionine metabolism)	A0A8S4A1B7.1 PF00702.31;Hydrolase;	-	0	0	0.02	7.56	0.07	0	0.15	0.24	0.02	0	0	0.03	0.12	1.14	0	0.46	0.02	0.02	0	0	1	412.05	3	0	9	14	1	0	0	2	8	77	0	26	1	1
TRINITY_DN78471_c0_g3	229	TRINITY_DN78471_c0_g3_i1	-	-	-	-	-	-	-	-	-	-	-	0	0	1.26	0	0	2.15	0	0	0.61	1.29	0	0	0	0	0	0	0	0	0	0	2	0	0	2.81	0	0	1	2	0	0	0	0	0	0	0	0
TRINITY_DN5615_c6_g1	202	TRINITY_DN5615_c6_g1_i1	elongation factor 1-alpha [Hibiscus cannabinus]	eft-3	Elongation factor 1-alpha 3 OS=Oscheius tipulae OX=141969 GN=eft-3 PE=3 SV=1	GO:0003746(translation elongation factor activity);GO:0003924(GTPase activity);GO:0005622(intracellular)	COG5256(This protein promotes the GTP-dependent binding of aminoacyl-tRNA to the A-site of ribosomes during protein biosynthesis (By similarity))	K03231	elongation factor 1-alpha	-	csl03013(RNA transport)	A0A5N4DUW2.1 PF00009.32;GTP_EFTU;	-	1.87	0	0	0	0	0	4.68	10.59	0	0	0	0	0.86	0	0.86	0.95	0	3.39	2	0	0	0	0	0	4.94	10.72	0	0	0	0	1	0	1	1	0	3.74
TRINITY_DN1886_c0_g1	1622	TRINITY_DN1886_c0_g1_i1;TRINITY_DN1886_c0_g1_i10;TRINITY_DN1886_c0_g1_i11;TRINITY_DN1886_c0_g1_i12;TRINITY_DN1886_c0_g1_i13;TRINITY_DN1886_c0_g1_i14;TRINITY_DN1886_c0_g1_i15;TRINITY_DN1886_c0_g1_i16;TRINITY_DN1886_c0_g1_i17;TRINITY_DN1886_c0_g1_i18;TRINITY_DN1886_c0_g1_i19;TRINITY_DN1886_c0_g1_i2;TRINITY_DN1886_c0_g1_i20;TRINITY_DN1886_c0_g1_i21;TRINITY_DN1886_c0_g1_i22;TRINITY_DN1886_c0_g1_i23;T…	5-amino-6-(5-phospho-D-ribitylamino)uracil phosphatase, chloroplastic [Dendrobium catenatum]	PYRP2	5-amino-6-(5-phospho-D-ribitylamino)uracil phosphatase, chloroplastic OS=Arabidopsis thaliana OX=3702 GN=PYRP2 PE=1 SV=1	GO:0005634(nucleus);GO:0005737(cytoplasm);GO:0006468(protein phosphorylation);GO:0009231(riboflavin biosynthetic process);GO:0009507(chloroplast);GO:0016787(hydrolase activity);GO:0016791(phosphatase activity);GO:0043621(protein self-association)	COG0637(HAD-superfamily hydrolase subfamily IA variant 3)	-	-	-	-	A0A843WJ76.1 PF13419.11;HAD_2;	-	29.58	86.24	58.37	53.87	67.84	53.3	32.44	23.19	77.54	56.17	57.77	56.53	33.15	22.68	29.94	17.82	17.69	18.19	1502.33	5224.43	2706.85	2234.2	2630.46	2145.78	1558.33	1081.3	3822.45	2539.31	2917.03	3264.8	1649.27	1133.82	1466.19	851.46	854.74	881.01
TRINITY_DN122066_c0_g1	873	TRINITY_DN122066_c0_g1_i1;TRINITY_DN122066_c0_g1_i2;TRINITY_DN122066_c0_g1_i3;TRINITY_DN122066_c0_g1_i4;TRINITY_DN122066_c0_g1_i5;TRINITY_DN122066_c0_g1_i7;TRINITY_DN122066_c0_g1_i8	-	-	-	-	-	-	-	-	-	-	-	2.11	1.9	0.47	2.18	2.48	3.09	2.31	1.9	1.64	2.24	1.29	1.44	2.16	1.29	1.43	2.14	1.98	4.27	24	26.11	7.04	29.7	25.46	22.54	27.52	25.28	15.41	23.85	19.71	26	25.71	16.79	19.98	30.44	21.46	45.12
TRINITY_DN3621_c0_g1	746	TRINITY_DN3621_c0_g1_i1;TRINITY_DN3621_c0_g1_i10;TRINITY_DN3621_c0_g1_i2;TRINITY_DN3621_c0_g1_i3;TRINITY_DN3621_c0_g1_i6;TRINITY_DN3621_c0_g1_i8;TRINITY_DN3621_c0_g1_i9	uncharacterized protein LOC120283530 [Dioscorea cayenensis subsp. rotundata]	-	-	GO:0005737(cytoplasm);GO:0008757(S-adenosylmethionine-dependent methyltransferase activity);GO:0032259(methylation)	ENOG4111J3S(NA)	-	-	-	-	A0A843W766.1 PF08241.17;Methyltransf_11;	-	26.9	10	16.75	15.4	18.69	21.6	23.56	24.24	11.67	18.62	17.54	13.75	21.5	16.53	19.33	21.62	21.69	24.13	453.33	224.02	289.36	231.51	264.56	311.67	377.94	378.19	216.34	325.4	350.84	317.12	406.13	312.38	359.72	353.4	349.16	413.4
TRINITY_DN8406_c1_g1	214	TRINITY_DN8406_c1_g1_i1	hypothetical protein MtrunA17_Chr1g0186451 [Medicago truncatula]	-	-	-	-	-	-	-	-	-	-	26.76	14.23	20.11	23.13	18.54	39.48	25.68	40.83	23.34	14.39	17.32	10.92	14.16	6.43	14.83	10.28	12.1	10.86	34.04	24.26	26.93	26.21	19.9	43.8	32.11	49.24	32.28	19	26	18.37	19.39	9.07	20.59	12.76	14.6	14.21
TRINITY_DN13054_c1_g1	217	TRINITY_DN13054_c1_g1_i1	-	-	-	-	-	-	-	-	-	-	-	0.76	0	0.72	0.85	3.59	0.87	0	0.8	0.7	0	0.64	1.15	1.41	2.05	1.39	0	0	0.74	1	0	1	1	4	1	0	1	1	0	1	2	2	3	2	0	0	1
TRINITY_DN67269_c1_g1	211	TRINITY_DN67269_c1_g1_i1	-	-	-	-	-	-	-	-	-	-	-	0	0	0	2.75	0	0.94	0.83	0.84	0	0	0	0	1.52	0	1.5	0.84	0.86	0	0	0	0	3	0	1	1	0.97	0	0	0	0	2	0	2	1	1	0
TRINITY_DN16128_c0_g1	1071	TRINITY_DN16128_c0_g1_i1;TRINITY_DN16128_c0_g1_i10;TRINITY_DN16128_c0_g1_i11;TRINITY_DN16128_c0_g1_i12;TRINITY_DN16128_c0_g1_i13;TRINITY_DN16128_c0_g1_i14;TRINITY_DN16128_c0_g1_i15;TRINITY_DN16128_c0_g1_i17;TRINITY_DN16128_c0_g1_i18;TRINITY_DN16128_c0_g1_i19;TRINITY_DN16128_c0_g1_i2;TRINITY_DN16128_c0_g1_i3;TRINITY_DN16128_c0_g1_i4;TRINITY_DN16128_c0_g1_i5;TRINITY_DN16128_c0_g1_i6;TRINITY_DN16128…	hypothetical protein ZOSMA_39G00470 [Zostera marina]	-	-	GO:0003674(molecular_function);GO:0008150(biological_process)	ENOG410Z02F(NA)	-	-	-	-	-	-	8.93	8.35	11	8.5	11.2	10.76	8.51	12.04	5.98	6.22	6.01	4.83	8.84	9.14	7.15	7.33	7.06	6.21	250.94	300.5	310.24	204.68	257.27	257.93	220.58	312.71	175.46	180.75	193.45	181.84	280	288.22	220.1	196.38	188.95	185.04
TRINITY_DN39597_c0_g1	224	TRINITY_DN39597_c0_g1_i1	hypothetical protein CEUSTIGMA_g4114.t1 [Chlamydomonas eustigma]	-	-	-	-	-	-	-	-	-	-	0	0	0	3.15	4.14	11.26	0	0	0	0	0	0	0	0	1.28	0	0	0	0	0	0	4	5	14	0	0	0	0	0	0	0	0	2	0	0	0
TRINITY_DN156286_c0_g1	284	TRINITY_DN156286_c0_g1_i1	-	-	-	-	-	-	-	-	-	-	-	0.44	0.33	0.42	1.51	0	0	0	0.47	0	0	0	0	2.48	0	0.81	1.38	0.47	0.87	1	1	1	3	0	0	0	1	0	0	0	0	6	0	2	3	1	2
TRINITY_DN96280_c0_g1	262	TRINITY_DN96280_c0_g1_i1	-	-	-	-	-	-	-	-	-	-	-	11.92	6.05	8.05	6.96	8.62	6.99	7.93	17.23	2.54	3.8	7.04	2.51	7.47	15.44	10.72	5.78	10.87	7.7	23.53	15.98	16.88	12.12	14.41	11.9	15.33	32.16	5.43	7.65	16.3	6.43	15.7	33.47	22.94	11.02	20.3	15.55
TRINITY_DN73283_c0_g1	247	TRINITY_DN73283_c0_g1_i1	-	-	-	-	-	-	-	-	-	-	-	0	0	0	0	0	0	0	0	0	0	0	0	0	0	6.8	0	4.2	0	0	0	0	0	0	0	0	0	0	0	0	0	0	0	13	0	7	0
TRINITY_DN168539_c0_g1	531	TRINITY_DN168539_c0_g1_i1	hypothetical protein HYH03_012152 [Edaphochlamys debaryana]	CSTF2T	Cleavage stimulation factor subunit 2 tau variant OS=Homo sapiens OX=9606 GN=CSTF2T PE=1 SV=1	GO:0003729(mRNA binding);GO:0005847(mRNA cleavage and polyadenylation specificity factor complex);GO:0098789(pre-mRNA cleavage required for polyadenylation)	ENOG410XQBV(cleavage stimulation factor)	K14407	cleavage stimulation factor subunit 2	-	mus03015(mRNA surveillance pathway)	A0A4U5PFD4.1 PF00076.27;RRM_1;	-	0	0	0	0	7.4	0	0	0	0	0	0	0	3.22	1.02	0	0	0	0	0	0	0	0	55	0	0	0	0	0	0	0	32	10	0	0	0	0
TRINITY_DN2509_c0_g1	4106	TRINITY_DN2509_c0_g1_i1;TRINITY_DN2509_c0_g1_i10;TRINITY_DN2509_c0_g1_i11;TRINITY_DN2509_c0_g1_i12;TRINITY_DN2509_c0_g1_i13;TRINITY_DN2509_c0_g1_i14;TRINITY_DN2509_c0_g1_i15;TRINITY_DN2509_c0_g1_i16;TRINITY_DN2509_c0_g1_i2;TRINITY_DN2509_c0_g1_i3;TRINITY_DN2509_c0_g1_i4;TRINITY_DN2509_c0_g1_i5;TRINITY_DN2509_c0_g1_i6;TRINITY_DN2509_c0_g1_i7;TRINITY_DN2509_c0_g1_i8;TRINITY_DN2509_c0_g1_i9	nuclear pore complex protein NUP93A-like [Magnolia sinica]	NUP93A	Nuclear pore complex protein NUP93A OS=Arabidopsis thaliana OX=3702 GN=NUP93A PE=1 SV=2	GO:0005643(nuclear pore);GO:0006606(protein import into nucleus);GO:0016973(poly(A)+ mRNA export from nucleus);GO:0017056(structural constituent of nuclear pore);GO:0051292(nuclear pore complex assembly)	ENOG410XPN3(nuclear pore complex protein)	K14309	nuclear pore complex protein Nup93	-	pda03013(RNA transport)	A0A5P1FF57.1 PF04097.19;Nic96;	-	6.94	5.52	9.83	5.72	7.5	7.76	7.01	13.44	3.6	3.57	5.19	2.74	7.19	11.08	5.64	6.98	6.52	6.67	858.26	899.29	1244.28	630.21	760.32	826.86	863.77	1550.12	520.24	454.83	750.94	443.65	1004.73	1453.14	762.92	855.71	774.46	835.03
TRINITY_DN148396_c0_g3	286	TRINITY_DN148396_c0_g3_i1	-	-	-	-	-	-	-	-	-	-	-	0	0	0	0.99	0	0.51	0	0	0	0	1.12	0	0	0	2.01	0.91	4.15	0.86	0	0	0	2	0	1	0	0	0	0	3	0	0	0	5	2	9	2
TRINITY_DN6616_c1_g1	843	TRINITY_DN6616_c1_g1_i1;TRINITY_DN6616_c1_g1_i2;TRINITY_DN6616_c1_g1_i3	hypothetical protein J5N97_018498 [Dioscorea zingiberensis]	COL5	Zinc finger protein CONSTANS-LIKE 5 OS=Arabidopsis thaliana OX=3702 GN=COL5 PE=2 SV=2	GO:0005634(nucleus);GO:0009416(response to light stimulus);GO:0009909(regulation of flower development)	ENOG411051M(CCT motif)	K12135	zinc finger protein CONSTANS	-	brp04712(Circadian rhythm - plant)	A0A835PNL3.1 PF06203.19;CCT;	CO-like	0.36	1.26	2.33	1.96	2.57	0.46	0.39	0.1	0.63	1.34	1.17	1.44	5.38	0.74	2.44	0.24	0.31	0.18	4	15.03	29	15.94	18.26	7	4	2	11	13	17.58	26.88	57.38	10.02	26.58	1	5	4
TRINITY_DN21463_c0_g1	585	TRINITY_DN21463_c0_g1_i1;TRINITY_DN21463_c0_g1_i10;TRINITY_DN21463_c0_g1_i11;TRINITY_DN21463_c0_g1_i12;TRINITY_DN21463_c0_g1_i13;TRINITY_DN21463_c0_g1_i14;TRINITY_DN21463_c0_g1_i2;TRINITY_DN21463_c0_g1_i3;TRINITY_DN21463_c0_g1_i4;TRINITY_DN21463_c0_g1_i5;TRINITY_DN21463_c0_g1_i6;TRINITY_DN21463_c0_g1_i7;TRINITY_DN21463_c0_g1_i8;TRINITY_DN21463_c0_g1_i9	60S ribosomal protein L15-1 [Striga hermonthica]	SB62	Large ribosomal subunit protein eL15y OS=Picea mariana OX=3335 GN=SB62 PE=2 SV=1	GO:0002181(cytoplasmic translation);GO:0003735(structural constituent of ribosome);GO:0022625(cytosolic large ribosomal subunit)	COG1632(Ribosomal protein L15)	K02877	large subunit ribosomal protein L15e	-	sind03010(Ribosome)	A0A1Y1HWH2.1 PF00827.22;Ribosomal_L15e;	-	6.82	1.9	2.9	3.35	2.69	1.78	2.36	1.64	1.17	2.95	2.96	2.58	1.5	0.65	1.9	1.37	0.79	2.15	54	16	16	21	17	11	18	10	8	16	15	15	11	6	12	6	3	11
TRINITY_DN33757_c0_g1	381	TRINITY_DN33757_c0_g1_i1;TRINITY_DN33757_c0_g1_i2	-	-	-	-	-	-	-	-	-	-	-	1.22	0	0	0	0	0	0.26	0	0	0	0	0	0	0	8.42	0.79	4.71	0	5	0	0	0	0	0	1	0	0	0	0	0	0	0	36	3	18	0
TRINITY_DN6466_c0_g1	300	TRINITY_DN6466_c0_g1_i1;TRINITY_DN6466_c0_g1_i10;TRINITY_DN6466_c0_g1_i2;TRINITY_DN6466_c0_g1_i3;TRINITY_DN6466_c0_g1_i4;TRINITY_DN6466_c0_g1_i5;TRINITY_DN6466_c0_g1_i6;TRINITY_DN6466_c0_g1_i7;TRINITY_DN6466_c0_g1_i9	hypothetical protein BHE74_00042182 [Ensete ventricosum]	HTR2	Histone H3.1 OS=Arabidopsis thaliana OX=3702 GN=HTR2 PE=1 SV=2	GO:0000786(nucleosome);GO:0003677(DNA binding);GO:0005634(nucleus);GO:0006334(nucleosome assembly);GO:0031492(nucleosomal DNA binding)	ENOG41104XS(NA)	NA	NA	NA	-	A0A453QSM7.1 PF00125.29;Histone;	-	10.44	20.1	14.3	8.4	5.44	8.46	70.95	744.13	7.04	11.64	12.91	14.46	13.47	556.97	32.39	78.02	34.25	29.09	19.19	54.84	30	14	9	18	162.67	1622.15	14	27	28.3	35.39	29.29	1434.25	81.2	176.72	69.24	62.69
TRINITY_DN64052_c0_g2	231	TRINITY_DN64052_c0_g2_i1	-	-	-	-	-	-	-	-	-	-	-	3.26	0.49	0	0.73	0	0	0	0	0.6	0	0	0	1.21	0	0	0	0	0.63	5	1	0	1	0	0	0	0	1	0	0	0	2	0	0	0	0	1
TRINITY_DN31328_c0_g1	500	TRINITY_DN31328_c0_g1_i1;TRINITY_DN31328_c0_g1_i10;TRINITY_DN31328_c0_g1_i11;TRINITY_DN31328_c0_g1_i14;TRINITY_DN31328_c0_g1_i15;TRINITY_DN31328_c0_g1_i16;TRINITY_DN31328_c0_g1_i17;TRINITY_DN31328_c0_g1_i18;TRINITY_DN31328_c0_g1_i19;TRINITY_DN31328_c0_g1_i2;TRINITY_DN31328_c0_g1_i20;TRINITY_DN31328_c0_g1_i21;TRINITY_DN31328_c0_g1_i22;TRINITY_DN31328_c0_g1_i23;TRINITY_DN31328_c0_g1_i24;TRINITY_DN3…	-	-	-	-	-	-	-	-	-	-	-	66859	111264	74710.8	69435.9	60259.1	62520.8	69053.6	42575.5	117278	124946	116108	132187	75167.2	49684.1	68691.8	88486.6	83767.6	92011.8	380355	794492	412928	332240	275180	288631	365582	216196	697565	702557	753032	988350	460147	299687	415857	474817	450203	518368
TRINITY_DN168705_c0_g1	211	TRINITY_DN168705_c0_g1_i1	-	-	-	-	-	-	-	-	-	-	-	0.82	0	0	1.83	0	0	0	0	0	2.36	1.39	1.24	0.76	0.74	0	0	0	0.79	1	0	0	2	0	0	0	0	0	3	2	2	1	1	0	0	0	1
TRINITY_DN17460_c4_g1	256	TRINITY_DN17460_c4_g1_i1	hypothetical protein RHMOL_Rhmol04G0094400 [Rhododendron molle]	-	-	-	ENOG4110CNM(Reverse transcriptase (RNA-dependent DNA polymerase))	-	-	-	-	A0A445JLN3.1 PF00078.32;RVT_1;	-	1.84	0.79	1	0	0	1.83	0	0.8	0	0.8	1.25	0.72	0	1.3	2.1	1.72	0.56	2.04	3.48	2	2	0	0	2.98	0	1.42	0	1.54	2.78	1.78	0	2.7	4.29	3.13	1	3.94
TRINITY_DN152998_c0_g1	314	TRINITY_DN152998_c0_g1_i1	-	-	-	-	-	-	-	-	-	-	-	1.1	0.28	1.06	0	0.44	0	0.76	0.4	0.34	0.37	0.32	0	0.69	0.34	0	0	0.39	3.28	3	1	3	0	1	0	2	1	1	1	1	0	2	1	0	0	1	9
TRINITY_DN24230_c0_g1	401	TRINITY_DN24230_c0_g1_i1;TRINITY_DN24230_c0_g1_i2;TRINITY_DN24230_c0_g1_i3;TRINITY_DN24230_c0_g1_i4;TRINITY_DN24230_c0_g1_i5;TRINITY_DN24230_c0_g1_i6;TRINITY_DN24230_c0_g1_i7;TRINITY_DN24230_c0_g1_i8;TRINITY_DN24230_c0_g1_i9	uncharacterized protein LOC116245150 [Nymphaea colorata]	-	Histone H3 OS=Tetrahymena pyriformis OX=5908 PE=1 SV=2	GO:0000786(nucleosome);GO:0003677(DNA binding);GO:0051276(chromosome organization)	COG2036(Core component of nucleosome. Nucleosomes wrap and compact DNA into chromatin, limiting DNA accessibility to the cellular machineries which require DNA as a template. Histones thereby play a central role in transcription regulation, DNA repair, DNA replication and chromosomal stability. DNA accessibility is regulated via a complex set of post-translational modifications of histones, also …	NA	NA	NA	-	A0A453QSM7.1 PF00125.29;Histone;	-	3.53	0.32	0.38	0	4.35	6.07	1.27	4.17	2.41	4.28	9.23	5.68	9.93	8.29	6.48	15.56	16.05	6.19	9.18	1	1	0	8.97	14.96	3.06	9.49	6.44	10.73	26.05	18.53	35.87	27.31	20.62	52.69	44.43	22.25
TRINITY_DN30486_c0_g2	395	TRINITY_DN30486_c0_g2_i1	-	-	-	-	-	-	-	-	-	-	-	0	0	0	0	0	0	0	0	0	0	0.19	19.84	0	0	0	0	0	0	0	0	0	0	0	0	0	0	0	0	1	117	0	0	0	0	0	0
TRINITY_DN18228_c0_g1	283	TRINITY_DN18228_c0_g1_i1	hypothetical protein ZOSMA_55G00140 [Zostera marina]	-	-	GO:0003674(molecular_function);GO:0008150(biological_process)	ENOG410YCMD(protein transport protein-related)	NA	NA	NA	-	-	-	1.33	3.32	7.97	0.51	3.69	3.29	5.99	3.27	1.64	3.51	2.28	4.45	6.25	8.01	4.41	2.5	4.21	4.36	3	9.98	19.01	1	7	6.37	13.19	6.91	4	8	6	13	15	19.68	10.76	5.42	8.97	10
TRINITY_DN146832_c0_g1	275	TRINITY_DN146832_c0_g1_i1	Retrovirus-related Pol polyprotein from transposon TNT 1-94 [Nymphaea thermarum]	-	-	GO:0004596(peptide alpha-N-acetyltransferase activity);GO:0005737(cytoplasm);GO:0017196(N-terminal peptidyl-methionine acetylation)	COG0459(Prevents misfolding and promotes the refolding and proper assembly of unfolded polypeptides generated under stress conditions (By similarity))	-	-	-	-	-	-	0.94	2.09	2.63	1.06	0.55	2.7	0	0	1.28	0	1.59	0.72	0.87	0.43	0.43	0.48	0.49	0.46	2.02	6	6	2	1	5	0	0	3	0	4	2	2	1	1	1	1	1
TRINITY_DN165431_c0_g1	489	TRINITY_DN165431_c0_g1_i1	hypothetical protein O6H91_19G002700 [Diphasiastrum complanatum]	SOD1	Superoxide dismutase [Cu-Zn] OS=Macaca fascicularis OX=9541 GN=SOD1 PE=2 SV=3	GO:0004784(superoxide dismutase activity);GO:0005507(copper ion binding);GO:0005737(cytoplasm);GO:0008270(zinc ion binding);GO:0019430(removal of superoxide radicals)	COG2032(Destroys radicals which are normally produced within the cells and which are toxic to biological systems (By similarity))	K04565	superoxide dismutase, Cu-Zn family	EC:1.15.1.1	egr04146(Peroxisome)	A0A3M7T3T5.1 PF00080.25;Sod_Cu;	-	0	1.25	0	0.16	9.01	1.3	0	0	0	0	0.34	0	0	0	0	0	1.44	0	0	12	0	1	55	8	0	0	0	0	3	0	0	0	0	0	10.26	0
TRINITY_DN50900_c0_g1	1215	TRINITY_DN50900_c0_g1_i1;TRINITY_DN50900_c0_g1_i10;TRINITY_DN50900_c0_g1_i11;TRINITY_DN50900_c0_g1_i13;TRINITY_DN50900_c0_g1_i15;TRINITY_DN50900_c0_g1_i16;TRINITY_DN50900_c0_g1_i17;TRINITY_DN50900_c0_g1_i18;TRINITY_DN50900_c0_g1_i19;TRINITY_DN50900_c0_g1_i21;TRINITY_DN50900_c0_g1_i22;TRINITY_DN50900_c0_g1_i24;TRINITY_DN50900_c0_g1_i4;TRINITY_DN50900_c0_g1_i8;TRINITY_DN50900_c0_g1_i9	hypothetical protein ZIOFF_056748 [Zingiber officinale]	Os03g0800700	Thioredoxin H2-2 OS=Oryza sativa subsp. japonica OX=39947 GN=Os03g0800700 PE=2 SV=1	GO:0000103(sulfate assimilation);GO:0005829(cytosol);GO:0005886(plasma membrane);GO:0006457(protein folding);GO:0015035(protein disulfide oxidoreductase activity);GO:0016671(oxidoreductase activity, acting on a sulfur group of donors, disulfide as acceptor);GO:0034599(cellular response to oxidative stress);GO:0045454(cell redox homeostasis);GO:0055114(oxidation-reduction process)	COG0526(Thioredoxin)	NA	NA	NA	-	A0A199UNS8.1 PF00085.25;Thioredoxin;	-	44.26	41.98	39.66	30.94	28.86	33.28	37.92	27.49	41.08	34.62	33.79	30.85	25.89	16.25	23.15	22.6	25.59	24.08	756.03	908	651.26	467.94	410.96	479.02	625	431	740	582	645.68	687.58	465	304	427.93	368.87	409.89	418
TRINITY_DN65945_c0_g1	201	TRINITY_DN65945_c0_g1_i1	-	-	-	-	-	-	-	-	-	-	-	3.09	0	0.91	2.7	4.18	1.33	1.92	1	0.87	2.62	0	0	1.48	1.52	1.2	2.81	0	4.61	3.25	0	1	2.54	3.73	1.22	2	1	1	2.86	0	0	1.69	1.76	1.38	2.9	0	5.02
TRINITY_DN26950_c0_g1	1827	TRINITY_DN26950_c0_g1_i1	alpha-amylase [Dorcoceras hygrometricum]	MAL1	Probable maltase OS=Aedes aegypti OX=7159 GN=MAL1 PE=1 SV=1	GO:0003824(catalytic activity);GO:0005975(carbohydrate metabolic process)	COG0366(alpha amylase, catalytic)	-	-	-	-	A0A8S3ZLZ6.1 PF00128.29;Alpha-amylase;	-	0.28	0	0	0.1	0.06	0.07	0.18	0.02	0	0	0	0	0	0	4.68	0.24	2.09	0.05	18	0	0	6	3	4	11	1	0	0	0	0	0	0	328.11	15	128	3
TRINITY_DN97653_c0_g1	292	TRINITY_DN97653_c0_g1_i1	-	-	-	-	-	-	-	-	-	-	-	0	0	0	0	0	0.49	1.29	0	0.39	2.48	0	0.97	0	0	0.78	0.87	0	0	0	0	0	0	0	1	3	0	1	5.97	0	3	0	0	2	2	0	0
TRINITY_DN89925_c0_g1	1356	TRINITY_DN89925_c0_g1_i1	-	-	-	-	-	-	-	-	-	-	-	1.13	3.5	2.43	1.48	2.45	1.9	1.33	1.65	2.29	1.02	1.73	1.12	1.2	0.72	1.21	0.99	0.81	1	50	204.1	109.37	58.18	89.94	71.99	56.93	68	110	46.3	88.99	66.28	58.03	35.05	58	42.99	33.99	45
TRINITY_DN2439_c0_g1	3483	TRINITY_DN2439_c0_g1_i1;TRINITY_DN2439_c0_g1_i10;TRINITY_DN2439_c0_g1_i11;TRINITY_DN2439_c0_g1_i12;TRINITY_DN2439_c0_g1_i13;TRINITY_DN2439_c0_g1_i2;TRINITY_DN2439_c0_g1_i3;TRINITY_DN2439_c0_g1_i4;TRINITY_DN2439_c0_g1_i5;TRINITY_DN2439_c0_g1_i7;TRINITY_DN2439_c0_g1_i8;TRINITY_DN2439_c0_g1_i9	BES1/BZR1 plant transcription factor N-terminal protein [Dioscorea alata]	BZR3	Protein BZR1 homolog 3 OS=Oryza sativa subsp. japonica OX=39947 GN=BZR3 PE=1 SV=1	GO:0003677(DNA binding);GO:0003700(DNA binding transcription factor activity);GO:0005634(nucleus);GO:0006351(transcription, DNA-templated);GO:0006355(regulation of transcription, DNA-templated);GO:0009742(brassinosteroid mediated signaling pathway)	ENOG410YESP(BES1 BZR1 homolog protein)	K14503	brassinosteroid resistant 1/2	-	bvg04075(Plant hormone signal transduction)	A0A8T3BZD6.1 PF05687.18;BES1_N;	BES1	41.87	36.05	40.39	24.83	30.84	30.97	40.27	41.95	25.38	24.01	30.37	20.03	27.84	20.47	20.12	34.4	33.56	38.25	2249.37	2457.07	2254.4	1191.81	1376.88	1431.31	2104.22	2101.39	1415.76	1223.8	1862.46	1335.47	1660.73	1191.19	1153.35	1816.46	1699.1	2080.19
TRINITY_DN151439_c0_g1	1009	TRINITY_DN151439_c0_g1_i1;TRINITY_DN151439_c0_g1_i2;TRINITY_DN151439_c0_g1_i3;TRINITY_DN151439_c0_g1_i4	hypothetical protein MRB53_039800 [Persea americana]	Sqstm1	Sequestosome-1 OS=Mus musculus OX=10090 GN=Sqstm1 PE=1 SV=1	GO:0000407(phagophore assembly site);GO:0000932(P-body);GO:0005080(protein kinase C binding);GO:0005776(autophagosome);GO:0006511(ubiquitin-dependent protein catabolic process);GO:0008270(zinc ion binding);GO:0016235(aggresome);GO:0016239(positive regulation of macroautophagy);GO:0016605(PML body);GO:0031625(ubiquitin protein ligase binding);GO:0042169(SH2 domain binding);GO:0042802(identical pro…	ENOG410XYAV(Sequestosome 1)	-	-	-	-	A0A813QBL5.1 PF16577.10;UBA_5;	-	1.03	0.56	0.81	0.08	0.41	1.83	4.2	0.04	0.25	0.1	0.26	0.84	0.65	0.28	0.03	0.07	0.07	0.03	4	10	2	2	10	8	16	1	8	3	9	33	9	9	1	2	2	1
TRINITY_DN72969_c0_g1	349	TRINITY_DN72969_c0_g1_i1	-	-	-	-	-	-	-	-	-	-	-	5.35	0.23	0.29	0	0	0	0	0	0.56	0	0	0	0	0	0	0	0.95	0	18	1	1	0	0	0	0	0	2	0	0	0	0	0	0	0	3	0
TRINITY_DN754_c2_g1	1096	TRINITY_DN754_c2_g1_i1;TRINITY_DN754_c2_g1_i2;TRINITY_DN754_c2_g1_i3;TRINITY_DN754_c2_g1_i4	-	-	-	-	-	-	-	-	-	-	-	9.01	6.85	6.62	4.93	6.18	7.96	9.47	5.96	5.79	5.88	5.34	4.38	4.76	4.14	3.84	5.34	5.89	5	94.46	80.21	60.57	62.65	56.43	72.33	97.41	62.04	55.02	61	54.13	58.99	48.34	52.02	54.23	54.59	64.11	57.35
TRINITY_DN74596_c0_g1	245	TRINITY_DN74596_c0_g1_i1	hypothetical protein KI387_010102 [Taxus chinensis]	OsI_25032	Glutamine-dependent NAD(+) synthetase OS=Oryza sativa subsp. indica OX=39946 GN=OsI_25032 PE=3 SV=1	GO:0003952(NAD+ synthase (glutamine-hydrolyzing) activity);GO:0004359(glutaminase activity);GO:0005737(cytoplasm);GO:0009435(NAD biosynthetic process)	COG0171(nh(3)-dependent nad( ) synthetase);COG0388(nitrilase cyanide hydratase and apolipoprotein n-acyltransferase)	K01950	NAD+ synthase (glutamine-hydrolysing)	EC:6.3.5.1	mis00760(Nicotinate and nicotinamide metabolism)	A0A8K1CI43.1 PF00795.27;CN_hydrolase;	-	3.13	1.72	3.23	1.3	0.68	0.67	2.94	0	0.53	0	0	0	0	0	0	0	0	0	5.43	4	5.95	2	1	1	5	0	1	0	0	0	0	0	0	0	0	0
TRINITY_DN113996_c0_g2	1570	TRINITY_DN113996_c0_g2_i2;TRINITY_DN113996_c0_g2_i3;TRINITY_DN113996_c0_g2_i4;TRINITY_DN113996_c0_g2_i5;TRINITY_DN113996_c0_g2_i6;TRINITY_DN113996_c0_g2_i7;TRINITY_DN113996_c0_g2_i8;TRINITY_DN113996_c0_g2_i9	ribosomal RNA small subunit methyltransferase, chloroplastic [Vitis vinifera]	PFC1	Ribosomal RNA small subunit methyltransferase, chloroplastic OS=Arabidopsis thaliana OX=3702 GN=PFC1 PE=2 SV=1	GO:0000179(rRNA (adenine-N6,N6-)-dimethyltransferase activity);GO:0005737(cytoplasm)	COG0030(Specifically dimethylates two adjacent adenosines (A1518 and A1519) in the loop of a conserved hairpin near the 3'-end of 16S rRNA in the 30S particle. May play a critical role in biogenesis of 30S subunits (By similarity))	NA	NA	NA	-	D7U7K6.1 PF00398.25;RrnaAD;	-	2.16	2.64	1.77	2.4	2.34	2.25	1.71	2.5	2.57	2.16	2.18	2.1	1.99	4.32	1.83	2.46	1.95	2.39	110	165	93	108.52	98.31	96	84.02	112	134	103	120	135	104.23	216.01	102	119	96	118
TRINITY_DN125233_c0_g4	439	TRINITY_DN125233_c0_g4_i1;TRINITY_DN125233_c0_g4_i2	-	-	-	-	-	-	-	-	-	-	-	0	0.14	0	1.46	9.74	0.3	0.19	0.28	0	0.35	0	0	0	0.16	0	0.18	0.53	0	0	1	0	6	42.01	1	1	1	0	2	0	0	0	1	0	1	2	0
TRINITY_DN149112_c0_g1	212	TRINITY_DN149112_c0_g1_i1	-	-	-	-	-	-	-	-	-	-	-	1.61	0.6	0.77	0	0.96	0.92	0	0	2.23	0.78	0	0	0	0	0	0	0	0	2	1	1	0	1	1	0	0	3	1	0	0	0	0	0	0	0	0
TRINITY_DN37684_c0_g1	344	TRINITY_DN37684_c0_g1_i1	-	-	-	-	-	-	-	-	-	-	-	0.92	0.72	0	0	1.12	0.37	1.84	0	0	0	0.53	0.47	0.58	0.3	0.86	2.1	0.65	0.45	3	3	0	0	3	1	5.67	0	0	0	2	2	2	1.04	3	6.45	2	1.45
TRINITY_DN118004_c0_g1	424	TRINITY_DN118004_c0_g1_i1	hypothetical protein HPP92_025836 [Vanilla planifolia]	-	-	GO:0003674(molecular_function);GO:0005739(mitochondrion);GO:0008150(biological_process)	ENOG410YEIE(CONTAINS InterPro DOMAIN s Munc13 homology 1 (InterPro IPR014770), Protein of)	-	-	-	-	-	-	0	0	0	0	0	0	0	0	0	0	0	4.55	0	0	0	0	0	0	0	0	0	0	0	0	0	0	0	0	0	32	0	0	0	0	0	0
TRINITY_DN2643_c1_g4	4991	TRINITY_DN2643_c1_g4_i1;TRINITY_DN2643_c1_g4_i2;TRINITY_DN2643_c1_g4_i3	Retrovirus-related Pol polyprotein from transposon RE2 [Sesamum angolense]	-	Retrovirus-related Pol polyprotein from transposon TNT 1-94 OS=Nicotiana tabacum OX=4097 PE=2 SV=1	GO:0003723(RNA binding);GO:0004525(ribonuclease III activity);GO:0005634(nucleus);GO:0005737(cytoplasm);GO:0016442(RISC complex);GO:0030422(production of siRNA involved in RNA interference)	COG0571(Digests double-stranded RNA. Involved in the processing of primary rRNA transcript to yield the immediate precursors to the large and small rRNAs (23S and 16S). Also processes some mRNAs, and tRNAs when they are encoded in the rRNA operon (By similarity))	NA	NA	NA	-	F6H2U0.1 PF07727.19;RVT_2;	-	1.54	0.64	0.71	2.42	2.01	2.54	1.74	1.24	0.8	0.51	0.56	0.48	1.08	1.31	1.29	2.16	1.98	1.92	285.42	155.35	123.53	317.23	309.81	356.79	304.93	233.73	121.42	75.59	122.21	116.65	234.76	265.62	234.64	390.63	336.07	375.21
TRINITY_DN102963_c0_g1	227	TRINITY_DN102963_c0_g1_i1	-	-	-	-	-	-	-	-	-	-	-	0	0	0	0.76	0	1.56	3.45	1.43	0	0	0	0	0.63	1.23	1.25	2.09	0.71	0	0	0	0	1	0	2	5	2	0	0	0	0	1	2	2	3	1	0
TRINITY_DN26527_c0_g1	501	TRINITY_DN26527_c0_g1_i1;TRINITY_DN26527_c0_g1_i10;TRINITY_DN26527_c0_g1_i11;TRINITY_DN26527_c0_g1_i12;TRINITY_DN26527_c0_g1_i13;TRINITY_DN26527_c0_g1_i14;TRINITY_DN26527_c0_g1_i15;TRINITY_DN26527_c0_g1_i17;TRINITY_DN26527_c0_g1_i18;TRINITY_DN26527_c0_g1_i2;TRINITY_DN26527_c0_g1_i3;TRINITY_DN26527_c0_g1_i4;TRINITY_DN26527_c0_g1_i5;TRINITY_DN26527_c0_g1_i6;TRINITY_DN26527_c0_g1_i7;TRINITY_DN26527_…	unnamed protein product, partial [Nymphaea colorata]	-	Retrovirus-related Pol polyprotein from transposon TNT 1-94 OS=Nicotiana tabacum OX=4097 PE=2 SV=1	GO:0005739(mitochondrion)	ENOG410XS4D(Retrotransposon protein)	K03006	DNA-directed RNA polymerase II subunit RPB1	EC:2.7.7.6	adu00230(Purine metabolism);adu00240(Pyrimidine metabolism);adu03020(RNA polymerase)	A0A9K3IEG9.1 PF07727.19;RVT_2;	-	4.83	3.61	5.92	4.8	3.34	6.54	5.43	4.68	3.6	3.36	3.64	1.9	3.41	5.17	1.63	3.51	4.7	4.22	22.66	24.05	27.53	21	13	26	25.07	20.89	19	15.24	21.99	13	20.96	26.94	8.02	16.49	20.04	20.43
TRINITY_DN78800_c0_g2	275	TRINITY_DN78800_c0_g2_i1	uncharacterized protein LOC116245432, partial [Nymphaea colorata]	PA2G4	Proliferation-associated protein 2G4 OS=Homo sapiens OX=9606 GN=PA2G4 PE=1 SV=3	GO:0005737(cytoplasm)	COG0024(Removes the N-terminal methionine from nascent proteins (By similarity))	NA	NA	NA	-	A0A8X6Y0R3.1 PF00557.29;Peptidase_M24;	-	1.39	0.7	0	0.53	1.1	2.16	0	0.49	0	0	0	0	0.87	0	0	0	0	0	3	2	0	1	2	4	0	1	0	0	0	0	2	0	0	0	0	0
TRINITY_DN4426_c0_g1	1693	TRINITY_DN4426_c0_g1_i1;TRINITY_DN4426_c0_g1_i10;TRINITY_DN4426_c0_g1_i11;TRINITY_DN4426_c0_g1_i12;TRINITY_DN4426_c0_g1_i13;TRINITY_DN4426_c0_g1_i14;TRINITY_DN4426_c0_g1_i16;TRINITY_DN4426_c0_g1_i17;TRINITY_DN4426_c0_g1_i3;TRINITY_DN4426_c0_g1_i4;TRINITY_DN4426_c0_g1_i5;TRINITY_DN4426_c0_g1_i6;TRINITY_DN4426_c0_g1_i7;TRINITY_DN4426_c0_g1_i9	protein STRICTOSIDINE SYNTHASE-LIKE 3 [Elaeis guineensis]	SSL3	Protein STRICTOSIDINE SYNTHASE-LIKE 3 OS=Arabidopsis thaliana OX=3702 GN=SSL3 PE=2 SV=1	GO:0005774(vacuolar membrane);GO:0005783(endoplasmic reticulum);GO:0016788(hydrolase activity, acting on ester bonds)	COG3386(SMP-30 gluconolaconase LRE domain protein)	NA	NA	NA	-	A0A5P1EWG8.1 PF03088.21;Str_synth;	-	10.92	6.97	10.22	8.22	12.61	11.6	10.88	15.58	5.31	4.9	6.14	5.67	13.97	12.44	10.03	10.48	10.22	9.22	632	525	587	423	596	572	610	820.95	338	291	408	434	853	759.41	623.8	591.93	554	541
TRINITY_DN13738_c0_g1	1325	TRINITY_DN13738_c0_g1_i1;TRINITY_DN13738_c0_g1_i10;TRINITY_DN13738_c0_g1_i11;TRINITY_DN13738_c0_g1_i12;TRINITY_DN13738_c0_g1_i13;TRINITY_DN13738_c0_g1_i14;TRINITY_DN13738_c0_g1_i15;TRINITY_DN13738_c0_g1_i16;TRINITY_DN13738_c0_g1_i18;TRINITY_DN13738_c0_g1_i19;TRINITY_DN13738_c0_g1_i2;TRINITY_DN13738_c0_g1_i20;TRINITY_DN13738_c0_g1_i21;TRINITY_DN13738_c0_g1_i22;TRINITY_DN13738_c0_g1_i23;TRINITY_DN1…	Phytanoyl-CoA dioxygenase (PhyH) [Musa troglodytarum]	PAHX	Phytanoyl-CoA dioxygenase OS=Arabidopsis thaliana OX=3702 GN=PAHX PE=1 SV=2	GO:0005886(plasma membrane);GO:0006631(fatty acid metabolic process);GO:0031418(L-ascorbic acid binding);GO:0046872(metal ion binding);GO:0048244(phytanoyl-CoA dioxygenase activity);GO:0055114(oxidation-reduction process)	ENOG410XUSH(phytanoyl-CoA dioxygenase)	K00477	phytanoyl-CoA hydroxylase	EC:1.14.11.18	mus04146(Peroxisome)	A0A4S8IN18.1 PF05721.18;PhyH;	-	19.64	16.36	17.57	18.07	21.01	19.58	17.78	24.39	15.86	11.87	11.47	9.45	18.76	16.36	13.27	18.02	16.27	20.05	693	771.19	635	535	596.14	568.24	612.45	813.34	601	392	473.8	440	742.12	623.09	510	608.12	522	688
TRINITY_DN89816_c0_g1	434	TRINITY_DN89816_c0_g1_i1	-	-	-	-	-	-	-	-	-	-	-	0	0	0	1.88	0	0	0	0	0	0	0.15	0	0	0	1.51	0	3	0.36	0	0	0	8.94	0	0	0	0	0	0	1	0	0	0	9.04	0	16	2
TRINITY_DN27507_c0_g1	334	TRINITY_DN27507_c0_g1_i1	alpha,alpha-trehalose-phosphate synthase [UDP-forming] 5-like [Phalaenopsis equestris]	TPS5	Alpha,alpha-trehalose-phosphate synthase [UDP-forming] 5 OS=Arabidopsis thaliana OX=3702 GN=TPS5 PE=1 SV=2	GO:0003825(alpha,alpha-trehalose-phosphate synthase (UDP-forming) activity);GO:0004805(trehalose-phosphatase activity);GO:0005737(cytoplasm);GO:0005992(trehalose biosynthetic process);GO:0016757(transferase activity, transferring glycosyl groups);GO:0016791(phosphatase activity);GO:0070413(trehalose metabolism in response to stress)	COG0380(synthase);COG1877(trehalose biosynthetic process)	K16055	trehalose 6-phosphate synthase/phosphatase	EC:2.4.1.15 3.1.3.12	dct00500(Starch and sucrose metabolism)	A0A2I0ACJ1.1 PF00982.26;Glyco_transf_20;	-	14.11	21	13.36	10.48	9.71	6.16	10.79	10.14	24.54	13.96	15.21	13.63	5.23	5.64	8.97	15.15	10.67	16.88	43.19	83.1	41.76	27.5	24.53	15.7	31.42	28.29	79.69	42.47	53.6	53.99	16.97	18.43	29.34	43.93	30.85	51.59
TRINITY_DN42072_c0_g1	349	TRINITY_DN42072_c0_g1_i1	-	-	-	-	-	-	-	-	-	-	-	6.54	0	0	1.05	0	0.72	0.31	0	0	0.6	1.03	0	0.28	0.28	0.28	0.63	1.58	0.6	22	0	0	3	0	2	1	0	0	2	4	0	1	1	1	2	5	2
TRINITY_DN15261_c0_g1	1131	TRINITY_DN15261_c0_g1_i1;TRINITY_DN15261_c0_g1_i2	unnamed protein product [Ananas comosus var. bracteatus]	ATL58	RING-H2 finger protein ATL58 OS=Arabidopsis thaliana OX=3702 GN=ATL58 PE=2 SV=1	GO:0005634(nucleus);GO:0008270(zinc ion binding);GO:0016021(integral component of membrane);GO:0016567(protein ubiquitination);GO:0016740(transferase activity);GO:0046872(metal ion binding)	ENOG41121N2(zinc ion binding)	NA	NA	NA	-	A0A0K9PWE8.1 PF13639.11;zf-RING_2;	-	1.68	1.23	1.07	1.7	2.49	2.2	2.63	4.52	1.09	1.12	1.04	0.8	2.37	3.19	1.36	1.32	1.64	1.3	57	55	37	51	70	64	86	143	40	39	41	36	88	119	50	44	53	45
TRINITY_DN59378_c0_g1	542	TRINITY_DN59378_c0_g1_i1;TRINITY_DN59378_c0_g1_i2	-	-	-	-	-	-	-	-	-	-	-	0	0	0	0	0	0	0	0	0	0	0	0	0	0	6.56	0	0.91	2.95	0	0	0	0	0	0	0	0	0	0	0	0	0	0	54	0	6	23
TRINITY_DN1541_c0_g1	2835	TRINITY_DN1541_c0_g1_i1;TRINITY_DN1541_c0_g1_i10;TRINITY_DN1541_c0_g1_i11;TRINITY_DN1541_c0_g1_i12;TRINITY_DN1541_c0_g1_i13;TRINITY_DN1541_c0_g1_i14;TRINITY_DN1541_c0_g1_i15;TRINITY_DN1541_c0_g1_i16;TRINITY_DN1541_c0_g1_i17;TRINITY_DN1541_c0_g1_i18;TRINITY_DN1541_c0_g1_i19;TRINITY_DN1541_c0_g1_i2;TRINITY_DN1541_c0_g1_i20;TRINITY_DN1541_c0_g1_i3;TRINITY_DN1541_c0_g1_i5;TRINITY_DN1541_c0_g1_i6;TRIN…	unnamed protein product [Spirodela intermedia]	CHLD	Magnesium-chelatase subunit ChlD, chloroplastic OS=Nicotiana tabacum OX=4097 GN=CHLD PE=2 SV=1	GO:0005524(ATP binding);GO:0009507(chloroplast);GO:0009534(chloroplast thylakoid);GO:0009570(chloroplast stroma);GO:0010007(magnesium chelatase complex);GO:0015979(photosynthesis);GO:0015995(chlorophyll biosynthetic process);GO:0016851(magnesium chelatase activity)	COG1239(magnesium chelatase);COG1240(magnesium chelatase)	K03404	magnesium chelatase subunit D	EC:6.6.1.1	egu00860(Porphyrin and chlorophyll metabolism)	A0A2U1QM93.1 PF01078.26;Mg_chelatase;	-	15.43	13.95	16.27	13.34	12.8	14.72	15.09	18.06	12.95	12.48	13.3	10.47	15.66	20.36	11.92	17.83	16.91	16.73	1586.44	1878.12	1724	1223.26	1099.34	1295.68	1511.8	1756.1	1438.93	1320.94	1579.44	1410.21	1772.49	2312.32	1334.19	1777.28	1606.93	1760.69
TRINITY_DN97768_c0_g2	216	TRINITY_DN97768_c0_g2_i1	-	-	-	-	-	-	-	-	-	-	-	3.06	0.57	0	0.86	2.73	2.64	0	0	0	0	0	0	2.85	0.69	0	0	0.81	0	4	1	0	1	3	3	0	0	0	0	0	0	4	1	0	0	1	0
TRINITY_DN36958_c0_g1	303	TRINITY_DN36958_c0_g1_i1;TRINITY_DN36958_c0_g1_i2	unnamed protein product [Cuscuta campestris]	RPL35AC	Large ribosomal subunit protein eL33y OS=Arabidopsis thaliana OX=3702 GN=RPL35AC PE=3 SV=1	GO:0002181(cytoplasmic translation);GO:0003735(structural constituent of ribosome);GO:0022625(cytosolic large ribosomal subunit);GO:0042273(ribosomal large subunit biogenesis)	COG2451(Ribosomal protein)	K02917	large subunit ribosomal protein L35Ae	-	sly03010(Ribosome)	A0A2A9MPT0.1 PF01247.23;Ribosomal_L35Ae;	-	1.98	0.89	0	0.45	2.84	0.93	0.81	0	0	0	0.35	0	0.75	1.1	2.61	0.41	0.86	1.19	5	3	0	1	6	2	2	0	0	0	1	0	2	3	7	1	2	3
TRINITY_DN153188_c1_g1	223	TRINITY_DN153188_c1_g1_i1	secreted RxLR effector protein 161-like [Salvia hispanica]	-	-	GO:0004596(peptide alpha-N-acetyltransferase activity);GO:0005737(cytoplasm);GO:0017196(N-terminal peptidyl-methionine acetylation)	ENOG410XR7D(NatA auxiliary subunit)	NA	NA	NA	-	-	-	0	0.53	0	0.8	2.51	0.81	0	0	3.25	0	0.6	1.07	0.66	3.83	0.65	2.17	0	2.06	0	1	0	1	3	1	0	0	5	0	1	2	1	6	1	3	0	3
TRINITY_DN90607_c0_g3	768	TRINITY_DN90607_c0_g3_i1;TRINITY_DN90607_c0_g3_i2	predicted protein [Hordeum vulgare subsp. vulgare]	tuba	Tubulin alpha chain OS=Xenopus laevis OX=8355 GN=tuba PE=2 SV=2	GO:0000226(microtubule cytoskeleton organization);GO:0000278(mitotic cell cycle);GO:0000281(mitotic cytokinesis);GO:0003924(GTPase activity);GO:0005200(structural constituent of cytoskeleton);GO:0005525(GTP binding);GO:0005737(cytoplasm);GO:0005874(microtubule);GO:0007017(microtubule-based process);GO:0017022(myosin binding);GO:0048471(perinuclear region of cytoplasm)	COG5023(protein polymerization)	K07374	tubulin alpha	-	sind04145(Phagosome)	A0A813NAB1.1 PF00091.30;Tubulin;	-	0.31	0.2	0.1	4.96	0.19	0.31	2.04	1.57	0.15	0.05	0.82	0.04	0	0.54	1.04	1.03	0.33	1.58	6	5	2	22.19	3	5	11.75	9.5	3	1	6	1	0	3	9.08	3.72	6	6
TRINITY_DN21786_c0_g1	429	TRINITY_DN21786_c0_g1_i1;TRINITY_DN21786_c0_g1_i11;TRINITY_DN21786_c0_g1_i2;TRINITY_DN21786_c0_g1_i3;TRINITY_DN21786_c0_g1_i4	hypothetical protein BVRB_035900, partial [Beta vulgaris subsp. vulgaris]	ARDA	Actin, plasmodial isoform OS=Physarum polycephalum OX=5791 GN=ARDA PE=1 SV=2	GO:0000166(nucleotide binding);GO:0000281(mitotic cytokinesis);GO:0000902(cell morphogenesis);GO:0001891(phagocytic cup);GO:0005200(structural constituent of cytoskeleton);GO:0005515(protein binding);GO:0005524(ATP binding);GO:0005737(cytoplasm);GO:0005856(cytoskeleton);GO:0005884(actin filament);GO:0006897(endocytosis);GO:0006909(phagocytosis);GO:0006935(chemotaxis);GO:0006972(hyperosmotic respo…	COG5277(Actin-related protein)	NA	NA	NA	-	A0A0J7YPI0.1 PF00022.24;Actin;	-	14.96	0.29	0.19	1.08	2.71	4.92	5.1	1.03	2.08	0.18	1.9	1.79	1.36	0.17	3.05	2.72	0.58	0.18	82.22	2	1	5	12	22	26	5	12	1	12	13	8	1	17.77	14	3	1
TRINITY_DN167096_c0_g1	330	TRINITY_DN167096_c0_g1_i1	-	-	-	-	-	-	-	-	-	-	-	1	0.52	0.33	0	0	0.8	0	0	0.63	1.35	0.29	0.78	0.95	0	0.31	2.82	2.48	1.67	3	2	1	0	0	2	0	0	2	4	1	3	3	0	1	8	7	5
TRINITY_DN67136_c0_g1	316	TRINITY_DN67136_c0_g1_i1	-	-	-	-	-	-	-	-	-	-	-	0	0.28	0.35	0.42	2.18	0.86	0	0.4	0	0.36	0.63	0	0	0	0	1.14	0.77	0.36	0	1	1	1	5	2	0	1	0	1	2	0	0	0	0	3	2	1
TRINITY_DN110135_c0_g4	386	TRINITY_DN110135_c0_g4_i1	-	-	-	-	ENOG410ZTW9(CDP-alcohol phosphatidyltransferase)	-	-	-	-	A0A5D6XVP4.1 PF01066.26;CDP-OH_P_transf;	-	2.35	0.93	0.95	0.56	0	0.87	1.01	0.53	1.12	0.71	0	0.36	0	0.22	0	0	0.25	0	10	5	4	2	0	3	4	2	5	3	0	2	0	1	0	0	1	0
TRINITY_DN61929_c0_g2	222	TRINITY_DN61929_c0_g2_i1	-	-	-	GO:0003825(alpha,alpha-trehalose-phosphate synthase (UDP-forming) activity);GO:0004805(trehalose-phosphatase activity);GO:0005737(cytoplasm);GO:0005946(alpha,alpha-trehalose-phosphate synthase complex (UDP-forming));GO:0005992(trehalose biosynthetic process);GO:0016791(phosphatase activity);GO:0045494(photoreceptor cell maintenance);GO:0070413(trehalose metabolism in response to stress)	COG0380(synthase);COG1877(trehalose biosynthetic process)	-	-	-	-	A0A1J1HH21.1 PF00982.26;Glyco_transf_20;	-	0	0	0	0	0	0	3.64	0	0	0	0	0	0	0	0	0	0	2.78	0	0	0	0	0	0	5	0	0	0	0	0	0	0	0	0	0	4
TRINITY_DN115226_c0_g1	260	TRINITY_DN115226_c0_g1_i1	-	-	-	-	-	-	-	-	-	-	-	7.2	0.38	0.97	0	0.61	0	5.92	4.91	0.47	0	0	0	0	0	0	0.53	1.09	4.02	14	1	2.01	0	1	0	11.27	9.04	1	0	0	0	0	0	0	1	2	8
TRINITY_DN142051_c0_g3	256	TRINITY_DN142051_c0_g3_i1	-	-	-	-	ENOG410XQ01(polycystic kidney and hepatic disease 1 (autosomal)	-	-	-	-	V3ZVD1.1 PF10162.14;G8;	-	0	0	0	3.17	0	0	0	0	0	0	0	0	0	0	0.49	0.55	1.12	0	0	0	0	5.3	0	0	0	0	0	0	0	0	0	0	1	1	2	0
TRINITY_DN24546_c0_g2	732	TRINITY_DN24546_c0_g2_i1	predicted protein [Hordeum vulgare subsp. vulgare]	RpS8	Small ribosomal subunit protein eS8 OS=Apis mellifera OX=7460 GN=RpS8 PE=2 SV=2	GO:0000462(maturation of SSU-rRNA from tricistronic rRNA transcript (SSU-rRNA, 5.8S rRNA, LSU-rRNA));GO:0003735(structural constituent of ribosome);GO:0022627(cytosolic small ribosomal subunit)	COG2007(40S ribosomal protein S8)	K02995	small subunit ribosomal protein S8e	-	ini03010(Ribosome)	A0A816E867.1 PF01201.27;Ribosomal_S8e;	-	0.11	0	0	0	0	0.68	1.79	0	0.21	0.5	0.64	1.96	3.03	0.42	1.32	2.18	0.72	0.28	2	0	0	0	0	10	30	0	4	9	13	46	58	8	25	37	12	5
TRINITY_DN116605_c0_g2	293	TRINITY_DN116605_c0_g2_i1	carbamoyl-phosphate synthase large chain, chloroplastic [Lotus japonicus]	CARB	Carbamoyl phosphate synthase arginine-specific large chain, chloroplastic OS=Arabidopsis thaliana OX=3702 GN=CARB PE=1 SV=1	GO:0000050(urea cycle);GO:0004087(carbamoyl-phosphate synthase (ammonia) activity);GO:0004088(carbamoyl-phosphate synthase (glutamine-hydrolyzing) activity);GO:0005737(cytoplasm);GO:0006526(arginine biosynthetic process)	COG0458(carbamoyl-phosphate synthetase ammonia chain)	K01955	carbamoyl-phosphate synthase large subunit	EC:6.3.5.5	lja00240(Pyrimidine metabolism);lja00250(Alanine, aspartate and glutamate metabolism)	A0A444Y9R2.1 PF02786.22;CPSase_L_D2;	-	0	0.94	1.19	0.95	0	0	1.71	0	0	0	0.36	0.32	0	0	0	0	2.2	1.23	0	3	3	2	0	0	4	0	0	0	1	1	0	0	0	0	5	3
TRINITY_DN81986_c0_g3	608	TRINITY_DN81986_c0_g3_i1	hypothetical protein CBR_g32064 [Chara braunii]	DNAJC3	DnaJ homolog subfamily C member 3 OS=Homo sapiens OX=9606 GN=DNAJC3 PE=1 SV=1	GO:0012505(endomembrane system)	COG0457(repeat-containing protein);COG0484(ATP binding to DnaK triggers the release of the substrate protein, thus completing the reaction cycle. Several rounds of ATP-dependent interactions between DnaJ, DnaK and GrpE are required for fully efficient folding. Also involved, together with DnaK and GrpE, in the DNA replication of plasmids through activation of initiation proteins (By similarity))	K09523	DnaJ homolog subfamily C member 3	-	nta04141(Protein processing in endoplasmic reticulum)	A0A9J6CE81.1 PF00226.36;DnaJ;	-	0	0	0	0	2.69	0.1	0.78	0.09	0	0.81	0	0	0.07	0	0	0.08	0.09	0.16	0	0	0	0	27	1	9	1	0	10	0	0	1	0	0	1	1	2
TRINITY_DN28782_c0_g1	226	TRINITY_DN28782_c0_g1_i1	hypothetical protein SUGI_0010590 [Cryptomeria japonica]	glnA	Glutamine synthetase OS=Bacillus subtilis (strain 168) OX=224308 GN=glnA PE=1 SV=3	GO:0005515(protein binding);GO:0006542(glutamine biosynthetic process)	COG0174(glutamine synthetase)	-	-	-	-	A0A8S3Z274.1 PF00120.29;Gln-synt_C;	-	0	0	0	1.54	0	0	0	0	0	0	0.58	0	0	0	5.3	0	1.44	1.33	0	0	0	2	0	0	0	0	0	0	1	0	0	0	8.43	0	2	2
TRINITY_DN5949_c0_g1	1226	TRINITY_DN5949_c0_g1_i1;TRINITY_DN5949_c0_g1_i2;TRINITY_DN5949_c0_g1_i3;TRINITY_DN5949_c0_g1_i4;TRINITY_DN5949_c0_g1_i5;TRINITY_DN5949_c0_g1_i6;TRINITY_DN5949_c0_g1_i8;TRINITY_DN5949_c0_g1_i9	F-box protein SKIP28 [Asparagus officinalis]	SKIP14	F-box protein SKIP14 OS=Arabidopsis thaliana OX=3702 GN=SKIP14 PE=1 SV=1	GO:0005515(protein binding);GO:0005634(nucleus);GO:0005829(cytosol);GO:0009788(negative regulation of abscisic acid-activated signaling pathway);GO:0016567(protein ubiquitination);GO:0016579(protein deubiquitination)	ENOG4111QU8(F-box protein)	-	-	-	-	-	-	7.34	4.25	3.72	6.21	7.18	6.96	7.61	5.46	4.69	3.55	3.28	3.37	6.09	3.56	4.57	5.97	5.86	6.04	275	207.04	143	208	227	224	277	193	193.25	138	146	168	254	147	189	221	211	229
TRINITY_DN58729_c0_g2	201	TRINITY_DN58729_c0_g2_i1	-	-	-	-	COG0428(zinc transporter)	-	-	-	-	-	-	0	0	0	3.18	1.12	0	0.96	1	0	0	0	0	1.76	0	0	0	0	1.84	0	0	0	3	1	0	1	1	0	0	0	0	2	0	0	0	0	2
TRINITY_DN161993_c0_g1	372	TRINITY_DN161993_c0_g1_i1	40S ribosomal protein S25 [Raphidocelis subcapitata]	RPS25B	Small ribosomal subunit protein eS25 OS=Candida albicans (strain SC5314 / ATCC MYA-2876) OX=237561 GN=RPS25B PE=1 SV=1	GO:0003735(structural constituent of ribosome);GO:0022627(cytosolic small ribosomal subunit)	ENOG41126DM(40S ribosomal protein S25)	K02975	small subunit ribosomal protein S25e	-	bdi03010(Ribosome)	A0A137R013.1 PF03297.20;Ribosomal_S25;	-	1.29	0	0.52	0	0.32	0.31	2.75	1.72	0	0	0.45	0	0	0.24	0.48	1.1	2.46	2.08	5	0	2	0	1	1	10	6	0	0	2	0	0	1	2	4	9	8
TRINITY_DN2176_c0_g1	1309	TRINITY_DN2176_c0_g1_i1;TRINITY_DN2176_c0_g1_i2;TRINITY_DN2176_c0_g1_i3;TRINITY_DN2176_c0_g1_i4;TRINITY_DN2176_c0_g1_i5;TRINITY_DN2176_c0_g1_i6;TRINITY_DN2176_c0_g1_i7	protein Barley B recombinant [Elaeis guineensis]	Os10g0114500	Barley B recombinant-like protein A OS=Oryza sativa subsp. japonica OX=39947 GN=Os10g0114500 PE=2 SV=1	GO:0003700(DNA binding transcription factor activity);GO:0005634(nucleus);GO:0006355(regulation of transcription, DNA-templated)	ENOG410YBIV(GAGA-binding transcriptional activator)	-	-	-	-	A0A8B7CFI2.1 PF06217.17;GAGA_bind;	BBR-BPC	0.5	1.86	3.22	0.49	2.52	2.31	1.09	9.21	0.18	0.19	1.32	0.07	2.11	4.25	1.67	0.92	0.65	0.45	21	99.48	135.04	18	84	82	43	349.34	8	8	62	4	97	191.08	75.29	36.67	25	19
TRINITY_DN70540_c0_g1	467	TRINITY_DN70540_c0_g1_i1	-	-	-	-	-	-	-	-	-	-	-	4.43	0.23	0	0	0	0	0.48	0	0	0	0	0	0	0	0	0.16	0	0	30	2	0	0	0	0	3	0	0	0	0	0	0	0	0	1	0	0
TRINITY_DN29984_c0_g3	271	TRINITY_DN29984_c0_g3_i1	hypothetical protein FH972_027280 [Carpinus fangiana]	-	Elongation factor 1-alpha OS=Neopyropia yezoensis OX=2788 PE=2 SV=1	GO:0003746(translation elongation factor activity);GO:0003924(GTPase activity);GO:0005525(GTP binding);GO:0005737(cytoplasm);GO:0005853(eukaryotic translation elongation factor 1 complex);GO:0006412(translation);GO:0006414(translational elongation)	COG5256(This protein promotes the GTP-dependent binding of aminoacyl-tRNA to the A-site of ribosomes during protein biosynthesis (By similarity))	K03231	elongation factor 1-alpha	-	cme03013(RNA transport)	A0A8J6E246.1 PF00009.32;GTP_EFTU;	-	0	1.07	0	3.79	0	1.66	1.46	0.51	0.88	0.94	0.81	0	0.88	0.87	0	0	0	0	0	3	0	7	0	3	3	1	2	2.01	2	0	1.97	2	0	0	0	0
TRINITY_DN12044_c0_g1	263	TRINITY_DN12044_c0_g1_i1;TRINITY_DN12044_c0_g1_i2;TRINITY_DN12044_c0_g1_i3	microtubule-associated protein RP/EB family member 1C [Elaeis guineensis]	-	-	-	COG5217(microtubule-associated protein RP EB family member)	NA	NA	NA	-	-	-	1.01	0.39	6.12	1.73	4.16	3.5	3.6	25.01	1.85	0.99	4.24	0.77	1.42	8.77	2.13	4.68	6.06	3.44	2	1.04	12.92	3.04	7	6	7.01	47	4	2	9.89	2	3	19.13	4.59	8.99	11.4	7
TRINITY_DN84546_c0_g1	297	TRINITY_DN84546_c0_g1_i1	-	-	-	-	-	-	-	-	-	-	-	0.41	0	0.78	0	0.48	0.48	3.35	0	0	0.4	1.05	0.31	1.53	0	0.38	0.42	0.43	0.8	1	0	2	0	1	1	8	0	0	1	3	1	4	0	1	1	1	2
TRINITY_DN2584_c0_g1	1671	TRINITY_DN2584_c0_g1_i1;TRINITY_DN2584_c0_g1_i2;TRINITY_DN2584_c0_g1_i3;TRINITY_DN2584_c0_g1_i4	protein DNA-DAMAGE INDUCIBLE 1 [Phoenix dactylifera]	DDI1	Protein DNA-DAMAGE INDUCIBLE 1 OS=Arabidopsis thaliana OX=3702 GN=DDI1 PE=1 SV=1	GO:0004190(aspartic-type endopeptidase activity);GO:0005634(nucleus);GO:0005737(cytoplasm);GO:0005829(cytosol);GO:0006508(proteolysis);GO:0031593(polyubiquitin modification-dependent protein binding);GO:0043130(ubiquitin binding);GO:0046686(response to cadmium ion)	ENOG410XPA0(Nuclear receptor interacting protein)	NA	NA	NA	-	A0A811PQ41.1 PF09668.15;Asp_protease;	-	18.74	15.05	15.9	16.66	20.15	17.79	19.12	25.93	14.23	13.27	11.93	12.22	15.92	19.69	14.87	16.58	16.09	15.02	928.22	985.42	809.71	734.63	830.56	758.74	916.74	1205.41	768.55	677.21	689.69	808.28	867.26	1076.17	804.6	808.93	757.81	760.87
TRINITY_DN46341_c0_g1	736	TRINITY_DN46341_c0_g1_i1	-	sel	Protein seele OS=Drosophila melanogaster OX=7227 GN=sel PE=1 SV=1	GO:0005783(endoplasmic reticulum);GO:0007167(enzyme linked receptor protein signaling pathway);GO:0007311(maternal specification of dorsal/ventral axis, oocyte, germ-line encoded);GO:0009888(tissue development);GO:0009951(polarity specification of dorsal/ventral axis);GO:0012505(endomembrane system);GO:0050708(regulation of protein secretion);GO:0051087(chaperone binding);GO:0061077(chaperone-med…	ENOG4111XSQ(canopy 1 homolog (zebrafish))	-	-	-	-	A0A9J6CRC9.1 PF11938.13;DUF3456;	-	0	0	0	0	1.85	0	4.2	0.06	0.16	0.67	0	0	1.45	0	0.1	0.17	0.12	0.22	0	0	0	0	27	0	71	1	3	12	0	0	28	0	2	3	2	4
TRINITY_DN47252_c0_g1	2194	TRINITY_DN47252_c0_g1_i1;TRINITY_DN47252_c0_g1_i2;TRINITY_DN47252_c0_g1_i3;TRINITY_DN47252_c0_g1_i4;TRINITY_DN47252_c0_g1_i5;TRINITY_DN47252_c0_g1_i6	flap endonuclease GEN-like 1 [Magnolia sinica]	RAD	Flap endonuclease GEN-like 1 OS=Oryza sativa subsp. japonica OX=39947 GN=RAD PE=1 SV=1	GO:0003690(double-stranded DNA binding);GO:0003697(single-stranded DNA binding);GO:0005634(nucleus);GO:0009555(pollen development);GO:0048256(flap endonuclease activity)	COG0258(Structure-specific nuclease with 5'-flap endonuclease and 5'-3' exonuclease activities involved in DNA replication and repair. During DNA replication, cleaves the 5'-overhanging flap structure that is generated by displacement synthesis when DNA polymerase encounters the 5'-end of a downstream Okazaki fragment. It enters the flap from the 5'-end and then tracks to cleave the flap base, le…	NA	NA	NA	-	A0A1U8BB72.1 PF00752.22;XPG_N;	-	2.91	1.69	2.19	2.02	1.99	2.35	2.78	4.72	1.29	1.06	1.09	0.85	2.74	3.86	2.16	2.55	2.65	2.33	220	160.24	164.02	136	117	147	187	322	102	76	94	79	216	309	173.67	181	175.99	159
TRINITY_DN17508_c3_g1	287	TRINITY_DN17508_c3_g1_i1;TRINITY_DN17508_c3_g1_i2;TRINITY_DN17508_c3_g1_i3;TRINITY_DN17508_c3_g1_i4	-	-	-	-	-	-	-	-	-	-	-	7.83	8.95	4.56	11.17	4.16	14.32	5.1	10.51	5.36	2.31	2.88	3.71	4.27	7.57	6.6	8.08	5.41	11.56	14.07	19.95	9.01	16	6.55	18.8	8.13	15.98	8.13	4.92	7.01	9	9	13.27	10.98	15.94	9	18.68
TRINITY_DN166478_c0_g1	643	TRINITY_DN166478_c0_g1_i1	-	-	-	-	-	-	-	-	-	-	-	0	0	0	0.84	3.64	1.74	0	0	0	0	0	0	0	0.54	0.67	0	0	0	0	0	0	10	41	20	0	0	0	0	0	0	0	8	10	0	0	0
TRINITY_DN9284_c16_g1	243	TRINITY_DN9284_c16_g1_i1	-	-	-	-	-	-	-	-	-	-	-	0.52	0.88	2.2	1.32	0.94	1.91	0.6	0	1.62	0	0.69	0	0	0.53	0.99	2.64	1.03	0.5	0.9	2	3.99	2	1.35	2.83	1	0	3	0	1.37	0	0	1	1.84	4.37	1.65	0.87
TRINITY_DN5887_c1_g1	822	TRINITY_DN5887_c1_g1_i1;TRINITY_DN5887_c1_g1_i3;TRINITY_DN5887_c1_g1_i6	uncharacterized protein LOC131243471 [Magnolia sinica]	-	-	GO:0009507(chloroplast)	ENOG410ZCUP(NA)	-	-	-	-	-	-	0.29	0.25	0.56	0.05	0.52	0.44	3.31	36.1	0	0.28	0.78	0.07	0.17	25.02	3.36	5.49	1.94	1.11	6	7	12	1	9	8	67	705.08	0	6	19	2	4	577	77	113	39	24
TRINITY_DN93938_c0_g1	206	TRINITY_DN93938_c0_g1_i1	-	-	-	-	-	-	-	-	-	-	-	0	0	0	0	0	0	0	0	0	0	0	0	0	0	0.8	1.8	0.92	2.56	0	0	0	0	0	0	0	0	0	0	0	0	0	0	1	2	1	3
TRINITY_DN6907_c1_g1	426	TRINITY_DN6907_c1_g1_i1;TRINITY_DN6907_c1_g1_i2	uncharacterized protein LOC126607948, partial [Malus sylvestris]	-	-	-	ENOG4110CNM(Reverse transcriptase (RNA-dependent DNA polymerase))	-	-	-	-	-	-	1.97	2.47	2.63	4.8	5.31	2.75	1.15	2.76	2.45	2.04	2.61	1.44	1.88	5.31	2.69	3.42	0.39	1.38	10	15	11	19.99	18.86	11.46	5.15	11.47	11	9.66	14.17	7	9.05	23.26	11	14.16	2	6.08
TRINITY_DN53158_c1_g1	839	TRINITY_DN53158_c1_g1_i1;TRINITY_DN53158_c1_g1_i2;TRINITY_DN53158_c1_g1_i3	-	-	-	-	-	-	-	-	-	-	-	0.15	2.27	0.86	2.59	1.54	0.79	0.05	0.11	2.07	0.86	0.41	0	0	0.4	1.6	0	0.05	0.14	3	10.57	3	9	3	6	1	2	7	2	3	0	0	1	4	0	1	3
TRINITY_DN166610_c0_g1	358	TRINITY_DN166610_c0_g1_i1	60S acidic ribosomal protein P1-like [Pyrus ussuriensis x Pyrus communis]	RpLP1	Large ribosomal subunit protein P1 OS=Drosophila melanogaster OX=7227 GN=RpLP1 PE=1 SV=2	GO:0002181(cytoplasmic translation);GO:0003735(structural constituent of ribosome);GO:0022625(cytosolic large ribosomal subunit);GO:0030295(protein kinase activator activity);GO:0030687(preribosome, large subunit precursor);GO:0045860(positive regulation of protein kinase activity);GO:0070180(large ribosomal subunit rRNA binding)	COG2058(Ribosomal protein)	K02942	large subunit ribosomal protein LP1	-	brp03010(Ribosome)	A0A078B325.1 PF00428.24;Ribosomal_60s;	-	1.41	0	0.28	3.65	0.34	0.34	0	0	0	0.28	1.22	0.22	2.38	1.33	3.17	1.79	3.88	3.97	5	0	1	11	1	1	0	0	0	1	5	1	9	5	12	6	13	14
TRINITY_DN137251_c0_g1	203	TRINITY_DN137251_c0_g1_i1	-	-	-	-	-	-	-	-	-	-	-	7.37	6.19	5.98	6.18	9.74	5.34	1.87	4.86	1.57	1.78	3.13	2.08	2.55	2.52	0.84	2.08	1.93	4.47	8	9.02	6.79	6.01	8.98	5.07	2	5	1.86	2	4	3	3	3.03	1	2.21	2	5.02
TRINITY_DN137036_c0_g1	260	TRINITY_DN137036_c0_g1_i1	-	-	-	-	-	-	-	-	-	-	-	0	0	0	0	1.82	0	6.3	0	0	0	0	0	0.48	0	0.47	0	0	0	0	0	0	0	3	0	12	0	0	0	0	0	1	0	1	0	0	0
TRINITY_DN10121_c0_g1	565	TRINITY_DN10121_c0_g1_i1;TRINITY_DN10121_c0_g1_i2	-	-	-	-	-	-	-	-	-	-	-	0	0.49	0	0	0.13	0.25	0.2	0	0	2.52	4.69	14.89	3.34	2.16	3.6	13.47	11.07	7.24	0	6	0	0	1	2	2	0	0	25	53.26	194	36.11	23	38	126	104	70
TRINITY_DN146706_c0_g1	206	TRINITY_DN146706_c0_g1_i1	-	-	-	-	-	-	-	-	-	-	-	0	0	0.84	0.98	1.04	4.02	2.68	0	0.81	1.69	0	0.66	0.81	0	0.8	0	0.92	1.7	0	0	1	1	1	4	3	0	1	2	0	1	1	0	1	0	1	2
TRINITY_DN33289_c0_g1	2971	TRINITY_DN33289_c0_g1_i1	-	-	-	-	-	-	-	-	-	-	-	2.37	0.73	0.53	0.68	0.51	0.44	1.02	0.33	0.96	0.22	0.26	0.63	0.09	0.06	0.22	0.06	0.11	0.16	268	110	62	69	48	43	112	35	119	26	35	95	11	8	27	7	12	18
TRINITY_DN130897_c0_g1	222	TRINITY_DN130897_c0_g1_i1	-	-	-	-	-	-	-	-	-	-	-	0.71	0	2.71	0.8	0	0	0	0	0	0	0	0	0.66	1.29	0	0	1.51	0	1	0	4	1	0	0	0	0	0	0	0	0	1	2	0	0	2	0
TRINITY_DN4401_c0_g1	5953	TRINITY_DN4401_c0_g1_i10;TRINITY_DN4401_c0_g1_i11;TRINITY_DN4401_c0_g1_i12;TRINITY_DN4401_c0_g1_i14;TRINITY_DN4401_c0_g1_i15;TRINITY_DN4401_c0_g1_i16;TRINITY_DN4401_c0_g1_i17;TRINITY_DN4401_c0_g1_i19;TRINITY_DN4401_c0_g1_i2;TRINITY_DN4401_c0_g1_i21;TRINITY_DN4401_c0_g1_i22;TRINITY_DN4401_c0_g1_i23;TRINITY_DN4401_c0_g1_i24;TRINITY_DN4401_c0_g1_i26;TRINITY_DN4401_c0_g1_i27;TRINITY_DN4401_c0_g1_i29;…	probable RNA-binding protein 46 [Elaeis guineensis]	-	-	-	ENOG410YBUP(RNA recognition motif. (a.k.a. RRM, RBD, or RNP domain))	-	-	-	-	A0A804IX54.1 PF00076.27;RRM_1;	-	18.33	13.48	18.42	18.35	20.41	20.68	18.37	28.26	13.33	10.23	12.03	8.5	15.92	21.87	15.45	17.62	18.08	17.86	1432	1557.59	1581.04	1397.46	1367.96	1529.16	1391.08	1765.15	1301.43	903.32	1177.01	1010.01	1527.28	1776.05	1347.19	1281.71	1245.42	1486.77
TRINITY_DN28058_c0_g1	824	TRINITY_DN28058_c0_g1_i1;TRINITY_DN28058_c0_g1_i10;TRINITY_DN28058_c0_g1_i11;TRINITY_DN28058_c0_g1_i12;TRINITY_DN28058_c0_g1_i13;TRINITY_DN28058_c0_g1_i14;TRINITY_DN28058_c0_g1_i15;TRINITY_DN28058_c0_g1_i16;TRINITY_DN28058_c0_g1_i17;TRINITY_DN28058_c0_g1_i18;TRINITY_DN28058_c0_g1_i19;TRINITY_DN28058_c0_g1_i2;TRINITY_DN28058_c0_g1_i20;TRINITY_DN28058_c0_g1_i21;TRINITY_DN28058_c0_g1_i22;TRINITY_DN2…	uncharacterized protein LOC104879792 [Vitis vinifera]	-	-	-	ENOG410ZBXK(NA)	-	-	-	-	-	-	1.49	5.21	3.57	5.3	5.21	1.77	1.78	1.95	4.02	2.01	1.93	18.61	0.55	1.01	1.92	0.47	0.52	0.45	29	136	72	93	86	30	34	36	87	41	44	411.5	12.05	22	39	9	10	9
TRINITY_DN33793_c0_g1	738	TRINITY_DN33793_c0_g1_i1;TRINITY_DN33793_c0_g1_i2	hypothetical protein EE612_060121 [Oryza sativa]	ndk	Nucleoside diphosphate kinase OS=Microcystis aeruginosa (strain NIES-843 / IAM M-2473) OX=449447 GN=ndk PE=3 SV=1	GO:0004550(nucleoside diphosphate kinase activity);GO:0005622(intracellular);GO:0006163(purine nucleotide metabolic process);GO:0006220(pyrimidine nucleotide metabolic process);GO:0009142(nucleoside triphosphate biosynthetic process)	COG0105(Major role in the synthesis of nucleoside triphosphates other than ATP. The ATP gamma phosphate is transferred to the NDP beta phosphate via a ping-pong mechanism, using a phosphorylated active-site intermediate (By similarity))	K00940	nucleoside-diphosphate kinase	EC:2.7.4.6	osa00230(Purine metabolism);osa00240(Pyrimidine metabolism);osa04016(MAPK signaling pathway - plant)	A0A0B7N142.1 PF00334.24;NDK;	-	6.68	4.89	4.37	1.09	1.44	1.6	2.77	2.2	5.69	3.98	2.76	2.02	0	0.15	0.1	0.12	0.95	0.33	119	113	78	17	21	24	47	36	109	72.05	57	48	0	3	2	2	16	6
TRINITY_DN65764_c0_g2	223	TRINITY_DN65764_c0_g2_i1	LOW QUALITY PROTEIN: tubulin beta-3 chain [Aegilops tauschii subsp. strangulata]	-	Tubulin beta chain OS=Toxoplasma gondii OX=5811 PE=3 SV=1	GO:0000226(microtubule cytoskeleton organization);GO:0005200(structural constituent of cytoskeleton);GO:0005874(microtubule);GO:0042493(response to drug)	COG5023(protein polymerization)	K07375	tubulin beta	-	ats04145(Phagosome)	A0A7J0EGC4.1 PF03953.22;Tubulin_C;	-	14.49	4.03	4.43	1.59	3.35	3.25	7.19	2.23	5.85	3.41	1.8	3.75	0.66	0	2.6	1.45	0.75	0.69	20.53	7.66	6.63	2	4	4	10	3	9	5	3	6.99	1	0	4	2	1	1
TRINITY_DN126346_c0_g1	337	TRINITY_DN126346_c0_g1_i1;TRINITY_DN126346_c0_g1_i2;TRINITY_DN126346_c0_g1_i3	40S ribosomal protein S26-like [Impatiens glandulifera]	rps2602	Small ribosomal subunit protein eS26B OS=Schizosaccharomyces pombe (strain 972 / ATCC 24843) OX=284812 GN=rps2602 PE=3 SV=1	GO:0003729(mRNA binding);GO:0003735(structural constituent of ribosome);GO:0022627(cytosolic small ribosomal subunit)	COG4830(Ribosomal protein)	K02976	small subunit ribosomal protein S26e	-	rcu03010(Ribosome)	A0A1R2AZH8.1 PF01283.24;Ribosomal_S26e;	-	9.79	0	0	0	2.04	0.48	1.35	0	0	0	0	0	0.3	0	0.6	2.54	2.66	6.34	28	0	0	0	5	1	4	0	0	0	0	0	1	0	2	7	7	19
TRINITY_DN49966_c0_g1	1636	TRINITY_DN49966_c0_g1_i1;TRINITY_DN49966_c0_g1_i2;TRINITY_DN49966_c0_g1_i3;TRINITY_DN49966_c0_g1_i4;TRINITY_DN49966_c0_g1_i5;TRINITY_DN49966_c0_g1_i6;TRINITY_DN49966_c0_g1_i7	nudix hydrolase 10-like isoform X2 [Asparagus officinalis]	NUDT2	Nudix hydrolase 2 OS=Arabidopsis thaliana OX=3702 GN=NUDT2 PE=1 SV=1	GO:0000210(NAD+ diphosphatase activity);GO:0005829(cytosol);GO:0006979(response to oxidative stress);GO:0016787(hydrolase activity);GO:0046872(metal ion binding);GO:0047631(ADP-ribose diphosphatase activity);GO:0051287(NAD binding)	ENOG410Z4GH(nudix (nucleoside diphosphate linked moiety X)-type motif 6)	-	-	-	-	A0A7J6WMK4.1 PF18290.6;Nudix_hydro;	-	7.78	6.8	5.82	6.92	6.27	7.71	7.87	10.24	6.53	6.16	6.52	6.66	7.77	10.61	6.75	7.87	7.96	8.38	349	395	259	279	238.73	295	343	425	310	284	323	396	375	521.37	322	349.41	340	373
TRINITY_DN6217_c0_g1	2167	TRINITY_DN6217_c0_g1_i1	PREDICTED: uncharacterized protein LOC104587546 isoform X2 [Nelumbo nucifera]	-	-	GO:0005634(nucleus);GO:0008270(zinc ion binding)	COG5183((Membrane-Associated Ring finger (C3HC4)))	-	-	-	-	A0A9D5CG82.1 PF12906.12;RINGv;	-	8.52	6.11	6.85	8.71	8.63	9.02	7.09	8.48	6.3	5.14	5.61	4.36	6.34	6.67	6.26	6.79	6.66	6.78	670.12	638.2	553.36	612.13	566.09	614.37	542.37	628.22	541.4	416.89	516.54	458.37	547.43	580.1	538.14	527.09	498.9	547.23
TRINITY_DN72716_c0_g1	274	TRINITY_DN72716_c0_g1_i1	-	-	-	-	-	-	-	-	-	-	-	0.94	2.1	1.14	3.7	2.22	1.09	3.83	0.99	3.01	0.92	2.35	2.02	0.88	2.57	0.86	0.96	0.99	2.75	2	6	2.58	6.96	4	2	8	2	6.99	2	5.87	5.62	2	6	2	1.98	2	6
TRINITY_DN15827_c0_g1	1574	TRINITY_DN15827_c0_g1_i1;TRINITY_DN15827_c0_g1_i10;TRINITY_DN15827_c0_g1_i11;TRINITY_DN15827_c0_g1_i12;TRINITY_DN15827_c0_g1_i13;TRINITY_DN15827_c0_g1_i14;TRINITY_DN15827_c0_g1_i15;TRINITY_DN15827_c0_g1_i17;TRINITY_DN15827_c0_g1_i18;TRINITY_DN15827_c0_g1_i19;TRINITY_DN15827_c0_g1_i2;TRINITY_DN15827_c0_g1_i21;TRINITY_DN15827_c0_g1_i22;TRINITY_DN15827_c0_g1_i23;TRINITY_DN15827_c0_g1_i24;TRINITY_DN1…	unnamed protein product, partial [Musa acuminata subsp. malaccensis]	P4H7	Probable prolyl 4-hydroxylase 7 OS=Arabidopsis thaliana OX=3702 GN=P4H7 PE=2 SV=1	GO:0005576(extracellular region);GO:0016706(oxidoreductase activity, acting on paired donors, with incorporation or reduction of molecular oxygen, 2-oxoglutarate as one donor, and incorporation of one atom each of oxygen into both donors);GO:0018401(peptidyl-proline hydroxylation to 4-hydroxy-L-proline)	ENOG410XS5J(prolyl 4-hydroxylase)	K00472	prolyl 4-hydroxylase	EC:1.14.11.2	hbr00330(Arginine and proline metabolism)	A0A444X821.1 PF13640.11;2OG-FeII_Oxy_3;	-	29.01	6.09	6.74	3.83	4.92	6.98	19.41	26.31	5.39	2.69	2.91	2.43	3.27	8.53	2.79	10.43	13.29	11.27	991	293.13	248	123	155	193	591	786	215	109	137	129	141	312	122	348	410.98	404.13
TRINITY_DN25923_c0_g3	218	TRINITY_DN25923_c0_g3_i1	-	-	-	-	-	-	-	-	-	-	-	0.75	1.12	2.84	0.84	0	0	0	0	1.38	0	2.54	0.57	4.87	0	0	0	0	0.73	1	2	4	1	0	0	0	0	2	0	4	1	7	0	0	0	0	1
TRINITY_DN138527_c0_g1	203	TRINITY_DN138527_c0_g1_i1	-	-	-	-	-	-	-	-	-	-	-	0	1.37	0	1.03	0	1.05	0.93	0	5.89	0	1.56	0.69	3.4	0.83	0.84	0.94	0	0.89	0	2	0	1	0	1	1	0	7	0	2	1	4	1	1	1	0	1
TRINITY_DN3616_c0_g1	2482	TRINITY_DN3616_c0_g1_i1;TRINITY_DN3616_c0_g1_i10;TRINITY_DN3616_c0_g1_i11;TRINITY_DN3616_c0_g1_i12;TRINITY_DN3616_c0_g1_i13;TRINITY_DN3616_c0_g1_i15;TRINITY_DN3616_c0_g1_i16;TRINITY_DN3616_c0_g1_i17;TRINITY_DN3616_c0_g1_i18;TRINITY_DN3616_c0_g1_i19;TRINITY_DN3616_c0_g1_i2;TRINITY_DN3616_c0_g1_i20;TRINITY_DN3616_c0_g1_i21;TRINITY_DN3616_c0_g1_i22;TRINITY_DN3616_c0_g1_i23;TRINITY_DN3616_c0_g1_i24;T…	Uncharacterized protein AXF42_Ash011948 [Apostasia shenzhenica]	RRT1	Rhamnogalacturonan I rhamnosyltransferase 1 OS=Arabidopsis thaliana OX=3702 GN=RRT1 PE=1 SV=1	GO:0005737(cytoplasm)	ENOG410Y216(DUF246 domain-containing protein)	-	-	-	-	A0A9D5HU79.1 PF10250.14;O-FucT;	-	3.68	3.14	3.75	2.59	2.65	3.53	3.11	5.26	2.14	2.22	2.18	2.14	4.05	3.31	2.34	2.99	3.69	2.73	263.67	345.39	321.48	152	179.76	198.69	248	386.04	190.37	190.52	211.02	204.77	364.27	299.93	207	241.88	247	233.87
TRINITY_DN165746_c0_g1	271	TRINITY_DN165746_c0_g1_i1	-	-	-	-	-	-	-	-	-	-	-	0	0.87	2.38	0.54	1.69	1.66	0	0	0.31	0.47	0.41	0.39	0	0	0.44	0	1.01	1.87	0	2.45	5.29	1	3	3	0	0	0.69	1	1	1.05	0	0	1	0	2	4
TRINITY_DN52536_c0_g2	913	TRINITY_DN52536_c0_g2_i1	hypothetical protein HYH02_010036 [Chlamydomonas schloesseri]	Fkbp2	Peptidyl-prolyl cis-trans isomerase FKBP2 OS=Mus musculus OX=10090 GN=Fkbp2 PE=1 SV=1	GO:0003755(peptidyl-prolyl cis-trans isomerase activity);GO:0005528(FK506 binding);GO:0005789(endoplasmic reticulum membrane);GO:0061077(chaperone-mediated protein folding)	COG0545(Peptidyl-prolyl cis-trans isomerase)	NA	NA	NA	-	A0A6P8HEJ7.1 PF00254.33;FKBP_C;	-	0.32	0	0	0.81	0.1	0.05	0.04	0.04	0	0	0.44	0	0	0	2.61	0.49	1.75	0.47	8	0	0	18	2	1	1	1	0	0	13	0	0	0	71.41	12	42	12
TRINITY_DN49009_c0_g1	234	TRINITY_DN49009_c0_g1_i1	-	-	-	-	-	-	-	-	-	-	-	2.2	0	1.19	0.6	0	1.46	0	0	1.02	0.62	2.1	0.48	0	0.57	0.58	0	0.66	1.85	3.47	0	2	0.85	0	2	0	0	1.75	1.01	3.9	1	0	1	1	0	0.98	3
TRINITY_DN45736_c0_g3	219	TRINITY_DN45736_c0_g3_i1	beta-1 tubulin [Dendrobium catenatum]	TUBB4B	Tubulin beta-4B chain OS=Bos taurus OX=9913 GN=TUBB4B PE=1 SV=1	GO:0003725(double-stranded RNA binding);GO:0003924(GTPase activity);GO:0005200(structural constituent of cytoskeleton);GO:0005525(GTP binding);GO:0005634(nucleus);GO:0005737(cytoplasm);GO:0005874(microtubule);GO:0007017(microtubule-based process);GO:0043209(myelin sheath);GO:0070062(extracellular exosome)	COG5023(protein polymerization)	K07375	tubulin beta	-	mus04145(Phagosome)	V3ZI26.1 PF00091.30;Tubulin;	-	0.74	0	0.7	0	0	0	5.55	0	0	0	1.88	0	0	3.34	1.36	0	0	1.44	1	0	1	0	0	0	7.39	0	0	0	3	0	0	5	2	0	0	2
TRINITY_DN115343_c0_g2	241	TRINITY_DN115343_c0_g2_i1	-	-	-	-	-	-	-	-	-	-	-	0.6	1.33	0	1.34	2.11	4.12	0	0	0	0	0.51	0	2.22	4.32	1.1	1.23	1.89	0	1	3	0	2	3	6	0	0	0	0	1	0	4	8	2	2	3	0
TRINITY_DN2515_c0_g1	5125	TRINITY_DN2515_c0_g1_i1;TRINITY_DN2515_c0_g1_i10;TRINITY_DN2515_c0_g1_i11;TRINITY_DN2515_c0_g1_i12;TRINITY_DN2515_c0_g1_i13;TRINITY_DN2515_c0_g1_i14;TRINITY_DN2515_c0_g1_i15;TRINITY_DN2515_c0_g1_i16;TRINITY_DN2515_c0_g1_i17;TRINITY_DN2515_c0_g1_i18;TRINITY_DN2515_c0_g1_i19;TRINITY_DN2515_c0_g1_i2;TRINITY_DN2515_c0_g1_i20;TRINITY_DN2515_c0_g1_i21;TRINITY_DN2515_c0_g1_i3;TRINITY_DN2515_c0_g1_i4;TRI…	hypothetical protein Ahy_A02g005894 isoform C [Arachis hypogaea]	RGA2	Disease resistance protein RGA2 OS=Solanum bulbocastanum OX=147425 GN=RGA2 PE=1 SV=1	GO:0005515(protein binding);GO:0005524(ATP binding);GO:0005576(extracellular region);GO:0006952(defense response);GO:0043531(ADP binding)	COG4886(leucine Rich Repeat)	NA	NA	NA	-	A0A540N0C7.1 PF00931.27;NB-ARC;	WRKY	1.38	2.12	1.31	1.56	1.5	1.4	1.97	1.1	1.88	1.94	1.74	1.62	1.66	0.96	1.16	1.77	1.43	1.88	166	298.8	163.31	169.01	152.37	138.63	165.64	109.07	246	224	238.03	271.11	185.59	141.08	155	211.72	193	232.19
TRINITY_DN50230_c0_g1	3414	TRINITY_DN50230_c0_g1_i1;TRINITY_DN50230_c0_g1_i2	predicted protein [Hordeum vulgare subsp. vulgare]	PTPRN2	Receptor-type tyrosine-protein phosphatase N2 OS=Macaca nemestrina OX=9545 GN=PTPRN2 PE=2 SV=1	GO:0007269(neurotransmitter secretion);GO:0030667(secretory granule membrane);GO:0030672(synaptic vesicle membrane);GO:0035773(insulin secretion involved in cellular response to glucose stimulus)	COG5599(protein tyrosine phosphatase)	NA	NA	NA	-	A0A6J8EI37.1 PF00102.32;Y_phosphatase;	-	0.09	0.01	0	0.41	0.04	0.05	0.01	0.01	0	0	0.06	0	0	0	1.6	0.12	2.12	0.08	12	1	0	48	4	3	1	1	0	0	5	0	0	0	215	9	209.07	11
TRINITY_DN17794_c0_g1	325	TRINITY_DN17794_c0_g1_i1	unknown [Glycine max]	RPS15AA	Small ribosomal subunit protein uS8z/uS8w OS=Arabidopsis thaliana OX=3702 GN=RPS15AA PE=2 SV=2	GO:0003735(structural constituent of ribosome)	COG0096(One of the primary rRNA binding proteins, it binds directly to 16S rRNA central domain where it helps coordinate assembly of the platform of the 30S subunit (By similarity))	K02957	small subunit ribosomal protein S15Ae	-	ath03010(Ribosome)	A0A1E5VGR8.1 PF00410.24;Ribosomal_S8;	-	46.17	34.93	32.8	44.72	31.61	37.77	37.38	81.69	31.84	28.75	32.12	23.84	34.67	66.79	32.57	36.35	28.04	33.45	133.91	131.87	97.86	111.75	76	91.78	103.84	216.86	98.38	83.27	107.6	89.59	106.64	207.64	101.27	100.14	76.87	97.27
TRINITY_DN148189_c0_g1	296	TRINITY_DN148189_c0_g1_i1	-	-	-	-	-	-	-	-	-	-	-	0.41	0	0	0	0	0	0	0	0	0	0	0	0	0	7.2	0.85	0	0	1	0	0	0	0	0	0	0	0	0	0	0	0	0	19	2	0	0
TRINITY_DN3878_c0_g1	2177	TRINITY_DN3878_c0_g1_i1;TRINITY_DN3878_c0_g1_i10;TRINITY_DN3878_c0_g1_i2;TRINITY_DN3878_c0_g1_i3;TRINITY_DN3878_c0_g1_i4;TRINITY_DN3878_c0_g1_i5;TRINITY_DN3878_c0_g1_i6;TRINITY_DN3878_c0_g1_i7;TRINITY_DN3878_c0_g1_i8;TRINITY_DN3878_c0_g1_i9	ATP-dependent RNA helicase DBP2-like isoform X1 [Magnolia sinica]	DBP2	ATP-dependent RNA helicase DBP2 OS=Debaryomyces hansenii (strain ATCC 36239 / CBS 767 / BCRC 21394 / JCM 1990 / NBRC 0083 / IGC 2968) OX=284592 GN=DBP2 PE=3 SV=1	GO:0004004(ATP-dependent RNA helicase activity);GO:0005739(mitochondrion);GO:0010501(RNA secondary structure unwinding)	COG0513(purine NTP-dependent helicase activity)	K12823	ATP-dependent RNA helicase DDX5/DBP2	EC:3.6.4.13	atr03040(Spliceosome)	A0A068VIP4.1 PF00270.34;DEAD;	-	5.09	3.54	4.47	4.32	5.22	5.1	5.01	10.15	2.87	2.88	3.28	2.68	5.64	9.51	4.77	4.45	3.76	3.86	399	368.45	353.99	302.42	339.36	345.96	382	748.69	245.69	231.96	301	280	485.42	823.8	407.99	344.17	280.99	310
TRINITY_DN926_c0_g1	2863	TRINITY_DN926_c0_g1_i1;TRINITY_DN926_c0_g1_i2;TRINITY_DN926_c0_g1_i3;TRINITY_DN926_c0_g1_i4;TRINITY_DN926_c0_g1_i5;TRINITY_DN926_c0_g1_i6;TRINITY_DN926_c0_g1_i7;TRINITY_DN926_c0_g1_i8;TRINITY_DN926_c0_g1_i9	Pentatricopeptide repeat-containing protein [Zostera marina]	GRP23	Pentatricopeptide repeat-containing protein At1g10270 OS=Arabidopsis thaliana OX=3702 GN=GRP23 PE=1 SV=1	GO:0003723(RNA binding);GO:0004519(endonuclease activity);GO:0005515(protein binding);GO:0005634(nucleus);GO:0005739(mitochondrion);GO:0006351(transcription, DNA-templated);GO:0006355(regulation of transcription, DNA-templated);GO:0009451(RNA modification);GO:0009793(embryo development ending in seed dormancy);GO:0051301(cell division)	ENOG410Z7Z7(Pentatricopeptide repeat-containing protein)	-	-	-	-	A0A498HT64.1 PF13812.11;PPR_3;	-	1.92	1.07	1.32	1.52	2.15	2	1.99	3.27	0.83	0.74	0.78	0.61	1.77	2.63	1.39	1.5	1.57	1.57	194.9	139	135	136	175	169.77	196	306	94	74	90	81	191	287.05	152.04	146.14	152	162
TRINITY_DN55013_c1_g3	334	TRINITY_DN55013_c1_g3_i1	hypothetical protein GPECTOR_54g229 [Gonium pectorale]	IDH2	Isocitrate dehydrogenase [NADP], mitochondrial OS=Homo sapiens OX=9606 GN=IDH2 PE=1 SV=2	GO:0000287(magnesium ion binding);GO:0004450(isocitrate dehydrogenase (NADP+) activity);GO:0005739(mitochondrion);GO:0005743(mitochondrial inner membrane);GO:0005759(mitochondrial matrix);GO:0005777(peroxisome);GO:0005829(cytosol);GO:0005975(carbohydrate metabolic process);GO:0006097(glyoxylate cycle);GO:0006099(tricarboxylic acid cycle);GO:0006102(isocitrate metabolic process);GO:0006103(2-oxogl…	COG0538(isocitrate dehydrogenase (NADp))	K00031	isocitrate dehydrogenase	EC:1.1.1.42	vcn00020(Citrate cycle (TCA cycle));vcn00480(Glutathione metabolism);vcn04146(Peroxisome)	A0A815VP36.1 PF00180.25;Iso_dh;	-	0	0	1.56	1.02	0	0.39	2.76	0	0	0	0	0.76	0	0.61	1.22	0	0	0.33	0	0	4.86	2.69	0	1	8.03	0	0	0	0	3	0	2	4	0	0	1
TRINITY_DN139575_c0_g1	282	TRINITY_DN139575_c0_g1_i1	-	-	-	-	-	-	-	-	-	-	-	0	0	1.26	1.02	0.53	2.06	0	0	0	0	0	0	0.42	0	0.41	0	0.47	0	0	0	3	2	1	3.97	0	0	0	0	0	0	1	0	1	0	1	0
TRINITY_DN23686_c1_g2	644	TRINITY_DN23686_c1_g2_i1;TRINITY_DN23686_c1_g2_i2	hypothetical protein QJQ45_019142 [Haematococcus lacustris]	RPL17	Large ribosomal subunit protein uL22 OS=Zea mays OX=4577 GN=RPL17 PE=2 SV=1	GO:0003735(structural constituent of ribosome);GO:0005773(vacuole);GO:0005774(vacuolar membrane);GO:0005794(Golgi apparatus);GO:0005829(cytosol);GO:0005840(ribosome);GO:0005886(plasma membrane);GO:0006412(translation);GO:0009506(plasmodesma);GO:0009507(chloroplast);GO:0022625(cytosolic large ribosomal subunit)	COG0091(The globular domain of the protein is located near the polypeptide exit tunnel on the outside of the subunit, while an extended beta-hairpin is found that lines the wall of the exit tunnel in the center of the 70S ribosome (By similarity))	K02880	large subunit ribosomal protein L17e	-	cre03010(Ribosome)	I0YUE4.1 PF00237.24;Ribosomal_L22;	-	0.08	0.15	0.08	1.72	4.94	0.72	0.25	0.1	0.07	0.08	0.14	0.17	0.22	0.47	1.72	0.25	0.1	0.24	1	2.5	1	20	55	8	3	1.15	1	1	2	3	3	7	25.2	3	1.15	3
TRINITY_DN115576_c0_g1	280	TRINITY_DN115576_c0_g1_i1;TRINITY_DN115576_c0_g1_i2	-	-	-	-	-	-	-	-	-	-	-	0.45	1.07	1.28	1.68	1.72	0.58	0.94	1.83	0	0.45	0.39	0.35	2.42	0.41	0	1.67	0.93	0.98	1	3	3	3.18	3.05	1	2.04	3.57	0	1.01	1	1	5.49	1	0	3.55	1.96	2
TRINITY_DN22852_c0_g1	3361	TRINITY_DN22852_c0_g1_i1;TRINITY_DN22852_c0_g1_i11;TRINITY_DN22852_c0_g1_i12;TRINITY_DN22852_c0_g1_i13;TRINITY_DN22852_c0_g1_i14;TRINITY_DN22852_c0_g1_i15;TRINITY_DN22852_c0_g1_i16;TRINITY_DN22852_c0_g1_i17;TRINITY_DN22852_c0_g1_i2;TRINITY_DN22852_c0_g1_i3;TRINITY_DN22852_c0_g1_i4;TRINITY_DN22852_c0_g1_i5;TRINITY_DN22852_c0_g1_i6;TRINITY_DN22852_c0_g1_i7;TRINITY_DN22852_c0_g1_i8;TRINITY_DN22852_c…	AAA-ATPase ASD, mitochondrial [Elaeis guineensis]	AATP1	AAA-ATPase ASD, mitochondrial OS=Arabidopsis thaliana OX=3702 GN=AATP1 PE=1 SV=1	GO:0005524(ATP binding);GO:0005739(mitochondrion);GO:0005783(endoplasmic reticulum);GO:0005886(plasma membrane);GO:0009409(response to cold);GO:0009414(response to water deprivation);GO:0009651(response to salt stress);GO:0009737(response to abscisic acid);GO:0010154(fruit development);GO:0010431(seed maturation);GO:0016021(integral component of membrane);GO:0016887(ATPase activity);GO:0031966(mi…	COG0465(Acts as a processive, ATP-dependent zinc metallopeptidase for both cytoplasmic and membrane proteins. Plays a role in the quality control of integral membrane proteins (By similarity))	NA	NA	NA	-	A0A5N6PIE6.1 PF00004.34;AAA;	-	9	12.22	11.3	11.02	15.66	12.43	9.1	7.08	11.98	7.83	7.46	7.34	9.22	5.39	6.44	5.28	4.51	4.73	666.8	1387.16	952	739.47	1031.27	784.28	661.41	491	1026.57	572.61	618.21	662.4	670.64	354.64	441.3	377.25	308.4	368.99
TRINITY_DN7955_c0_g1	798	TRINITY_DN7955_c0_g1_i1;TRINITY_DN7955_c0_g1_i10;TRINITY_DN7955_c0_g1_i11;TRINITY_DN7955_c0_g1_i12;TRINITY_DN7955_c0_g1_i13;TRINITY_DN7955_c0_g1_i14;TRINITY_DN7955_c0_g1_i15;TRINITY_DN7955_c0_g1_i16;TRINITY_DN7955_c0_g1_i17;TRINITY_DN7955_c0_g1_i19;TRINITY_DN7955_c0_g1_i2;TRINITY_DN7955_c0_g1_i20;TRINITY_DN7955_c0_g1_i22;TRINITY_DN7955_c0_g1_i23;TRINITY_DN7955_c0_g1_i24;TRINITY_DN7955_c0_g1_i25;T…	40S ribosomal S3a-2 isoform A [Chlorella sorokiniana]	TTHERM_00047480	Small ribosomal subunit protein eS1 OS=Tetrahymena thermophila (strain SB210) OX=312017 GN=TTHERM_00047480 PE=1 SV=2	GO:0005829(cytosol)	COG1890(Ribosomal protein)	K02984	small subunit ribosomal protein S3Ae	-	csl03010(Ribosome)	A0A8S1RGA0.1 PF01015.23;Ribosomal_S3Ae;	-	16.04	0.49	0.05	1.29	0.78	1.05	6.33	7.63	0.23	0.19	0.46	0.11	1.31	0.77	2.59	6.64	4.65	5.31	322	13	1	23	13	18	117	136	5	4	11	3	29	17	57	131	86	109
TRINITY_DN1700_c1_g1	2426	TRINITY_DN1700_c1_g1_i1;TRINITY_DN1700_c1_g1_i10;TRINITY_DN1700_c1_g1_i3;TRINITY_DN1700_c1_g1_i4;TRINITY_DN1700_c1_g1_i5;TRINITY_DN1700_c1_g1_i7;TRINITY_DN1700_c1_g1_i8	hypothetical protein C4D60_Mb06t02490 [Musa balbisiana]	ALA4	Probable phospholipid-transporting ATPase 4 OS=Arabidopsis thaliana OX=3702 GN=ALA4 PE=3 SV=2	GO:0004012(phospholipid-translocating ATPase activity);GO:0005802(trans-Golgi network);GO:0005886(plasma membrane);GO:0048194(Golgi vesicle budding)	ENOG410XPYK(Phospholipid-transporting atpase)	NA	NA	NA	-	A0A8J5FU92.1 PF00122.25;E1-E2_ATPase;	-	7.28	7.63	6.74	5.3	6.78	5.47	7.28	6.49	7.05	6.98	6.57	4.9	4.43	3.99	4.82	6.24	5.83	4.98	640.37	897.44	612.15	418.36	501.97	418.4	628.82	541.02	681.57	638.09	679.34	581.18	426.59	388.85	463.07	547.43	490.41	450.79
TRINITY_DN24160_c0_g1	245	TRINITY_DN24160_c0_g1_i1;TRINITY_DN24160_c0_g1_i2	-	-	-	-	-	-	-	-	-	-	-	1.12	3.18	2.69	4.34	2.03	4.04	1.24	1.82	1.13	2.89	0.98	0.44	1.07	2.73	4.73	1.47	2.46	1.74	1.83	6.97	4.96	6.67	2.81	5.88	2	3	2.01	5	2	1	1.92	5	8.63	2.47	3.8	3
TRINITY_DN58193_c0_g3	263	TRINITY_DN58193_c0_g3_i1	hypothetical protein RND71_044239 [Anisodus tanguticus]	PABPC1	Polyadenylate-binding protein 1 OS=Bos taurus OX=9913 GN=PABPC1 PE=2 SV=1	GO:0000166(nucleotide binding);GO:0000184(nuclear-transcribed mRNA catabolic process, nonsense-mediated decay);GO:0003723(RNA binding);GO:0005515(protein binding);GO:0005681(spliceosomal complex);GO:0006397(mRNA processing);GO:0008380(RNA splicing);GO:0010494(cytoplasmic stress granule);GO:0031047(gene silencing by RNA);GO:0060213(positive regulation of nuclear-transcribed mRNA poly(A) tail short…	ENOG410XR5X(poly(A) binding protein, cytoplasmic)	K13126	polyadenylate-binding protein	-	olu03013(RNA transport);olu03015(mRNA surveillance pathway);olu03018(RNA degradation)	A0A7J7J3R7.1 PF00076.27;RRM_1;	-	2.01	1.13	0.47	0	0	2.33	3.08	5.21	0	0	0.86	0.77	0	0	0.93	0.52	1.06	0	4	3	1	0	0	4	6	9.79	0	0	2	2	0	0	2	1	2	0
TRINITY_DN75956_c0_g1	368	TRINITY_DN75956_c0_g1_i1	-	PEDS1	Plasmanylethanolamine desaturase 1 OS=Homo sapiens OX=9606 GN=PEDS1 PE=1 SV=3	GO:0005737(cytoplasm);GO:0016021(integral component of membrane);GO:0016567(protein ubiquitination);GO:0031625(ubiquitin protein ligase binding);GO:0061630(ubiquitin protein ligase activity)	ENOG410XRWR(ubiquitin-conjugating enzyme)	-	-	-	-	R7TNG5.1 PF10520.14;Lipid_desat;	-	2.37	0	0	0	0	0	0.84	0.29	0	0	0	0	0.25	0	0.5	0.56	0.28	0.53	9	0	0	0	0	0	3	1	0	0	0	0	1	0	2	2	1	2
TRINITY_DN10554_c2_g1	310	TRINITY_DN10554_c2_g1_i1	uncharacterized protein LOC115959147 isoform X1 [Quercus lobata]	-	-	-	-	-	-	-	-	A0A7N2MHB5.1 PF10536.14;PMD;	-	2.26	0	0.36	2.59	3.61	0.89	0.55	1.23	0.35	0	0.65	0.58	1.41	2.81	1.4	0.98	2.31	0.37	6	0	1	5.98	8	2	1.4	3	1	0	2	2	3.98	8.04	4	2.49	5.8	1
TRINITY_DN105642_c0_g1	400	TRINITY_DN105642_c0_g1_i1	-	-	-	-	-	-	-	-	-	-	-	0.22	0	0	0.26	0	0	0	0	0	0	0.38	0	0	0	3.05	0	2.52	0.88	1	0	0	1	0	0	0	0	0	0	2	0	0	0	15	0	11	4
TRINITY_DN21323_c0_g1	1307	TRINITY_DN21323_c0_g1_i2;TRINITY_DN21323_c0_g1_i3;TRINITY_DN21323_c0_g1_i4;TRINITY_DN21323_c0_g1_i5	calcium-dependent protein kinase 8-like [Corylus avellana]	CPK8	Calcium-dependent protein kinase 8 OS=Arabidopsis thaliana OX=3702 GN=CPK8 PE=1 SV=1	GO:0004683(calmodulin-dependent protein kinase activity);GO:0005516(calmodulin binding);GO:0005634(nucleus);GO:0005737(cytoplasm);GO:0005886(plasma membrane);GO:0009738(abscisic acid-activated signaling pathway);GO:0009931(calcium-dependent protein serine/threonine kinase activity);GO:0018105(peptidyl-serine phosphorylation);GO:0035556(intracellular signal transduction);GO:0046777(protein autopho…	ENOG410XRMJ(calcium-dependent protein kinase)	K13412	calcium-dependent protein kinase	EC:2.7.11.1	egu04626(Plant-pathogen interaction)	A0A8S9K0B3.1 PF00060.31;Lig_chan;	-	1.12	0.86	1.55	1.12	3.42	2.45	1.33	4.87	0.12	0.35	0.82	2.63	4.47	3.56	2.02	1.42	1.53	1.28	47	46.02	64.97	41.22	116.87	87.26	53	188	5	14	39.1	144.99	203.04	162.88	91.36	58.01	60	54
TRINITY_DN15405_c0_g2	236	TRINITY_DN15405_c0_g2_i1	hypothetical protein NC651_036475 [Populus alba x Populus x berolinensis]	-	-	-	-	-	-	-	-	A0A8X8C501.1 PF01657.22;Stress-antifung;	-	0	2.32	20.73	0	0	5.01	0	0	0.57	0	0	0.48	0	0	0.57	0	0	0	0	5	35.36	0	0	7	0	0	1	0	0	1	0	0	1	0	0	0
TRINITY_DN118868_c0_g1	211	TRINITY_DN118868_c0_g1_i1	-	-	-	-	-	-	-	-	-	-	-	0	0	0	0	0	0	0.83	0	3.01	0	0.69	1.24	0	1.48	0	0	0	0.79	0	0	0	0	0	0	1	0	4	0	1	2	0	2	0	0	0	1
TRINITY_DN7462_c0_g3	212	TRINITY_DN7462_c0_g3_i1	-	-	-	-	-	-	-	-	-	-	-	0.81	0.6	3.84	3.62	1.91	9.25	3.28	1.7	0	0.78	1.37	1.83	4.5	1.46	1.48	0	0.85	2.35	1	1	5	4	2	10	4	2	0	1	2	3	6	2	2	0	1	3
TRINITY_DN139301_c0_g2	265	TRINITY_DN139301_c0_g2_i1	-	-	-	-	-	-	-	-	-	-	-	0	1.11	0.47	0	0.59	1.15	0	2.62	0.46	0.49	0	0.38	1.4	0	0	0	0	0	0	3	1	0	1	2	0	5	1	1	0	1	3	0	0	0	0	0
TRINITY_DN4532_c0_g2	543	TRINITY_DN4532_c0_g2_i1	hypothetical protein F0562_022960 [Nyssa sinensis]	-	-	GO:0003674(molecular_function);GO:0005634(nucleus);GO:0008150(biological_process);GO:0009507(chloroplast)	ENOG410XW37(NA)	-	-	-	-	-	-	70.4	37	39.18	53.96	52.73	52.66	64.27	68.53	34.55	28.1	24.62	24.55	50.32	60.11	39.02	54.47	50.28	51.06	678.85	454.04	370.52	444.28	412.51	417.71	579.91	593.63	353.07	271.87	273.83	314.99	526.48	619.58	402.65	499.21	458.79	488.81
TRINITY_DN24818_c0_g1	336	TRINITY_DN24818_c0_g1_i1	hypothetical protein HPP92_024252 [Vanilla planifolia]	Rplp2	Large ribosomal subunit protein P2 OS=Mus musculus OX=10090 GN=Rplp2 PE=1 SV=3	GO:0003735(structural constituent of ribosome);GO:0005840(ribosome);GO:0006414(translational elongation)	COG2058(Ribosomal protein)	K02943	large subunit ribosomal protein LP2	-	ghi03010(Ribosome)	A0A835IQN7.1 PF01264.26;Chorismate_synt;	-	1.29	1.25	1.58	0	0.39	3.88	1.36	4.25	0.91	1.62	0.28	1	0	0	0.3	0.34	0.34	0	4	5	5	0	1	10	4	12	3	5	1	4	0	0	1	1	1	0
TRINITY_DN55802_c0_g2	397	TRINITY_DN55802_c0_g2_i1	-	-	-	GO:0005737(cytoplasm);GO:0006807(nitrogen compound metabolic process);GO:0008080(N-acetyltransferase activity)	ENOG41121PP(NA)	-	-	-	-	A0A9J6CQ37.1 PF00583.30;Acetyltransf_1;	-	0	0	0	0	0.82	0	3.79	0.74	0.63	0	0	0	1.44	0	0	0	0.23	2	0	0	0	0	3	0	16.01	3	3	0	0	0	7	0	0	0	1	8.97
TRINITY_DN70854_c0_g3	215	TRINITY_DN70854_c0_g3_i1	uncharacterized protein LOC9638760 [Selaginella moellendorffii]	SPE1	Ornithine decarboxylase OS=Saccharomyces cerevisiae (strain ATCC 204508 / S288c) OX=559292 GN=SPE1 PE=1 SV=1	GO:0004586(ornithine decarboxylase activity);GO:0005737(cytoplasm);GO:0033387(putrescine biosynthetic process from ornithine)	COG0019(Specifically catalyzes the decarboxylation of meso- diaminopimelate (meso-DAP) to L-lysine (By similarity))	K01581	ornithine decarboxylase	EC:4.1.1.17	gsl00330(Arginine and proline metabolism);gsl00480(Glutathione metabolism)	A0A1Y2EJA9.1 PF00278.27;Orn_DAP_Arg_deC;	-	3.88	0	0	0	0	0	0.79	3.26	0	0.75	0	0	0	0	0	0	0	0.75	5	0	0	0	0	0	1	3.99	0	1	0	0	0	0	0	0	0	1
TRINITY_DN37005_c0_g1	684	TRINITY_DN37005_c0_g1_i1;TRINITY_DN37005_c0_g1_i2	-	-	-	-	-	-	-	-	-	-	-	4.22	0	0	0	0	0	0	0	0	0	1.73	0	0	0	0	0	0	0	46	0	0	0	0	0	0	0	0	0	20	0	0	0	0	0	0	0
TRINITY_DN6264_c1_g1	393	TRINITY_DN6264_c1_g1_i1	-	-	-	-	-	-	-	-	-	-	-	0.23	0.2	1.39	1.61	1.4	0.7	1.1	1.01	0.64	1.39	0.98	0.68	1.9	0.53	0.85	1.2	1.51	2.21	1	1.11	6.06	6	5	2.52	4.54	3.99	3	6.11	5	3.96	9	2.47	4	5	6.33	9.67
TRINITY_DN8286_c0_g1	1669	TRINITY_DN8286_c0_g1_i1;TRINITY_DN8286_c0_g1_i10;TRINITY_DN8286_c0_g1_i11;TRINITY_DN8286_c0_g1_i12;TRINITY_DN8286_c0_g1_i13;TRINITY_DN8286_c0_g1_i15;TRINITY_DN8286_c0_g1_i16;TRINITY_DN8286_c0_g1_i17;TRINITY_DN8286_c0_g1_i19;TRINITY_DN8286_c0_g1_i5;TRINITY_DN8286_c0_g1_i6;TRINITY_DN8286_c0_g1_i7;TRINITY_DN8286_c0_g1_i8	hypothetical protein OPV22_004817 [Ensete ventricosum]	Mge1	GrpE protein homolog 1, mitochondrial OS=Arabidopsis thaliana OX=3702 GN=Mge1 PE=2 SV=1	GO:0000774(adenyl-nucleotide exchange factor activity);GO:0001405(presequence translocase-associated import motor);GO:0005507(copper ion binding);GO:0005524(ATP binding);GO:0005739(mitochondrion);GO:0005759(mitochondrial matrix);GO:0006457(protein folding);GO:0009411(response to UV);GO:0009507(chloroplast);GO:0030150(protein import into mitochondrial matrix);GO:0042803(protein homodimerization ac…	COG0576(Participates actively in the response to hyperosmotic and heat shock by preventing the aggregation of stress-denatured proteins, in association with DnaK and GrpE. It is the nucleotide exchange factor for DnaK and may function as a thermosensor. Unfolded proteins bind initially to DnaJ)	NA	NA	NA	-	A0A3S4NEZ6.1 PF01025.24;GrpE;	-	19.34	11.03	12.2	16.04	16.26	17.08	17.02	24.13	9.52	9.66	9.41	9.29	15.67	22.34	13.7	14.91	14.03	12.74	1005	770	620	705.37	668.86	757	829	1193.94	537.99	489.29	546	631	829	1209.01	725.01	755.01	705	687.18
TRINITY_DN167317_c0_g1	365	TRINITY_DN167317_c0_g1_i1	hypothetical protein Ahy_A10g048735 [Arachis hypogaea]	RPS26C	Small ribosomal subunit protein eS26x OS=Arabidopsis thaliana OX=3702 GN=RPS26C PE=2 SV=1	GO:0003729(mRNA binding);GO:0003735(structural constituent of ribosome);GO:0022627(cytosolic small ribosomal subunit)	COG4830(Ribosomal protein)	K02976	small subunit ribosomal protein S26e	-	adu03010(Ribosome)	A0A2P6NJW9.1 PF01283.24;Ribosomal_S26e;	-	0.54	0	0	1.27	1.98	0.66	0.29	0.6	0.77	0.54	0.7	0.41	1.27	0.76	2.53	0.57	1.71	0	2	0	0	4	6	2	1	2	3	2	3	2	5	3	10	2	6	0
TRINITY_DN68813_c0_g1	403	TRINITY_DN68813_c0_g1_i1	-	-	-	-	-	-	-	-	-	-	-	0.64	0	0	0	0	0	0	0	0	0	0	0	0	0	0	5.21	0	1.08	3	0	0	0	0	0	0	0	0	0	0	0	0	0	0	23.04	0	5
TRINITY_DN23743_c0_g1	256	TRINITY_DN23743_c0_g1_i1	IDI, partial [Cannabis sativa]	IPI2	Isopentenyl-diphosphate Delta-isomerase II OS=Clarkia breweri OX=36903 GN=IPI2 PE=3 SV=2	GO:0004452(isopentenyl-diphosphate delta-isomerase activity);GO:0005739(mitochondrion);GO:0005829(cytosol);GO:0008299(isoprenoid biosynthetic process);GO:0009240(isopentenyl diphosphate biosynthetic process);GO:0009507(chloroplast);GO:0009908(flower development);GO:0015979(photosynthesis);GO:0015995(chlorophyll biosynthetic process);GO:0016787(hydrolase activity);GO:0046872(metal ion binding);GO:…	COG1443(Catalyzes the 1,3-allylic rearrangement of the homoallylic substrate isopentenyl (IPP) to its highly electrophilic allylic isomer, dimethylallyl diphosphate (DMAPP) (By similarity))	K01823	isopentenyl-diphosphate Delta-isomerase	EC:5.3.3.2	thj00900(Terpenoid backbone biosynthesis)	-	-	2.64	1.58	1.5	2.39	0.63	3.68	6.45	11.73	2.44	1.55	6.36	0.82	3.97	8.77	0.49	4.38	0.56	4.14	5	4	3	4	1	6	11.93	21	5	3	14.11	2	8	18.23	1	8	1	8
TRINITY_DN93540_c0_g1	208	TRINITY_DN93540_c0_g1_i1	-	-	-	-	-	-	-	-	-	-	-	3.42	0	0	0.95	1.01	0	0	1.81	0	0	0.72	0	0	0	0.78	0.87	0.9	0.83	4	0	0	1	1	0	0	2	0	0	1	0	0	0	1	1	1	1
TRINITY_DN74081_c1_g1	559	TRINITY_DN74081_c1_g1_i1	-	-	-	-	-	-	-	-	-	-	-	0.19	0.92	0.1	1.82	5.77	2.01	0.21	0.22	0.18	0.39	0.08	0.15	0.09	0.18	0.09	0.2	0.82	0.39	2	12	1	16	48.24	17.01	2	2	2	4	1	2	1	2	1	2	8	4
TRINITY_DN33957_c0_g1	673	TRINITY_DN33957_c0_g1_i1	unnamed protein product [Musa acuminata subsp. malaccensis]	GSVIVT00026920001	Probable polygalacturonase OS=Vitis vinifera OX=29760 GN=GSVIVT00026920001 PE=1 SV=1	GO:0004650(polygalacturonase activity);GO:0005975(carbohydrate metabolic process)	COG5434(Glycoside hydrolase family 28)	K01213	galacturan 1,4-alpha-galacturonidase	EC:3.2.1.67	egr00040(Pentose and glucuronate interconversions)	A0A9E7FPJ6.1 PF00295.22;Glyco_hydro_28;	-	0.39	0.21	1.9	0.69	1.14	2.28	0.35	2.54	0	0.13	0.92	0.13	1.93	2.21	1.89	0.8	0.65	0.33	5.89	4	28.53	9.01	14	28.69	5	34.9	0	2	16	2.57	31.65	36	30.7	11.55	9.3	5
TRINITY_DN19660_c0_g1	535	TRINITY_DN19660_c0_g1_i1;TRINITY_DN19660_c0_g1_i2;TRINITY_DN19660_c0_g1_i3	unnamed protein product [Cuscuta europaea]	-	-	GO:0005634(nucleus);GO:0009416(response to light stimulus);GO:0009909(regulation of flower development)	ENOG410YUPY(Retroelement)	K03231	elongation factor 1-alpha	-	mtr03013(RNA transport)	A0A1J6JM48.1 PF00856.33;SET;	-	1.64	2.79	2.99	1.12	1.56	2.4	1.57	1.55	2.41	1.78	1.53	1.34	1.71	1.37	0.8	2.3	1.01	2.26	14	30.63	25.55	8.08	10.19	16.57	12.87	12.26	22.72	15.58	16.04	15.07	16.21	12.13	7.2	18.18	8.08	19.81
TRINITY_DN43988_c0_g1	300	TRINITY_DN43988_c0_g1_i1	-	-	-	-	-	-	-	-	-	-	-	0.4	0.6	0	0	0.48	0.94	2.06	0	1.11	0	0.34	0.62	0.75	1.85	0.37	0.42	1.69	1.58	1	2	0	0	1	2	5	0	3	0	1	2	2	5	1	1	4	4
TRINITY_DN41235_c0_g1	626	TRINITY_DN41235_c0_g1_i1	predicted protein [Hordeum vulgare subsp. vulgare]	-	14-3-3 protein homolog 2 (Fragment) OS=Schistosoma mansoni OX=6183 PE=2 SV=1	GO:0005515(protein binding);GO:0005634(nucleus);GO:0005737(cytoplasm);GO:0008134(transcription factor binding);GO:0019904(protein domain specific binding);GO:0040024(dauer larval development);GO:0042308(negative regulation of protein import into nucleus);GO:0042994(cytoplasmic sequestering of transcription factor)	COG5040(Tyrosine 3-monooxygenase tryptophan 5-monooxygenase activation protein)	NA	NA	NA	-	A0A814KPW5.1 PF00244.25;14-3-3;	-	0	0	0.92	2.3	0	0	1.88	1.43	0	0	0.07	0	0	0.52	0.49	0.98	0.7	0.9	0	0	11.89	25.97	0	0	23.15	17	0	0	1	0	0	7.35	6.83	12.34	8.69	11.81
TRINITY_DN81876_c0_g3	566	TRINITY_DN81876_c0_g3_i1	acyl-CoA oxidase 4 [Camellia sinensis]	Acox3	Peroxisomal acyl-coenzyme A oxidase 3 OS=Rattus norvegicus OX=10116 GN=Acox3 PE=1 SV=1	GO:0000062(fatty-acyl-CoA binding);GO:0003995(acyl-CoA dehydrogenase activity);GO:0005777(peroxisome);GO:0009055(electron transfer activity);GO:0016402(pristanoyl-CoA oxidase activity);GO:0033539(fatty acid beta-oxidation using acyl-CoA dehydrogenase);GO:0050660(flavin adenine dinucleotide binding);GO:0052890(oxidoreductase activity, acting on the CH-CH group of donors, with a flavin as acceptor)…	COG1960(acyl-CoA dehydrogenase)	K00232	acyl-CoA oxidase	EC:1.3.3.6	nnu00071(Fatty acid degradation);nnu00592(alpha-Linolenic acid metabolism);nnu01040(Biosynthesis of unsaturated fatty acids);nnu04146(Peroxisome)	A0A9J6BBE5.1 PF22924.1;ACOX_C_alpha1;	-	0	0	0	0	1.03	0	2.83	0.21	0	0	0	0	0.09	0	0	0.2	0	0	0	0	0	0	8.81	0	28.05	2	0	0	0	0	1	0	0	2	0	0
TRINITY_DN13256_c0_g1	718	TRINITY_DN13256_c0_g1_i1	hypothetical protein COCNU_02G003640 [Cocos nucifera]	-	-	GO:0003674(molecular_function);GO:0005515(protein binding);GO:0005802(trans-Golgi network);GO:0005886(plasma membrane);GO:0008017(microtubule binding);GO:0008150(biological_process);GO:0009507(chloroplast);GO:0016021(integral component of membrane)	ENOG410YF3V(harpin-induced protein)	-	-	-	-	-	-	2.04	0.64	0.48	0.81	0.66	0.63	2.41	1.54	0.79	0.46	0.77	0.71	0.92	0.88	0.89	2.65	2.91	2.38	34.59	14.09	8.07	12	9.21	9	38.9	24.03	14.36	8	15.24	16.03	17.04	16.24	16.24	43.46	46.8	40.59
TRINITY_DN51222_c0_g1	4515	TRINITY_DN51222_c0_g1_i1;TRINITY_DN51222_c0_g1_i2;TRINITY_DN51222_c0_g1_i7	kinesin-like protein KIN-12G [Phoenix dactylifera]	KIN12G	Kinesin-like protein KIN-12G OS=Oryza sativa subsp. japonica OX=39947 GN=KIN12G PE=3 SV=1	GO:0003777(microtubule motor activity);GO:0005871(kinesin complex);GO:0007018(microtubule-based movement);GO:0016887(ATPase activity)	COG5059(Kinesin family member)	NA	NA	NA	-	A0A804JKI0.1 PF00225.28;Kinesin;	-	0.03	0.06	1.04	0.24	0.29	0.17	0.75	5.77	0.03	0.02	0.22	0.14	0.09	3.79	0.33	1.05	0.6	0.13	5	15	97	6	12	26	67	624	6	4	45	2	17	436.77	64	106	42	23
TRINITY_DN75157_c1_g1	274	TRINITY_DN75157_c1_g1_i1	uncharacterized protein LOC116255259 [Nymphaea colorata]	-	-	-	-	-	-	-	-	A0A5J4ZC94.1 PF13976.11;gag_pre-integrs;	-	7.45	7.17	5.09	14.15	7.09	6.96	11.9	7.6	4.3	3.61	10.68	5.11	9.32	8.09	12.67	14.46	7.54	9.64	15.94	20.49	11.53	26.63	12.8	12.8	24.87	15.3	9.99	7.85	26.7	14.2	21.23	18.9	29.38	29.79	15.23	21.02
TRINITY_DN115110_c1_g1	223	TRINITY_DN115110_c1_g1_i1	MAG: serine hydroxymethyltransferase [Monoraphidium minutum]	SHM1	Serine hydroxymethyltransferase 1, mitochondrial OS=Arabidopsis thaliana OX=3702 GN=SHM1 PE=1 SV=1	GO:0004372(glycine hydroxymethyltransferase activity);GO:0005515(protein binding);GO:0005634(nucleus);GO:0005739(mitochondrion);GO:0005759(mitochondrial matrix);GO:0005829(cytosol);GO:0005886(plasma membrane);GO:0006544(glycine metabolic process);GO:0006563(L-serine metabolic process);GO:0007623(circadian rhythm);GO:0008266(poly(U) RNA binding);GO:0009409(response to cold);GO:0009416(response to …	COG0112(Catalyzes the reversible interconversion of serine and glycine with tetrahydrofolate (THF) serving as the one-carbon carrier. This reaction serves as the major source of one-carbon groups required for the biosynthesis of purines, thymidylate, methionine, and other important biomolecules. Also exhibits THF- independent aldolase activity toward beta-hydroxyamino acids, producing glycine and…	K00600	glycine hydroxymethyltransferase	EC:2.1.2.1	cre00630(Glyoxylate and dicarboxylate metabolism);cre00260(Glycine, serine and threonine metabolism);cre00460(Cyanoamino acid metabolism);cre00670(One carbon pool by folate)	A0A2V0P6B0.1 PF00464.24;SHMT;	-	0	0	0.67	0.8	1.67	0	0	0	0	1.36	1.2	0.54	0.66	0.64	1.95	0	0.75	2.75	0	0	1	1	2	0	0	0	0	2	2	1	1	1	3	0	1	4
TRINITY_DN41420_c0_g1	516	TRINITY_DN41420_c0_g1_i1	-	-	-	-	-	-	-	-	-	-	-	0.86	0	0	0	0	0	0	0.13	0	0	0	0	0	0	3.96	0.49	0.53	0.24	7.36	0	0	0	0	0	0	1	0	0	0	0	0	0	36.33	4	4.29	2
TRINITY_DN69100_c0_g3	997	TRINITY_DN69100_c0_g3_i1	-	-	-	-	-	-	-	-	-	-	-	0	0	0	0	0.04	0	0.07	0.11	0	0	0	0	0.06	3.42	4.23	0.04	0.29	5.84	0	0	0	0	1	0	2	3	0	0	0	0	2	107.97	132.61	1	8	171
TRINITY_DN17387_c0_g1	656	TRINITY_DN17387_c0_g1_i1	-	-	-	-	-	-	-	-	-	-	-	1.26	0.27	0.14	0.48	0.77	1.09	1.77	1.53	0.26	0.48	0.12	0.16	1.79	2.32	0.52	1.09	1.18	1.04	18	5	2	6	9	13	24	20	4	7	2	3	28	36	8	15	16	15
TRINITY_DN92330_c0_g1	784	TRINITY_DN92330_c0_g1_i1;TRINITY_DN92330_c0_g1_i2;TRINITY_DN92330_c0_g1_i3;TRINITY_DN92330_c0_g1_i4	hypothetical protein F511_23044 [Dorcoceras hygrometricum]	-	-	-	-	-	-	-	-	A0A2Z7CS16.1 PF03634.18;TCP;	TCP	2.12	2.82	2.79	3.86	3.3	3.95	1.79	1.37	2.65	1.05	1.38	1.69	2.16	1.09	2.31	1.13	1.77	1.37	36.38	59.73	48.92	58.38	47.07	58.47	27.72	21.85	48.31	17.65	28.86	39.41	39.2	21	43.12	18.78	28.46	24.04
TRINITY_DN34828_c0_g3	217	TRINITY_DN34828_c0_g3_i1	-	-	-	-	-	-	-	-	-	-	-	0	0.56	0	2.55	0	1.74	0	0	0.7	0	1.28	0	2.11	0	0.69	0	0	3.68	0	1	0	3	0	2	0	0	1	0	2	0	3	0	1	0	0	5
TRINITY_DN13674_c0_g1	302	TRINITY_DN13674_c0_g1_i1	-	-	-	-	-	-	-	-	-	-	-	1.12	6.66	7.08	1.96	12.08	5.39	0.81	10.7	0.73	0	4.71	0	5.51	8.52	1.1	1.24	1.25	0.78	2.83	22.27	18.75	4.33	25.63	11.58	2	25.11	2	0	13.88	0	14.83	23.31	3	3	3	2
TRINITY_DN33075_c1_g1	429	TRINITY_DN33075_c1_g1_i1;TRINITY_DN33075_c1_g1_i2	-	-	-	-	-	-	-	-	-	-	-	1.03	1.67	1.8	1.81	1.21	1.05	0.47	0.66	4.03	1.55	0.86	0.91	1.36	0.52	0.17	0	0.88	0.92	5.68	11.59	9.67	8.37	5.34	4.71	2.41	3.2	23.26	8.47	5.42	6.57	8	3	1	0	4.54	5
TRINITY_DN133057_c0_g1	381	TRINITY_DN133057_c0_g1_i1;TRINITY_DN133057_c0_g1_i2	hypothetical protein ES332_D05G106400v1 [Gossypium tomentosum]	RPL23A	Large ribosomal subunit protein uL23 OS=Bos taurus OX=9913 GN=RPL23A PE=1 SV=1	GO:0000027(ribosomal large subunit assembly);GO:0003735(structural constituent of ribosome);GO:0006412(translation);GO:0022625(cytosolic large ribosomal subunit)	COG0089(One of the early assembly proteins it binds 23S rRNA. One of the proteins that surrounds the polypeptide exit tunnel on the outside of the ribosome. Forms the main docking site for trigger factor binding to the ribosome (By similarity))	K02893	large subunit ribosomal protein L23Ae	-	ghi03010(Ribosome)	L8GRL5.1 PF00276.25;Ribosomal_L23;	-	2.78	1.44	0.25	0.29	3.34	1.04	3.14	1.77	0.69	0.49	0.85	0	0.23	0	1.97	2.37	1.73	3.37	6	5	1	1	6	1	7	4	3	2	4	0	1	0	6	4	4	6
TRINITY_DN31170_c0_g1	1128	TRINITY_DN31170_c0_g1_i1;TRINITY_DN31170_c0_g1_i2	beta carbonic anhydrase 5, chloroplastic-like isoform X1 [Iris pallida]	BCA5	Beta carbonic anhydrase 5, chloroplastic OS=Arabidopsis thaliana OX=3702 GN=BCA5 PE=2 SV=1	GO:0004089(carbonate dehydratase activity);GO:0008270(zinc ion binding);GO:0009507(chloroplast);GO:0015976(carbon utilization)	COG0288(carbonic anhydrase)	K01673	carbonic anhydrase	EC:4.2.1.1	pda00910(Nitrogen metabolism)	A0A843VGV0.1 PF00484.24;Pro_CA;	-	0.38	0.33	0.66	0.4	0.68	0.74	0.39	2.17	0.05	0.78	0.4	0.5	1.61	4.51	0.85	1.06	0.67	0.9	13	14	21	11	18	21.07	12	65	2	25	15	21	55.9	158.2	29.43	33.26	20	29
TRINITY_DN96746_c0_g1	411	TRINITY_DN96746_c0_g1_i1;TRINITY_DN96746_c0_g1_i2;TRINITY_DN96746_c0_g1_i3	unnamed protein product [Ananas comosus var. bracteatus]	-	-	GO:0000276(mitochondrial proton-transporting ATP synthase complex, coupling factor F(o));GO:0009536(plastid);GO:0015986(ATP synthesis coupled proton transport)	ENOG4111XRX(mitochondrial ATP synthase g subunit family protein)	K02140	F-type H+-transporting ATPase subunit g	-	mus00190(Oxidative phosphorylation)	A0A199VW21.1 PF04718.20;ATP-synt_G;	-	68.78	26.73	27.43	35.93	37.21	44.45	66.25	84.85	28.51	28.05	26.36	32.92	53.16	77.26	47.66	64.55	55.43	66.88	285.31	140.27	115.07	123.24	122.74	149.91	247.37	304.48	125.47	116.31	123.59	173.81	235.25	332.87	203.14	245.22	210.8	271.75
TRINITY_DN29546_c0_g1	1061	TRINITY_DN29546_c0_g1_i1	hypothetical protein KSW81_005475 [Chlorella desiccata (nom. nud.)]	RGN	Regucalcin OS=Gallus gallus OX=9031 GN=RGN PE=2 SV=1	GO:0004341(gluconolactonase activity);GO:0005509(calcium ion binding);GO:0005576(extracellular region);GO:0005615(extracellular space);GO:0019853(L-ascorbic acid biosynthetic process);GO:0032504(multicellular organism reproduction)	COG3386(SMP-30 gluconolaconase LRE domain protein)	-	-	-	-	A0A9J6BRH7.1 PF08450.17;SGL;	-	0	0	0	0.11	4.86	0	0.2	0	0	4.45	0	0	0	0	0	0.94	0.07	0	0	0	0	3	127	0	6	0	0	144	0	0	0	0	0	29	2	0
TRINITY_DN47942_c0_g1	226	TRINITY_DN47942_c0_g1_i1	-	-	-	-	-	-	-	-	-	-	-	1.37	2.55	1.3	3.08	1.62	3.15	0.7	0.72	0.72	0.66	1.16	1.01	0	0	1.26	1.41	1.44	1.33	2	5	2	4	2	4	1	1	1.14	1	2	1.94	0	0	2	2	2	2
TRINITY_DN16999_c0_g1	5559	TRINITY_DN16999_c0_g1_i2;TRINITY_DN16999_c0_g1_i3;TRINITY_DN16999_c0_g1_i4;TRINITY_DN16999_c0_g1_i5;TRINITY_DN16999_c0_g1_i6;TRINITY_DN16999_c0_g1_i7;TRINITY_DN16999_c0_g1_i8	protein SHOOT GRAVITROPISM 6 isoform X1 [Elaeis guineensis]	SGR6	Protein SHOOT GRAVITROPISM 6 OS=Arabidopsis thaliana OX=3702 GN=SGR6 PE=2 SV=1	GO:0003674(molecular_function);GO:0005634(nucleus);GO:0009958(positive gravitropism);GO:0009959(negative gravitropism)	ENOG410XQE8(Heat repeat)	K02953	small subunit ribosomal protein S13e	-	aip03010(Ribosome)	A0A804IRW9.1 PF20168.3;PDS5;	-	1.51	3.77	4.39	2.03	3.01	2.21	1.5	1.65	2.58	1.53	1.73	1.07	1.76	1.66	1.06	1.05	1.22	1.27	287	1029	910	366	522.1	379.9	293.17	318	555	314	430	293	378	381.99	237	222	216	261.04
TRINITY_DN39956_c0_g1	890	TRINITY_DN39956_c0_g1_i1;TRINITY_DN39956_c0_g1_i2	-	-	-	-	-	-	-	-	-	-	-	0	0	0	0.64	0.1	0	0	0	0	0	0.31	0	0	0	1.86	0.68	2.04	0.45	0	0	0	11	1	0	0	0	0	0	5	0	0	0	49	12	34	11
TRINITY_DN152073_c0_g1	395	TRINITY_DN152073_c0_g1_i1	exocyst complex component SEC15B isoform X1 [Potentilla anserina]	SEC15B	Exocyst complex component SEC15B OS=Arabidopsis thaliana OX=3702 GN=SEC15B PE=1 SV=1	-	ENOG410XQAE(Exocyst complex component)	NA	NA	NA	-	-	-	5.13	2.38	2.3	3.19	4.3	5.29	4.5	5.66	2.59	2.42	2.55	2.29	1.98	6.33	2.06	4.66	4.29	4.8	23.03	13.52	10.18	12.07	15.61	19.35	18.79	22.61	12.24	10.78	13.13	13.54	9.47	29.95	9.81	19.62	18.15	21.21
TRINITY_DN88596_c0_g2	204	TRINITY_DN88596_c0_g2_i1	-	-	-	-	-	-	-	-	-	-	-	0	1.35	0	0	0	1.04	0	0	3.32	1.75	0	0	0	0	0	0.92	0	1.75	0	2	0	0	0	1	0	0	4	2	0	0	0	0	0	1	0	2
TRINITY_DN16972_c0_g1	2078	TRINITY_DN16972_c0_g1_i1;TRINITY_DN16972_c0_g1_i10;TRINITY_DN16972_c0_g1_i11;TRINITY_DN16972_c0_g1_i12;TRINITY_DN16972_c0_g1_i13;TRINITY_DN16972_c0_g1_i14;TRINITY_DN16972_c0_g1_i15;TRINITY_DN16972_c0_g1_i16;TRINITY_DN16972_c0_g1_i17;TRINITY_DN16972_c0_g1_i18;TRINITY_DN16972_c0_g1_i19;TRINITY_DN16972_c0_g1_i2;TRINITY_DN16972_c0_g1_i20;TRINITY_DN16972_c0_g1_i21;TRINITY_DN16972_c0_g1_i22;TRINITY_DN1…	Ribosomal protein S21e protein [Dioscorea alata]	RPS21C	Small ribosomal subunit protein eS21y OS=Arabidopsis thaliana OX=3702 GN=RPS21C PE=1 SV=2	GO:0000447(endonucleolytic cleavage in ITS1 to separate SSU-rRNA from 5.8S rRNA and LSU-rRNA from tricistronic rRNA transcript (SSU-rRNA, 5.8S rRNA, LSU-rRNA));GO:0000461(endonucleolytic cleavage to generate mature 3'-end of SSU-rRNA from (SSU-rRNA, 5.8S rRNA, LSU-rRNA));GO:0003735(structural constituent of ribosome);GO:0022627(cytosolic small ribosomal subunit)	ENOG4112266(40S ribosomal protein S21)	K02971	small subunit ribosomal protein S21e	-	nnu03010(Ribosome)	A0A1U7ZYJ3.1 PF01249.23;Ribosomal_S21e;	-	156.54	83.59	102.49	115.03	129.07	120.81	150.27	317.61	77.87	74.24	81.61	70.71	134.84	246.29	122.82	119.95	117.52	107.85	1403.48	916.82	885.55	863.64	953.19	873.42	1249.94	2466.57	718.42	657.22	817.78	830.77	1297.37	2311.78	1168.89	1018.83	958.81	967.69
TRINITY_DN13624_c0_g1	420	TRINITY_DN13624_c0_g1_i1;TRINITY_DN13624_c0_g1_i2;TRINITY_DN13624_c0_g1_i3	hypothetical protein BT93_L0441 [Corymbia citriodora subsp. variegata]	rps25	Small ribosomal subunit protein eS25 OS=Danio rerio OX=7955 GN=rps25 PE=1 SV=1	GO:0005840(ribosome)	COG4901(Ribosomal protein S25)	K02975	small subunit ribosomal protein S25e	-	ccp03010(Ribosome)	A0A507DRH8.1 PF03297.20;Ribosomal_S25;	-	36.67	31.21	26.63	13.68	11.21	11.14	20.09	7.61	34.46	26.41	14.9	15.64	1.82	1.85	1.47	3.71	6.98	3.73	191	204	136	60	47	47	97	35	188	135	89	107	10	10	8	18	34	19
TRINITY_DN88668_c0_g1	357	TRINITY_DN88668_c0_g1_i1	-	-	-	-	-	-	-	-	-	-	-	5.41	8.17	10.12	2.7	3.92	4.39	5.23	7.53	5.39	2.47	3.33	4.01	7.36	7.1	6.23	3.49	3.29	6.34	19.1	36.96	35.92	8.1	11.3	12.77	17.38	23.95	20.12	8.67	13.51	18.42	27.6	26.64	23.47	11.61	10.95	22.21
TRINITY_DN35243_c0_g1	1144	TRINITY_DN35243_c0_g1_i1;TRINITY_DN35243_c0_g1_i2;TRINITY_DN35243_c0_g1_i3;TRINITY_DN35243_c0_g1_i4;TRINITY_DN35243_c0_g1_i5;TRINITY_DN35243_c0_g1_i6;TRINITY_DN35243_c0_g1_i7	hypothetical protein PLESTB_001964200 [Pleodorina starrii]	hmp	Flavohemoprotein OS=Oceanobacillus iheyensis (strain DSM 14371 / CIP 107618 / JCM 11309 / KCTC 3954 / HTE831) OX=221109 GN=hmp PE=3 SV=1	GO:0005506(iron ion binding);GO:0005739(mitochondrion);GO:0008941(nitric oxide dioxygenase activity);GO:0015671(oxygen transport);GO:0019825(oxygen binding);GO:0020037(heme binding);GO:0042602(riboflavin reductase (NADPH) activity);GO:0045461(sterigmatocystin biosynthetic process);GO:0055114(oxidation-reduction process)	COG1017(Is involved in NO detoxification in an aerobic process, termed nitric oxide dioxygenase (NOD) reaction that utilizes O(2) and NAD(P)H to convert NO to nitrate, which protects the bacterium from various noxious nitrogen compounds. Therefore, plays a central role in the inducible response to nitrosative stress (By similarity));COG1018(Is involved in NO detoxification in an aerobic process, …	-	-	-	-	A0A814DSG1.1 PF00042.27;Globin;	-	0.04	0.05	0.09	0.51	0.36	3	1.98	0.98	0.55	0.06	0.29	0.06	0.28	0.45	0.03	0.12	0	3.32	1.36	2	3	16	10.31	42	25	32.15	21	2	11.7	3	10.93	17	1	4	0	48
TRINITY_DN128927_c1_g1	597	TRINITY_DN128927_c1_g1_i1	predicted protein [Hordeum vulgare subsp. vulgare]	-	Cathepsin L OS=Sarcophaga peregrina OX=7386 PE=1 SV=1	GO:0004197(cysteine-type endopeptidase activity);GO:0005615(extracellular space);GO:0005764(lysosome);GO:0051603(proteolysis involved in cellular protein catabolic process)	COG4870(cathepsin)	NA	NA	NA	-	A0A819V954.1 PF00112.28;Peptidase_C1;	-	0.17	0	0	0	0.31	0.52	0	0.19	0.16	0.67	0	0	0	0	2.83	0	0	0.25	2	0	0	0	3	5.16	0	2	2	8	0	0	0	0	36	0	0	3
TRINITY_DN74028_c0_g2	292	TRINITY_DN74028_c0_g2_i1	-	IMPA3	Importin subunit alpha-3 OS=Arabidopsis thaliana OX=3702 GN=IMPA3 PE=1 SV=2	GO:0005643(nuclear pore);GO:0005654(nucleoplasm);GO:0005829(cytosol);GO:0006607(NLS-bearing protein import into nucleus);GO:0008139(nuclear localization sequence binding)	COG5064(importin subunit alpha)	-	-	-	-	A0A811LRM6.1 PF00514.28;Arm;	-	0	0	0	0	2.49	0	0.86	1.35	0	0.42	0	0.32	0.8	0	0.39	0	0	0	0	0	0	0	5	0	2	3	0	1	0	1	2.03	0	1	0	0	0
TRINITY_DN87000_c0_g1	208	TRINITY_DN87000_c0_g1_i1	-	-	-	-	-	-	-	-	-	-	-	0	1.91	0.81	0	0	0.98	0.87	0.9	0	0.82	0	0.64	0	2.31	0	1.74	0.9	0	0	3	1	0	0	1	1	1	0	1	0	1	0	3	0	2	1	0
TRINITY_DN106322_c0_g1	573	TRINITY_DN106322_c0_g1_i1;TRINITY_DN106322_c0_g1_i2;TRINITY_DN106322_c0_g1_i3;TRINITY_DN106322_c0_g1_i4;TRINITY_DN106322_c0_g1_i5;TRINITY_DN106322_c0_g1_i7;TRINITY_DN106322_c0_g1_i8	PREDICTED: thaumatin-like protein 1 [Nelumbo nucifera]	PR5K	PR5-like receptor kinase OS=Arabidopsis thaliana OX=3702 GN=PR5K PE=1 SV=1	GO:0003674(molecular_function);GO:0005576(extracellular region);GO:0031225(anchored component of membrane);GO:0051707(response to other organism)	ENOG4111GDH(thaumatin-like protein)	K14297	nuclear pore complex protein Nup98-Nup96	-	zma03013(RNA transport)	A0A1U8AYW9.1 PF00314.22;Thaumatin;	-	2.59	2.22	1.82	1.62	1.67	1.58	1.74	3.95	2.14	1.64	1.15	1.24	1.89	2.7	3.23	0.98	1.94	1.31	26.18	27.98	17.61	14	14	13	16	35.02	22	16	13	16.05	20.54	28.26	33.97	9.33	18.55	13
TRINITY_DN47339_c0_g1	298	TRINITY_DN47339_c0_g1_i1	Retrovirus-related Pol polyprotein from transposon TNT 1-94 [Sesamum angolense]	-	-	-	ENOG410XS4D(Retrotransposon protein)	-	-	-	-	A0A8J5ZA79.1 PF00665.31;rve;	-	0.81	0.61	0.42	1.39	0.48	2.77	3.18	0.44	0	0.8	0	0.31	1.66	1.12	0	0.46	0	1.27	2	2	1.09	3	1	5.83	7.64	1	0	2	0	1	4.36	3	0	1.08	0	3.18
TRINITY_DN168654_c0_g1	313	TRINITY_DN168654_c0_g1_i1	-	-	-	-	-	-	-	-	-	-	-	0	0	0	0	0	0.44	7.29	0	0	0	0	0	0	0.34	0	0	0	0	0	0	0	0	0	1	19	0	0	0	0	0	0	1	0	0	0	0
TRINITY_DN6700_c1_g1	202	TRINITY_DN6700_c1_g1_i1	-	-	-	-	-	-	-	-	-	-	-	6.55	0.7	0.9	2.09	1.1	1.07	1.89	0	1.71	2.71	1.59	1.41	0	1.69	0	0.95	0	1.81	7	1	1	2	1	1	2	0	2	3	2	2	0	2	0	1	0	2
TRINITY_DN72192_c0_g1	281	TRINITY_DN72192_c0_g1_i1	hypothetical protein LUZ63_020387 [Rhynchospora breviuscula]	pckG	Phosphoenolpyruvate carboxykinase [GTP] OS=Geobacter sulfurreducens (strain ATCC 51573 / DSM 12127 / PCA) OX=243231 GN=pckG PE=3 SV=1	GO:0004613(phosphoenolpyruvate carboxykinase (GTP) activity);GO:0006094(gluconeogenesis)	COG1274(Catalyzes the conversion of oxaloacetate (OAA) to phosphoenolpyruvate (PEP), the rate-limiting step in the metabolic pathway that produces glucose from lactate and other precursors derived from the citric acid cycle (By similarity))	-	-	-	-	A0A0C2DWG1.1 PF00821.23;PEPCK_GTP;	-	2.69	0.34	0.42	0	2.66	0.52	0.46	0.48	0.83	0	0	0.69	0.42	1.23	0	0	0	0.88	6	1	1	0	5	1	1	1	2	0	0	2	1	3	0	0	0	2
TRINITY_DN47100_c0_g1	329	TRINITY_DN47100_c0_g1_i1	-	-	-	-	-	-	-	-	-	-	-	0.34	1.82	0.99	0.39	0.41	0	0	0	3.14	0.68	0.88	0.26	0	0	0.63	0	0.36	0.34	1.02	7	3	1	1	0	0	0	9.9	2	3	1	0	0	2	0	1	1
TRINITY_DN14084_c0_g1	1004	TRINITY_DN14084_c0_g1_i1;TRINITY_DN14084_c0_g1_i2;TRINITY_DN14084_c0_g1_i3;TRINITY_DN14084_c0_g1_i4;TRINITY_DN14084_c0_g1_i5;TRINITY_DN14084_c0_g1_i6	-	-	-	-	-	-	-	-	-	-	-	3.1	0.72	1.27	5.88	6.97	4.39	1.69	1.41	0.94	2.46	0.77	0.85	2.69	2.56	3.14	3.52	1.99	1.98	20.4	17	9	36.72	37.06	40.07	15	11.13	7.73	13	13.8	10	23.12	26	27.59	26.03	19.97	23.14
TRINITY_DN11167_c0_g1	4039	TRINITY_DN11167_c0_g1_i10;TRINITY_DN11167_c0_g1_i11;TRINITY_DN11167_c0_g1_i12;TRINITY_DN11167_c0_g1_i13;TRINITY_DN11167_c0_g1_i14;TRINITY_DN11167_c0_g1_i15;TRINITY_DN11167_c0_g1_i16;TRINITY_DN11167_c0_g1_i17;TRINITY_DN11167_c0_g1_i18;TRINITY_DN11167_c0_g1_i2;TRINITY_DN11167_c0_g1_i20;TRINITY_DN11167_c0_g1_i21;TRINITY_DN11167_c0_g1_i22;TRINITY_DN11167_c0_g1_i23;TRINITY_DN11167_c0_g1_i24;TRINITY_DN…	protein YABBY 2-like isoform X2 [Phoenix dactylifera]	YAB2	Protein YABBY 2 OS=Oryza sativa subsp. japonica OX=39947 GN=YAB2 PE=2 SV=1	GO:0003677(DNA binding);GO:0003700(DNA binding transcription factor activity);GO:0005515(protein binding);GO:0005634(nucleus);GO:0006355(regulation of transcription, DNA-templated);GO:0009944(polarity specification of adaxial/abaxial axis);GO:0045165(cell fate commitment);GO:0046872(metal ion binding);GO:1902183(regulation of shoot apical meristem development);GO:2000024(regulation of leaf develo…	ENOG410YHWI(axial regulator YABBY)	-	-	-	-	A0A843VWP4.1 PF04690.18;YABBY;	YABBY	26.37	9.16	5.59	27.03	25.6	29.49	27.79	47.19	7.59	17.29	15.1	16.46	45.41	67.94	35.03	42.06	36.17	47.15	587	270.98	148	547.83	521	554.89	612.91	993.97	204	400.94	418.95	485.94	1168.52	1718.83	909.23	994.57	821.93	1155.7
TRINITY_DN6809_c0_g1	2585	TRINITY_DN6809_c0_g1_i1;TRINITY_DN6809_c0_g1_i2;TRINITY_DN6809_c0_g1_i5;TRINITY_DN6809_c0_g1_i6	uncharacterized protein LOC103698140 [Phoenix dactylifera]	-	-	-	ENOG410YE3T(NA)	-	-	-	-	-	-	7.35	4.45	5.09	6.12	6.57	6.46	7.46	5.89	4.51	3.17	3.88	2.93	5.46	4.22	4.29	6.88	6.14	6.57	709	570	505	528	529	540	701	535.43	476	316	438	378	578	450	452	656	564	650
TRINITY_DN15309_c0_g2	371	TRINITY_DN15309_c0_g2_i1	hypothetical protein Agub_g2546, partial [Astrephomene gubernaculifera]	RPL3	Large ribosomal subunit protein uL3 OS=Oryza sativa subsp. japonica OX=39947 GN=RPL3 PE=2 SV=2	GO:0000027(ribosomal large subunit assembly);GO:0003735(structural constituent of ribosome);GO:0006412(translation);GO:0022625(cytosolic large ribosomal subunit)	COG0087(One of the primary rRNA binding proteins, it binds directly near the 3'-end of the 23S rRNA, where it nucleates assembly of the 50S subunit (By similarity))	K02925	large subunit ribosomal protein L3e	-	vcn03010(Ribosome)	A8ID84.1 PF00297.27;Ribosomal_L3;	-	0	0	0	2.14	9.26	1.26	0	0	0	0	0	0	0	1.47	2.19	0	0.27	0	0	0	0	7	29.07	4	0	0	0	0	0	0	0	6	9	0	1	0
TRINITY_DN26808_c2_g1	332	TRINITY_DN26808_c2_g1_i1	-	-	-	-	-	-	-	-	-	-	-	1.8	2.73	2.61	1.16	1.18	2.59	0	2.22	1.13	2.8	1.36	1.07	0.75	1.51	1.47	4.9	3.32	0.74	5.45	10.7	8.07	3	2.93	6.52	0	6.13	3.64	8.41	4.72	4.2	2.4	4.87	4.74	14.04	9.48	2.23
TRINITY_DN23812_c1_g1	226	TRINITY_DN23812_c1_g1_i1	-	-	-	-	-	-	-	-	-	-	-	0	0	1.3	0	2.43	0	1.39	1.44	0	0	1.16	0	0	0	0.63	0	1.44	2	0	0	2	0	3	0	2	2	0	0	2	0	0	0	1	0	2	3
TRINITY_DN67428_c1_g1	357	TRINITY_DN67428_c1_g1_i1	-	-	-	-	-	-	-	-	-	-	-	0.57	0.66	0	2.34	0.35	0.34	0.3	0	0	0.29	1.23	0.58	0.53	1.6	0	0.9	0.3	0.57	2	3	0	7	1	1	1	0	0	1	5	2.65	2	6	0	3	1	2
TRINITY_DN137219_c0_g1	211	TRINITY_DN137219_c0_g1_i1	PREDICTED: heat shock 70 kDa protein-like [Nelumbo nucifera]	HSP70	Heat shock 70 kDa protein OS=Achlya klebsiana OX=4767 GN=HSP70 PE=2 SV=1	GO:0005524(ATP binding);GO:0005737(cytoplasm);GO:0006457(protein folding);GO:0009408(response to heat);GO:0009507(chloroplast);GO:0009941(chloroplast envelope);GO:0046686(response to cadmium ion)	COG0443(Heat shock protein)	K03283	heat shock 70kDa protein 1/2/6/8	-	nnu03040(Spliceosome);nnu04141(Protein processing in endoplasmic reticulum);nnu04144(Endocytosis)	G8DDB7.1 PF00012.25;HSP70;	-	0.82	0	0.78	2.66	2.91	0.94	0	0.82	0	0	0	0	0	0	1.45	0	0	0.79	1	0	1	2.9	3	1	0	0.94	0	0	0	0	0	0	1.94	0	0	1
TRINITY_DN11609_c4_g1	238	TRINITY_DN11609_c4_g1_i1	beta-1 tubulin [Dendrobium catenatum]	-	Tubulin beta-1 chain OS=Gallus gallus OX=9031 PE=2 SV=1	GO:0003924(GTPase activity);GO:0005200(structural constituent of cytoskeleton);GO:0005525(GTP binding);GO:0005737(cytoplasm);GO:0005874(microtubule);GO:0007017(microtubule-based process)	COG5023(protein polymerization)	K07375	tubulin beta	-	smo04145(Phagosome)	A0A663MN57.1 PF03953.22;Tubulin_C;	-	0	4.88	2.3	0.69	0	2.84	1.24	0.64	1.86	1.78	1.68	2.11	0.57	1.66	2.81	1.26	0.65	0	0	10.71	4	1	0	4.03	2	1	3.31	3	3.23	4.5	1	3	5	2	1	0
TRINITY_DN101174_c0_g1	223	TRINITY_DN101174_c0_g1_i1	-	-	-	-	-	-	-	-	-	-	-	0	0	2.68	1.59	0	0	0	0	0	0	0	0.54	0	0	0.65	0	1.49	0	0	0	4	2	0	0	0	0	0	0	0	1	0	0	1	0	2	0
TRINITY_DN52538_c0_g1	381	TRINITY_DN52538_c0_g1_i1;TRINITY_DN52538_c0_g1_i2	-	-	-	-	-	-	-	-	-	-	-	0	0	0	3.47	0.3	0.3	0.52	0.27	0	0	0.42	0	0	0	9.46	2.34	7.35	0.75	0	0	0	12	1	1	2	1	0	0	2	0	0	0	41	9	28	3
TRINITY_DN6924_c0_g1	384	TRINITY_DN6924_c0_g1_i1	RING finger and transmembrane domain-containing protein 2-like [Ananas comosus]	-	-	-	-	-	-	-	-	-	-	16.78	11.46	15.74	11.03	14.42	15.99	14.81	14.96	10.14	11.57	10.99	9.22	16.5	4.94	8.07	13.01	16.95	18.23	70.39	61.07	65.4	39.01	48.98	54.76	57.99	55.99	44.77	48.12	52.98	50.7	73.73	21.88	35.98	51.21	67	75.42
TRINITY_DN97125_c0_g1	204	TRINITY_DN97125_c0_g1_i1	-	-	-	-	-	-	-	-	-	-	-	0	0.67	0	2.02	0	1.05	0.92	0	0	0.87	0	0	0.84	2.46	2.49	0.92	2.86	0.88	0	1	0	2	0	1.01	1	0	0	1	0	0	1	3	3	1	3	1
TRINITY_DN78901_c0_g2	411	TRINITY_DN78901_c0_g2_i1	-	-	-	-	-	-	-	-	-	-	-	0	0	0	0.96	0.5	0	0	0	0	0	0	0	0	0	2.67	0.58	1.93	0.41	0	0	0	4	2	0	0	0	0	0	0	0	0	0	14	2.68	9	2
TRINITY_DN37429_c0_g2	2642	TRINITY_DN37429_c0_g2_i1;TRINITY_DN37429_c0_g2_i2	protein ACTIVITY OF BC1 COMPLEX KINASE 7, chloroplastic [Dioscorea cayenensis subsp. rotundata]	ABC1K7	Protein ACTIVITY OF BC1 COMPLEX KINASE 7, chloroplastic OS=Arabidopsis thaliana OX=3702 GN=ABC1K7 PE=1 SV=1	GO:0005215(transporter activity);GO:0005524(ATP binding);GO:0005886(plasma membrane);GO:0006810(transport);GO:0006979(response to oxidative stress);GO:0007623(circadian rhythm);GO:0009507(chloroplast);GO:0009644(response to high light intensity);GO:0009941(chloroplast envelope);GO:0010150(leaf senescence);GO:0016021(integral component of membrane);GO:0016301(kinase activity);GO:0016310(phosphoryl…	COG0661(Required, probably indirectly, for the hydroxylation of 2-octaprenylphenol to 2-octaprenyl-6-hydroxy-phenol, the fourth step in ubiquinone biosynthesis (By similarity))	K13457	disease resistance protein RPM1	-	vvi04626(Plant-pathogen interaction)	A0A4P1RS43.1 PF03109.21;ABC1;	-	15.97	45.54	28.13	14.61	20.86	13.87	17.66	11.33	36.01	8.82	10.2	7.95	2.52	1.83	2.7	2.94	2.89	2.65	1482.01	5626.01	2688.44	1213.23	1617.04	1117.05	1596.81	993	3657.25	846	1109	988	257	187.48	274	270.06	256	253
TRINITY_DN21744_c0_g1	2174	TRINITY_DN21744_c0_g1_i1;TRINITY_DN21744_c0_g1_i2;TRINITY_DN21744_c0_g1_i3;TRINITY_DN21744_c0_g1_i4;TRINITY_DN21744_c0_g1_i5;TRINITY_DN21744_c0_g1_i6;TRINITY_DN21744_c0_g1_i7	uncharacterized protein VOLCADRAFT_76038 [Volvox carteri f. nagariensis]	FAD7A-1	Omega-3 fatty acid desaturase, chloroplastic OS=Ricinus communis OX=3988 GN=FAD7A-1 PE=2 SV=1	GO:0006629(lipid metabolic process);GO:0006633(fatty acid biosynthetic process);GO:0006636(unsaturated fatty acid biosynthetic process);GO:0009266(response to temperature stimulus);GO:0009507(chloroplast);GO:0009941(chloroplast envelope);GO:0016021(integral component of membrane);GO:0016717(oxidoreductase activity, acting on paired donors, with oxidation of a pair of donors resulting in the reduc…	COG3239(linoleoyl-CoA desaturase activity)	NA	NA	NA	-	A0A2J8A1D3.1 PF00487.29;FA_desaturase;	-	0.33	0.43	0.23	0.69	0.97	0.62	0.12	0.13	0.42	1.5	1.42	1.63	0.97	0.56	1.08	1.46	2.59	2.32	19.7	15	14	21	20.88	11.91	8	7	14.73	57	47	72.86	68	37	40	68	87.04	83
TRINITY_DN147392_c0_g3	206	TRINITY_DN147392_c0_g3_i1	leucine-rich repeat protein kinase family protein [Actinidia rufa]	At4g31250	Probable LRR receptor-like serine/threonine-protein kinase At4g31250 OS=Arabidopsis thaliana OX=3702 GN=At4g31250 PE=1 SV=1	GO:0004674(protein serine/threonine kinase activity);GO:0005524(ATP binding);GO:0005576(extracellular region);GO:0006468(protein phosphorylation);GO:0007169(transmembrane receptor protein tyrosine kinase signaling pathway);GO:0016021(integral component of membrane);GO:0016301(kinase activity);GO:0016310(phosphorylation)	COG0515(Serine Threonine protein kinase)	NA	NA	NA	-	A0A2R6P4M1.1 PF00069.30;Pkinase;	-	0	0	0	0	0	0	0	0.93	0	0	0	15.27	0.81	0	0	0	0	0	0	0	0	0	0	0	0	1	0	0	0	23.04	1	0	0	0	0	0
TRINITY_DN90531_c0_g1	276	TRINITY_DN90531_c0_g1_i1	large ribosomal subunit protein uL16 [Ziziphus jujuba]	rpl10	Large ribosomal subunit protein uL16 OS=Dictyostelium discoideum OX=44689 GN=rpl10 PE=1 SV=2	GO:0000027(ribosomal large subunit assembly);GO:0003735(structural constituent of ribosome);GO:0006412(translation);GO:0022625(cytosolic large ribosomal subunit)	COG0197(Binds 23S rRNA and is also seen to make contacts with the A and possibly P site tRNAs (By similarity))	K02866	large subunit ribosomal protein L10e	-	zju03010(Ribosome)	A0A8J4PPY7.1 PF00252.23;Ribosomal_L16;	-	1.39	0.69	0	0	0	0	0.47	0.49	2.4	0.53	1.95	2.04	0	0	0.43	0	0	0	3	2	0	0	0	0	1	1	5.64	1.16	4.94	5.74	0	0	1	0	0	0
TRINITY_DN8627_c0_g1	1598	TRINITY_DN8627_c0_g1_i1;TRINITY_DN8627_c0_g1_i2;TRINITY_DN8627_c0_g1_i3;TRINITY_DN8627_c0_g1_i4;TRINITY_DN8627_c0_g1_i5;TRINITY_DN8627_c0_g1_i6;TRINITY_DN8627_c0_g1_i7	hypothetical protein TSUD_107200 [Trifolium subterraneum]	FDX3	Ferredoxin-3, chloroplastic OS=Zea mays OX=4577 GN=FDX3 PE=1 SV=1	GO:0009055(electron transfer activity);GO:0009507(chloroplast);GO:0009536(plastid);GO:0022900(electron transport chain);GO:0046872(metal ion binding);GO:0051537(2 iron, 2 sulfur cluster binding)	COG0633(Ferredoxin)	K02639	ferredoxin	-	zma00195(Photosynthesis)	A0A2Z6LSY7.1 PF00111.32;Fer2;	-	3.5	4.25	2.95	3.38	3.53	4.08	3.59	3.88	3.54	2	2.13	2.34	2.37	1.98	2.28	1.55	1.78	1.54	59	93.47	57	58.02	76.47	75.99	55	68.01	78.1	47.99	52.77	58.9	56.19	46.01	51.01	31.81	34	37
TRINITY_DN28407_c0_g1	201	TRINITY_DN28407_c0_g1_i1	-	-	-	-	-	-	-	-	-	-	-	4.75	6.99	5.38	7.12	1.43	6.78	7.42	7.03	5.21	5.94	5.44	1.89	7.6	8.47	1.76	8.93	6	1.85	5	9.86	5.91	6.71	1.28	6.24	7.71	7	6	6.48	6.75	2.64	8.65	9.86	2.02	9.21	6.01	2.01
TRINITY_DN91589_c0_g1	217	TRINITY_DN91589_c0_g1_i1	hypothetical protein FOA52_002339 [Chlamydomonas sp. UWO 241]	PRMT1	Protein arginine N-methyltransferase 1 OS=Homo sapiens OX=9606 GN=PRMT1 PE=1 SV=3	GO:0005829(cytosol);GO:0006355(regulation of transcription, DNA-templated);GO:0006479(protein methylation);GO:0008276(protein methyltransferase activity);GO:0008469(histone-arginine N-methyltransferase activity);GO:0019919(peptidyl-arginine methylation, to asymmetrical-dimethyl arginine);GO:0035242(protein-arginine omega-N asymmetric methyltransferase activity);GO:0043985(histone H4-R3 methylatio…	ENOG410XQYH(Protein arginine n-methyltransferase)	NA	NA	NA	-	A0A8C6PPT0.1 PF22528.1;PRMT_C;	-	0	0	4.31	1.7	0	0	0	0	0	0	0	0	0	0	0	0.78	3.19	0	0	0	6	2	0	0	0	0	0	0	0	0	0	0	0	1	4	0
TRINITY_DN11586_c2_g1	900	TRINITY_DN11586_c2_g1_i1	-	-	-	-	-	-	-	-	-	-	-	0	0.25	0.08	2.07	0.69	0.86	0.21	0.66	0.42	0.08	0.14	0	0.39	0.07	0.22	0.42	0.13	0.24	0	8	2	45	14	18	5	15	11.26	2	4	0	10.42	2	6	10	3	6
TRINITY_DN44465_c0_g1	458	TRINITY_DN44465_c0_g1_i1	-	-	-	-	-	-	-	-	-	-	-	7.48	10.3	9	10.75	9.57	12.04	8.09	10.78	9.44	7.41	7.7	7.27	6.77	5.87	4.72	7.64	7.75	6.09	48.26	83.99	56.7	58.53	49.8	63.22	48.51	61.83	64.07	47.59	57.06	62.06	46.99	40.07	32.35	46.31	47.18	38.7
TRINITY_DN13136_c0_g1	782	TRINITY_DN13136_c0_g1_i1;TRINITY_DN13136_c0_g1_i2	-	-	-	-	-	-	-	-	-	-	-	6.18	3.1	4.46	1.81	2.22	1.63	3.63	1.22	4.12	2.8	2.28	1.76	0.42	0.28	0.47	1.1	1.34	1.11	121	79	88	31	36	27	68	22	87	56	52	46	9	6	10	21	24.96	22
TRINITY_DN108277_c0_g1	221	TRINITY_DN108277_c0_g1_i1	-	-	-	-	-	-	-	-	-	-	-	0	0	0.68	0	0.86	0	0	0	0	0.7	1.84	2.19	0	1.96	0.66	0.74	0.76	0.7	0	0	1	0	1	0	0	0	0	1	3	4	0	3	1	1	1	1
TRINITY_DN24288_c0_g1	305	TRINITY_DN24288_c0_g1_i1	-	-	-	-	-	-	-	-	-	-	-	0	0.86	1.11	1.34	2.74	1.89	0.77	0	0	0	0.34	1.5	0	0.75	0.36	1.62	0	0	0	2.91	3	3	5.92	4.13	1.93	0	0	0	1.01	4.99	0	2.09	1	4	0	0
TRINITY_DN47333_c0_g1	268	TRINITY_DN47333_c0_g1_i1	-	-	-	-	-	-	-	-	-	-	-	2.01	1.09	1.78	2.08	1.15	1.13	0.99	2.44	0.45	0.95	0	0	1.05	2.22	0.78	0.96	0	1.43	4.15	3	3.9	3.77	2	2	2	4.75	1	2	0	0	2.31	5	1.73	1.9	0	3.02
TRINITY_DN16292_c2_g1	215	TRINITY_DN16292_c2_g1_i1	Retrovirus-related Pol polyprotein LINE-1 [Zea mays]	-	-	-	ENOG4110CNM(Reverse transcriptase (RNA-dependent DNA polymerase))	-	-	-	-	A0A8I6WSC6.1 PF03372.28;Exo_endo_phos;	-	0.78	0.58	2.95	1.74	2.76	5.24	7.11	3.27	0.71	0.75	3.29	0.73	3.61	0	1.42	0	0.82	2.26	1	1	4	2	3	5.89	9.01	4	1	1	5	1.24	5	0	2	0	1	3
TRINITY_DN126983_c0_g2	421	TRINITY_DN126983_c0_g2_i1;TRINITY_DN126983_c0_g2_i2;TRINITY_DN126983_c0_g2_i3	hypothetical protein RJ639_000926 [Escallonia herrerae]	-	-	GO:0003674(molecular_function);GO:0005739(mitochondrion);GO:0008150(biological_process)	-	NA	NA	NA	-	A0A6I9RBJ8.1 PF04788.17;DUF620;	-	3.12	0.21	1.89	0.74	0.93	0	3.04	5.23	0.85	1.23	0.69	1.04	2.9	2.87	1.25	2.52	0.69	3.5	8.75	1	6.15	2	2.76	0	9.78	14.58	3	3.88	2.62	4	8.84	9.06	4	7.07	2.09	11.03
TRINITY_DN107508_c0_g1	233	TRINITY_DN107508_c0_g1_i1	-	-	-	-	-	-	-	-	-	A0A197K0J6.1 PF00200.28;Disintegrin;	-	0.64	1.43	2.41	0.72	0	1.47	0	0	0.59	0	0	0.49	0	0	0	0	0	0	1	3	4	1	0	2	0	0	1	0	0	1	0	0	0	0	0	0
TRINITY_DN123302_c0_g1	210	TRINITY_DN123302_c0_g1_i1	uncharacterized protein LOC132624397 [Lycium barbarum]	-	-	-	-	-	-	-	-	A0A1J6I9S5.1 PF00078.32;RVT_1;	-	4.98	1.24	2.37	0	3.93	0	0	0	0.76	0.8	1.41	0	0	2.24	0.76	0.85	1.75	0.81	6	2	3	0	4	0	0	0	1	1	2	0	0	3	1	1	2	1
TRINITY_DN19487_c2_g1	312	TRINITY_DN19487_c2_g1_i1	-	-	-	-	-	-	-	-	-	-	-	3.02	3.57	3.15	2.15	1.79	2.65	2.04	2.02	1.39	2.18	1.6	1.36	1.77	1.56	0.95	4.73	1.91	2.75	8.1	12.59	8.8	5	4.01	6.01	5.28	5	4	5.89	5	4.73	5.04	4.52	2.76	12.14	4.86	7.45
TRINITY_DN50950_c0_g1	318	TRINITY_DN50950_c0_g1_i1;TRINITY_DN50950_c0_g1_i2	-	-	-	-	-	-	-	-	-	-	-	0	0	0.7	0	0	0	0.81	5.35	0.34	0	0.31	0.27	0	2.71	0.67	1.22	1.14	0.71	0	0	2	0	0	0	2.15	13.62	1	0	1	0.97	0	8.07	2	3.24	3	2
TRINITY_DN26739_c0_g1	310	TRINITY_DN26739_c0_g1_i1;TRINITY_DN26739_c0_g1_i2;TRINITY_DN26739_c0_g1_i3;TRINITY_DN26739_c0_g1_i4;TRINITY_DN26739_c0_g1_i5;TRINITY_DN26739_c0_g1_i6	-	-	-	-	-	-	-	-	-	-	-	3.75	3.78	3.7	5.95	7.22	5.81	3.76	2.47	2.14	3.7	2.02	4.45	5.61	4.31	6.52	6.45	4.54	7.5	9.86	12.96	10	13.48	15.75	12.66	9.46	6	6	9.73	6	15	15.54	12	18	15.92	11.22	19.51
TRINITY_DN40373_c0_g1	1288	TRINITY_DN40373_c0_g1_i1	hypothetical protein Vretifemale_5731 [Volvox reticuliferus]	Ido2	Indoleamine 2,3-dioxygenase 2 OS=Mus musculus OX=10090 GN=Ido2 PE=1 SV=3	GO:0008897(holo-[acyl-carrier-protein] synthase activity);GO:0019878(lysine biosynthetic process via aminoadipic acid)	ENOG410XQHE(indoleamine 2,3-dioxygenase)	K00463	indoleamine 2,3-dioxygenase	EC:1.13.11.52	cre00380(Tryptophan metabolism)	A0A8S3YIG8.1 PF01231.23;IDO;	-	0	0	0	0.05	0.03	0.03	0	0.08	0	0	0	0	0	0	2.14	0.27	0.69	0.07	0	0	0	2	1	1	0	3	0	0	0	0	0	0	96	11	27	3
TRINITY_DN881_c0_g1	2190	TRINITY_DN881_c0_g1_i1;TRINITY_DN881_c0_g1_i10;TRINITY_DN881_c0_g1_i11;TRINITY_DN881_c0_g1_i12;TRINITY_DN881_c0_g1_i13;TRINITY_DN881_c0_g1_i14;TRINITY_DN881_c0_g1_i15;TRINITY_DN881_c0_g1_i16;TRINITY_DN881_c0_g1_i17;TRINITY_DN881_c0_g1_i18;TRINITY_DN881_c0_g1_i19;TRINITY_DN881_c0_g1_i2;TRINITY_DN881_c0_g1_i20;TRINITY_DN881_c0_g1_i21;TRINITY_DN881_c0_g1_i22;TRINITY_DN881_c0_g1_i23;TRINITY_DN881_c0_…	hypothetical protein J5N97_015132 [Dioscorea zingiberensis]	ALKBH10B	RNA demethylase ALKBH10B OS=Arabidopsis thaliana OX=3702 GN=ALKBH10B PE=1 SV=1	GO:0003729(mRNA binding);GO:0006402(mRNA catabolic process);GO:0010228(vegetative to reproductive phase transition of meristem);GO:0032451(demethylase activity);GO:0080167(response to karrikin);GO:1990931(RNA N6-methyladenosine dioxygenase activity)	ENOG410YEYR(2OG-Fe(II) oxygenase superfamily)	NA	NA	NA	-	A0A199V2H3.1 PF03171.25;2OG-FeII_Oxy;	-	15.1	3.51	2.88	12.53	17.1	19.99	13.49	12.67	3.01	9.87	6	6.22	22.48	17.57	19.06	17.63	16.71	18.58	890.95	278.46	199.36	671.48	780.18	970.06	813.96	704.99	206	603.96	468.87	560.99	1602.65	1303.46	1271.11	1148.38	1071.14	1298.43
TRINITY_DN25430_c0_g1	209	TRINITY_DN25430_c0_g1_i1	Protein SUPPRESSOR OF MAX2 1 [Hirschfeldia incana]	SMAX1	Protein SUPPRESSOR OF MAX2 1 OS=Arabidopsis thaliana OX=3702 GN=SMAX1 PE=1 SV=1	GO:0005524(ATP binding);GO:0005737(cytoplasm);GO:0006351(transcription, DNA-templated);GO:0006355(regulation of transcription, DNA-templated);GO:0009845(seed germination);GO:0016787(hydrolase activity);GO:0019538(protein metabolic process);GO:0080167(response to karrikin);GO:0090351(seedling development);GO:1902347(response to strigolactone)	COG0542(ATP-dependent CLP protease ATP-binding subunit)	NA	NA	NA	-	-	-	9.71	9.61	3.67	6.47	14.54	9.24	14.54	7.1	8.3	5.28	6.88	10.75	9.36	10.14	12.55	14.46	22.71	17.93	11.53	15.3	4.58	6.87	14.6	9.59	17.01	7.98	10.73	6.52	9.64	16.9	11.99	13.37	16.29	16.81	25.64	21.95
TRINITY_DN131_c0_g1	1964	TRINITY_DN131_c0_g1_i1;TRINITY_DN131_c0_g1_i10;TRINITY_DN131_c0_g1_i11;TRINITY_DN131_c0_g1_i2;TRINITY_DN131_c0_g1_i3;TRINITY_DN131_c0_g1_i4;TRINITY_DN131_c0_g1_i5;TRINITY_DN131_c0_g1_i6;TRINITY_DN131_c0_g1_i7;TRINITY_DN131_c0_g1_i8;TRINITY_DN131_c0_g1_i9	uncharacterized protein LOC131238749 [Magnolia sinica]	-	-	-	ENOG410YZUF(NA)	-	-	-	-	-	-	21.68	12.67	15.28	20.47	21.98	22.2	20.17	18.73	9.15	10.43	11.69	11.86	14.36	13.16	16.4	17.05	17.29	17.83	504.17	245.74	217.96	393	300.8	442.48	440.52	368.66	233.41	202.99	237.27	250.78	261	225.88	362.36	287.8	326.03	377.55
TRINITY_DN12100_c0_g1	1665	TRINITY_DN12100_c0_g1_i1	hypothetical protein ZOSMA_68G00600 [Zostera marina]	-	-	GO:0003674(molecular_function);GO:0005634(nucleus);GO:0005886(plasma membrane);GO:0008150(biological_process)	ENOG410Y9MU(remorin C-terminal domain containing protein)	-	-	-	-	A0A8T0Y319.1 PF03763.18;Remorin_C;	-	1.64	0.9	2.08	1.14	3.08	2.21	1.96	5.93	0.56	1.02	1.03	0.59	3.58	5.78	2.35	2.3	2.16	2.32	94	68	122	58	147	109	109	319	35	60.1	69	45	225	365.25	147	130.01	118	136.09
TRINITY_DN19100_c0_g2	707	TRINITY_DN19100_c0_g2_i1;TRINITY_DN19100_c0_g2_i2	ERF3.4 [Aeluropus littoralis]	ERF5	Ethylene-responsive transcription factor 5 OS=Arabidopsis thaliana OX=3702 GN=ERF5 PE=2 SV=1	GO:0003677(DNA binding);GO:0003700(DNA binding transcription factor activity);GO:0005622(intracellular);GO:0005634(nucleus);GO:0006351(transcription, DNA-templated);GO:0006355(regulation of transcription, DNA-templated);GO:0006952(defense response);GO:0009409(response to cold);GO:0009873(ethylene-activated signaling pathway);GO:0010200(response to chitin);GO:0043565(sequence-specific DNA binding)…	ENOG410Z37D(Transcription factor)	NA	NA	NA	-	A0A843UKR6.1 PF00847.25;AP2;	ERF	1.88	1.15	1.2	0.6	0.91	1.2	2.07	0.41	1.3	0.79	0.92	0.89	0.49	0.11	0.56	1.2	1.22	1.11	30.67	24.54	19.65	8.63	12.05	16.61	32.27	6.17	22.87	13	17.51	19.5	8.64	2	9.84	19.03	19.07	18.18
TRINITY_DN83088_c0_g1	317	TRINITY_DN83088_c0_g1_i1;TRINITY_DN83088_c0_g1_i2	secreted RxLR effector protein 161-like [Diospyros lotus]	-	Retrovirus-related Pol polyprotein from transposon TNT 1-94 OS=Nicotiana tabacum OX=4097 PE=2 SV=1	-	COG2801(Retrotransposon protein)	K11752	diaminohydroxyphosphoribosylaminopyrimidine deaminase / 5-amino-6-(5-phosphoribosylamino)uracil reductase	EC:3.5.4.26 1.1.1.193	mcha00740(Riboflavin metabolism)	A0A445J0L7.1 PF03600.21;CitMHS;	-	1.08	0.28	0.7	0.84	0	1.72	0.38	0	0	0.36	0.62	0.56	2.38	0.67	0.68	1.52	0.38	2.88	3	1	2	2	0	4	1	0	0	1	2	2	7	2	2	4	1	8
TRINITY_DN12806_c0_g1	1094	TRINITY_DN12806_c0_g1_i1;TRINITY_DN12806_c0_g1_i2;TRINITY_DN12806_c0_g1_i3;TRINITY_DN12806_c0_g1_i4;TRINITY_DN12806_c0_g1_i5;TRINITY_DN12806_c0_g1_i6	EGF [Musa troglodytarum]	-	-	GO:0008150(biological_process);GO:0031225(anchored component of membrane)	ENOG410YPGF(NA)	-	-	-	-	-	-	4.84	4.36	4.74	1.38	1.93	1.44	2.82	3.24	4.8	3	3.47	2.36	2.03	1.74	1.5	1.54	1.87	1.02	122	149	134	35	45	36.74	76	86	145.04	89	101	88	64	42	45	44.11	52	30
TRINITY_DN678_c0_g1	1938	TRINITY_DN678_c0_g1_i1;TRINITY_DN678_c0_g1_i11;TRINITY_DN678_c0_g1_i3;TRINITY_DN678_c0_g1_i4;TRINITY_DN678_c0_g1_i5;TRINITY_DN678_c0_g1_i7;TRINITY_DN678_c0_g1_i8;TRINITY_DN678_c0_g1_i9	la-related protein 1C isoform X1 [Vitis vinifera]	LARP1C	La-related protein 1C OS=Arabidopsis thaliana OX=3702 GN=LARP1C PE=1 SV=1	GO:0003677(DNA binding);GO:0003729(mRNA binding);GO:0005737(cytoplasm);GO:0009507(chloroplast);GO:0009737(response to abscisic acid);GO:0009738(abscisic acid-activated signaling pathway);GO:0009751(response to salicylic acid);GO:0009753(response to jasmonic acid);GO:0010150(leaf senescence)	COG5193(La ribonucleoprotein domain family member)	NA	NA	NA	-	A0A5P1EZX1.1 PF05383.22;La;	-	12.42	9.57	9.97	10.07	12.08	12.21	11.19	13.76	8.28	7.53	8.52	6.62	9.48	11.98	8.72	9.21	9.32	9.13	717.85	736.84	586.82	501.77	559.71	593.22	617.4	771.61	504.16	456.26	563.24	484.38	612.57	774.17	520.87	537.17	515.73	547.2
TRINITY_DN3942_c0_g1	2654	TRINITY_DN3942_c0_g1_i1;TRINITY_DN3942_c0_g1_i10;TRINITY_DN3942_c0_g1_i11;TRINITY_DN3942_c0_g1_i12;TRINITY_DN3942_c0_g1_i2;TRINITY_DN3942_c0_g1_i3;TRINITY_DN3942_c0_g1_i4;TRINITY_DN3942_c0_g1_i5;TRINITY_DN3942_c0_g1_i6;TRINITY_DN3942_c0_g1_i7;TRINITY_DN3942_c0_g1_i8;TRINITY_DN3942_c0_g1_i9	DEAD-box ATP-dependent RNA helicase 29 [Phoenix dactylifera]	RH29	Putative DEAD-box ATP-dependent RNA helicase 29 OS=Arabidopsis thaliana OX=3702 GN=RH29 PE=3 SV=1	GO:0004004(ATP-dependent RNA helicase activity);GO:0010501(RNA secondary structure unwinding)	ENOG410XQE5(atp-dependent rna helicase)	NA	NA	NA	-	A0A443PPV2.1 PF00270.34;DEAD;	-	21.61	19.76	24.75	16.75	18.6	18.91	22.19	25.18	17.95	11.51	12.93	9.85	13.11	17.37	12.29	19.45	18.22	17.14	1665.59	2073.01	2002.05	1146.75	1226.31	1284.61	1674.12	1844.82	1561.12	955.09	1211.46	1049.27	1145.25	1500.19	1058.34	1499.94	1356.82	1374.02
TRINITY_DN42981_c0_g2	244	TRINITY_DN42981_c0_g2_i1	-	-	-	-	-	-	-	-	-	-	-	2.14	0	0	0	0	0	0	0	0	0	0	0	0	0	0	0	0.62	0	3.68	0	0	0	0	0	0	0	0	0	0	0	0	0	0	0	1	0
TRINITY_DN132796_c0_g2	234	TRINITY_DN132796_c0_g2_i1	-	-	-	-	-	-	-	-	-	-	-	0.63	0	0.6	1.43	0	0	1.29	0	0.58	0.61	0	1.86	1.18	0.57	0	0	3.34	0	1	0	1	2	0	0	2	0	1	1	0	3.84	2.01	1	0	0	5	0
TRINITY_DN157040_c0_g1	284	TRINITY_DN157040_c0_g1_i1	-	v1g198553	Small ribosomal subunit protein uS2 OS=Nematostella vectensis OX=45351 GN=v1g198553 PE=3 SV=1	GO:0000028(ribosomal small subunit assembly);GO:0000447(endonucleolytic cleavage in ITS1 to separate SSU-rRNA from 5.8S rRNA and LSU-rRNA from tricistronic rRNA transcript (SSU-rRNA, 5.8S rRNA, LSU-rRNA));GO:0000461(endonucleolytic cleavage to generate mature 3'-end of SSU-rRNA from (SSU-rRNA, 5.8S rRNA, LSU-rRNA));GO:0003735(structural constituent of ribosome);GO:0006407(rRNA export from nucleus…	COG0052(30S ribosomal protein S2)	-	-	-	-	L1IZB6.1 PF00318.25;Ribosomal_S2;	-	0	0.66	0	0.5	0	0	0.9	0	0	0	0	0.68	0	0	0	0.92	5.13	1.3	0	2	0	1	0	0	2	0	0	0	0	2	0	0	0	2	11	3
TRINITY_DN453_c0_g1	2111	TRINITY_DN453_c0_g1_i1;TRINITY_DN453_c0_g1_i2;TRINITY_DN453_c0_g1_i3;TRINITY_DN453_c0_g1_i4;TRINITY_DN453_c0_g1_i6;TRINITY_DN453_c0_g1_i7;TRINITY_DN453_c0_g1_i8	exosome complex component RRP45A-like [Phoenix dactylifera]	RRP45B	Exosome complex component RRP45B OS=Arabidopsis thaliana OX=3702 GN=RRP45B PE=2 SV=1	GO:0000176(nuclear exosome (RNase complex));GO:0000177(cytoplasmic exosome (RNase complex));GO:0000467(exonucleolytic trimming to generate mature 3'-end of 5.8S rRNA from tricistronic rRNA transcript (SSU-rRNA, 5.8S rRNA, LSU-rRNA));GO:0017091(AU-rich element binding);GO:0034427(nuclear-transcribed mRNA catabolic process, exonucleolytic, 3'-5');GO:0034473(U1 snRNA 3'-end processing);GO:0034475(U4…	COG2123(Exosome complex)	K03678	exosome complex component RRP45	-	egu03018(RNA degradation)	A0A6A1WSE4.1 PF01138.26;RNase_PH;	-	4.32	2.37	4.06	4.07	4.45	4.86	4.8	8.24	2.11	2.11	2.53	1.83	3.61	6.35	3.96	4.07	3.52	3.66	312	232.2	305.33	268	265.47	303.39	332.56	556.51	168.06	161	212.23	177.01	286.81	508.16	311	287.69	238.48	271.75
TRINITY_DN33899_c4_g1	915	TRINITY_DN33899_c4_g1_i1	-	-	-	-	-	-	-	-	-	-	-	0.67	0.99	2.49	0.47	1.34	0.86	0.79	0.64	0.44	0.39	0.66	0.35	0.81	0.62	0.37	0.87	0.62	0.71	17	32.66	63.7	10.55	28	18.49	19.26	15	12	9.99	19.51	11.99	22.57	17.07	10.09	21.58	14.85	18.3
TRINITY_DN2845_c0_g1	1539	TRINITY_DN2845_c0_g1_i1;TRINITY_DN2845_c0_g1_i10;TRINITY_DN2845_c0_g1_i11;TRINITY_DN2845_c0_g1_i12;TRINITY_DN2845_c0_g1_i13;TRINITY_DN2845_c0_g1_i14;TRINITY_DN2845_c0_g1_i15;TRINITY_DN2845_c0_g1_i16;TRINITY_DN2845_c0_g1_i17;TRINITY_DN2845_c0_g1_i2;TRINITY_DN2845_c0_g1_i3;TRINITY_DN2845_c0_g1_i5;TRINITY_DN2845_c0_g1_i6;TRINITY_DN2845_c0_g1_i7;TRINITY_DN2845_c0_g1_i8;TRINITY_DN2845_c0_g1_i9	PGR5-like protein 1B, chloroplastic isoform X1 [Phoenix dactylifera]	-	-	GO:0003674(molecular_function);GO:0008150(biological_process);GO:0009507(chloroplast)	ENOG4111J4U(PGR5-like protein)	-	-	-	-	A0A9D5HK59.1 PF14255.11;Cys_rich_CPXG;	-	8.09	10.39	8.68	8.25	8.67	7.85	8.82	7.58	7.99	5.81	5.95	5.91	6.92	5.34	5.13	5.57	5.35	6.71	326	564.35	375	305	296.93	288.57	359	298	361	251.96	287.01	337.98	326.06	252.97	240	230.98	213	286
TRINITY_DN5854_c7_g1	208	TRINITY_DN5854_c7_g1_i1	putative RNA-directed DNA polymerase [Rosa chinensis]	-	-	GO:0004596(peptide alpha-N-acetyltransferase activity);GO:0005737(cytoplasm);GO:0017196(N-terminal peptidyl-methionine acetylation)	COG2801(Retrotransposon protein)	NA	NA	NA	-	-	-	1.71	1.89	2.44	1	2.02	3.86	0	0	0.78	0	0.72	0	0	2.31	0	0.87	0	0	2	2.97	3	1.04	2	3.95	0	0	1	0	1	0	0	3	0	1	0	0
TRINITY_DN112999_c0_g1	208	TRINITY_DN112999_c0_g1_i1	RNA polymerase I subunit 43 [Striga hermonthica]	Polr1c	DNA-directed RNA polymerases I and III subunit RPAC1 OS=Mus musculus OX=10090 GN=Polr1c PE=1 SV=3	GO:0001054(RNA polymerase I activity);GO:0001056(RNA polymerase III activity);GO:0005666(DNA-directed RNA polymerase III complex);GO:0005736(DNA-directed RNA polymerase I complex)	COG0202(DNA-dependent RNA polymerase catalyzes the transcription of DNA into RNA using the four ribonucleoside triphosphates as substrates (By similarity))	K03027	DNA-directed RNA polymerases I and III subunit RPAC1	-	sly00230(Purine metabolism);sly00240(Pyrimidine metabolism);sly03020(RNA polymerase)	A0A8S3ZQ24.1 PF01000.31;RNA_pol_A_bac;	-	0.85	0	0	1.91	0	0	0	0	0	0	1.45	0	0	0	4.69	0.87	0.9	0	1	0	0	2	0	0	0	0	0	0	2	0	0	0	6	1	1	0
TRINITY_DN23415_c0_g1	1572	TRINITY_DN23415_c0_g1_i1;TRINITY_DN23415_c0_g1_i2;TRINITY_DN23415_c0_g1_i3;TRINITY_DN23415_c0_g1_i4;TRINITY_DN23415_c0_g1_i5;TRINITY_DN23415_c0_g1_i7;TRINITY_DN23415_c0_g1_i8	hypothetical protein GW17_00014093 [Ensete ventricosum]	-	-	-	ENOG410YEX5(auxin-responsive protein)	K14484	auxin-responsive protein IAA	-	pda04075(Plant hormone signal transduction)	A0A444FGK5.1 PF02309.21;AUX_IAA;	-	1.93	0.47	0.45	1.15	0.62	1.4	0.84	2.2	0.12	0.78	0.3	0.58	1.47	0.41	0.76	1.14	0.58	1.05	28	15	21	11	16	25	17	41	6	18	12	11	41	21	29	29	26	34
TRINITY_DN122740_c0_g1	290	TRINITY_DN122740_c0_g1_i1	-	-	-	-	-	-	-	-	-	-	-	0.42	0	0	0	0	0	0	0	0	0	0.36	0	0	0	3.14	2.21	1.8	0	1	0	0	0	0	0	0	0	0	0	1	0	0	0	8	5	4	0
TRINITY_DN3384_c0_g1	1293	TRINITY_DN3384_c0_g1_i1;TRINITY_DN3384_c0_g1_i2;TRINITY_DN3384_c0_g1_i3;TRINITY_DN3384_c0_g1_i4;TRINITY_DN3384_c0_g1_i5;TRINITY_DN3384_c0_g1_i6;TRINITY_DN3384_c0_g1_i7	protein-tyrosine-phosphatase IBR5 [Cocos nucifera]	IBR5	Protein-tyrosine-phosphatase IBR5 OS=Arabidopsis thaliana OX=3702 GN=IBR5 PE=1 SV=1	GO:0005634(nucleus);GO:0043407(negative regulation of MAP kinase activity)	COG2453(dual specificity phosphatase)	NA	NA	NA	-	A0A4V4H3D2.1 PF00782.25;DSPc;	-	18.79	19.22	19.46	15.85	15.44	17.18	18.46	19.55	17.58	13.89	13.71	12.16	14.81	12.18	12.81	14.53	17.48	15.46	713	971.02	750.28	525.03	492.02	560.08	672.05	696	735.86	527.99	602	617.41	608	508	534	547.03	631	603.31
TRINITY_DN145819_c0_g2	297	TRINITY_DN145819_c0_g2_i1	hypothetical protein RJ639_017342 [Escallonia herrerae]	-	-	-	-	K14416	elongation factor 1 alpha-like protein	-	mdm03015(mRNA surveillance pathway)	-	-	0.81	0.31	2.71	0.47	0	1.43	0.84	0.88	0.76	0	0.35	0	0	0.38	0	0	0.46	0.4	2	1	7	1	0	3	2	2	2	0	1	0	0	1	0	0	1.08	1
TRINITY_DN74403_c0_g1	234	TRINITY_DN74403_c0_g1_i1	-	-	-	-	-	-	-	-	-	-	-	0	0	1.79	1.43	0.97	0	1.93	0.67	1.16	0	0	0	0.59	0.57	1.17	3.26	1.34	0.62	0	0	3	2	1.29	0	3	1	2	0	0	0	1	1	2	5	2	1
TRINITY_DN19923_c1_g1	239	TRINITY_DN19923_c1_g1_i1;TRINITY_DN19923_c1_g1_i2	actin 11 [Sesuvium portulacastrum]	-	Actin, cytoplasmic type 5 OS=Gallus gallus OX=9031 PE=3 SV=1	GO:0000166(nucleotide binding);GO:0003674(molecular_function);GO:0005200(structural constituent of cytoskeleton);GO:0005524(ATP binding);GO:0005737(cytoplasm);GO:0005856(cytoskeleton);GO:0015629(actin cytoskeleton);GO:0017022(myosin binding);GO:0045335(phagocytic vesicle)	COG5277(Actin-related protein)	K05692	actin beta/gamma 1	-	pda04145(Phagosome)	F7EU36.1 PF00022.24;Actin;	-	15.75	6.78	9.7	3.41	7.88	3.49	8.76	3.19	7.78	4.71	5.17	5.58	1.69	2.75	1.67	0.62	3.84	4.13	26	15.01	17	5	11	5	14.21	5	13.97	8	10	12	3	5	3	1	6	7
TRINITY_DN84252_c1_g1	383	TRINITY_DN84252_c1_g1_i1	-	-	-	-	-	-	-	-	-	-	-	3.36	0.19	0.24	0.28	0.59	0.88	5.65	1.34	0	0.73	0.21	0.55	0.23	0.23	0.23	2.56	1.27	0.73	14	1	1	1	2	3	22	5	0	3	1	3	1	1	1	10	5	3
TRINITY_DN154189_c0_g4	225	TRINITY_DN154189_c0_g4_i1	-	-	-	-	-	-	-	-	-	-	-	0	0	0	0	0	1.59	1.41	0.73	0	0	0	0	2.38	1.02	0	0	0	0.67	0	0	0	0	0	2	2	1	0	0	0	0	3.7	1.63	0	0	0	1
TRINITY_DN10658_c0_g1	556	TRINITY_DN10658_c0_g1_i1	RNA-binding KH domain-containing protein RCF3 [Elaeis guineensis]	HEN4	KH domain-containing protein HEN4 OS=Arabidopsis thaliana OX=3702 GN=HEN4 PE=1 SV=1	GO:0003676(nucleic acid binding);GO:0003723(RNA binding);GO:0003729(mRNA binding);GO:0005634(nucleus);GO:0008150(biological_process)	ENOG410XNN8(mRNA transport)	NA	NA	NA	-	A0A7I8KE60.1 PF00013.34;KH_1;	-	14.63	13.32	24.13	6.87	13.68	13.17	14.95	27.54	10.29	9.75	6.94	6.97	7.2	14.94	8.45	16.23	13.43	16.02	148.71	172.53	240.96	59.77	112.95	110.31	142.39	251.98	111.06	99.54	81.39	94.34	79.53	162.57	91.96	157.07	129.28	161.85
TRINITY_DN129388_c0_g1	269	TRINITY_DN129388_c0_g1_i1	-	-	-	GO:0006869(lipid transport);GO:0007568(aging);GO:0008289(lipid binding)	COG3040(Outer membrane lipoprotein)	-	-	-	-	A0A6J2UWI2.1 PF08212.17;Lipocalin_2;	-	0	0	0	0	0	0	0	0	0	0.95	2.06	0	0.45	0.44	2.22	0.5	0	0	0	0	0	0	0	0	0	0	0	2	5	0	1	1	5	1	0	0
TRINITY_DN164495_c0_g1	240	TRINITY_DN164495_c0_g1_i1	-	-	-	-	-	-	-	-	-	-	-	3.6	19.71	17.54	10.15	8.53	6.23	6.72	0.63	22.09	21.61	15.89	15.67	5.6	4.91	5.53	8.66	10.79	8.79	6	44	31	15	12	9	11	1	40	37	31	34	10	9	10	14	17	15
TRINITY_DN48247_c0_g1	281	TRINITY_DN48247_c0_g1_i1	zinc finger CCCH domain-containing protein 28, partial [Lilium regale]	mbl	Protein muscleblind OS=Drosophila melanogaster OX=7227 GN=mbl PE=2 SV=2	GO:0000381(regulation of alternative mRNA splicing, via spliceosome);GO:0001654(eye development);GO:0001751(compound eye photoreceptor cell differentiation);GO:0003676(nucleic acid binding);GO:0003677(DNA binding);GO:0003723(RNA binding);GO:0005634(nucleus);GO:0005654(nucleoplasm);GO:0005737(cytoplasm);GO:0006915(apoptotic process);GO:0007422(peripheral nervous system development);GO:0007517(musc…	ENOG410ZNRC(muscleblind-like splicing regulator)	-	-	-	-	A0A267EL78.1 PF22628.1;zf-CCCH_10;	-	0	0	0	1.36	0	0	0	0	0	0	0.38	0	0	0	2.9	0.93	0.95	0.44	0	0	0	2.66	0	0	0	0	0	0	1	0	0	0	7	2	2	1
TRINITY_DN12382_c0_g1	1793	TRINITY_DN12382_c0_g1_i1;TRINITY_DN12382_c0_g1_i2;TRINITY_DN12382_c0_g1_i3;TRINITY_DN12382_c0_g1_i4;TRINITY_DN12382_c0_g1_i5;TRINITY_DN12382_c0_g1_i6;TRINITY_DN12382_c0_g1_i7;TRINITY_DN12382_c0_g1_i8	aspartyl protease APCB1 [Elaeis guineensis]	APCB1	Aspartyl protease APCB1 OS=Arabidopsis thaliana OX=3702 GN=APCB1 PE=1 SV=1	GO:0004190(aspartic-type endopeptidase activity);GO:0006508(proteolysis);GO:0030163(protein catabolic process)	ENOG410XNV7(aspartic)	NA	NA	NA	-	A0A8B7D528.1 PF14543.11;TAXi_N;	-	36.68	23.98	21.4	33.51	28.58	29.66	31.61	26.31	24.51	20.05	23.35	21.56	23.84	14.6	22.49	32.48	31.15	34.12	2090	1841.03	1295.33	1769.97	1443	1567.8	1885.58	1443.65	1550.97	1232	1514	1691.87	1552	948.87	1473.56	1838.41	1797.39	1963.77
TRINITY_DN4449_c0_g2	2660	TRINITY_DN4449_c0_g2_i1;TRINITY_DN4449_c0_g2_i2;TRINITY_DN4449_c0_g2_i3;TRINITY_DN4449_c0_g2_i4	hypothetical protein CUMW_038570 [Citrus unshiu]	DODA	4,5-DOPA dioxygenase extradiol OS=Beta vulgaris OX=161934 GN=DODA PE=1 SV=1	GO:0006725(cellular aromatic compound metabolic process);GO:0046566(DOPA dioxygenase activity);GO:0055114(oxidation-reduction process)	COG3384(extradiol ring-cleavage dioxygenase class IIi protein subunit b)	K15777	4,5-DOPA dioxygenase extradiol	EC:1.13.11.-	sita00965(Betalain biosynthesis)	A0A5P1F9J2.1 PF02900.23;LigB;	-	38.4	32.16	20.85	17.08	23.23	19.31	33.4	29.3	27.21	36.59	27.59	25.43	14.45	10.29	15.47	16.64	16.4	17.99	1147.17	1439.94	719.11	504.92	619.52	529.46	976.11	836.67	1050.62	1244.43	1072.86	1110.74	484.31	340	509.99	489.52	472.09	544.46
TRINITY_DN3262_c0_g1	2048	TRINITY_DN3262_c0_g1_i1;TRINITY_DN3262_c0_g1_i10;TRINITY_DN3262_c0_g1_i11;TRINITY_DN3262_c0_g1_i12;TRINITY_DN3262_c0_g1_i13;TRINITY_DN3262_c0_g1_i14;TRINITY_DN3262_c0_g1_i15;TRINITY_DN3262_c0_g1_i17;TRINITY_DN3262_c0_g1_i18;TRINITY_DN3262_c0_g1_i19;TRINITY_DN3262_c0_g1_i2;TRINITY_DN3262_c0_g1_i20;TRINITY_DN3262_c0_g1_i21;TRINITY_DN3262_c0_g1_i22;TRINITY_DN3262_c0_g1_i23;TRINITY_DN3262_c0_g1_i24;T…	protein enabled homolog isoform X1 [Macadamia integrifolia]	RPRD1B	Regulation of nuclear pre-mRNA domain-containing protein 1B OS=Homo sapiens OX=9606 GN=RPRD1B PE=1 SV=1	GO:0003674(molecular_function);GO:0005634(nucleus);GO:0008150(biological_process)	ENOG410XRAP(Regulation of nuclear pre-mRNA domain containing)	NA	NA	NA	-	A0A200R418.1 PF04818.18;CID;	-	14.77	9.63	11.29	12.52	15.42	14.27	14.68	19.51	9.2	6.89	7.43	6.36	11.43	15.17	10.78	14.51	13.59	14.24	808.9	709.85	609.92	596.32	563.91	629.24	736.36	883.09	524.57	368.47	459.65	419.01	625.53	830.45	572.62	709.98	616.17	737.02
TRINITY_DN13358_c0_g1	3519	TRINITY_DN13358_c0_g1_i1;TRINITY_DN13358_c0_g1_i3	protein translocase subunit SECA2, chloroplastic isoform X1 [Vitis riparia]	SECA2	Protein translocase subunit SECA2, chloroplastic OS=Arabidopsis thaliana OX=3702 GN=SECA2 PE=1 SV=1	GO:0009306(protein secretion);GO:0015450(P-P-bond-hydrolysis-driven protein transmembrane transporter activity)	COG0653(Part of the Sec protein translocase complex. Interacts with the SecYEG preprotein conducting channel. Has a central role in coupling the hydrolysis of ATP to the transfer of proteins into and across the cell membrane, serving)	K03070	preprotein translocase subunit SecA	-	vvi03060(Protein export)	A0A8T3AJ38.1 PF07517.19;SecA_DEAD;	-	3.11	1.86	2.34	2.42	3.93	2.55	2.89	3.04	1.55	0.99	1.62	1.01	2.46	3.28	1.93	2.59	2.72	2.31	392	338	328	295.18	326	302	384	391.02	231	140	220	183	339	448	287	348.67	353	323.97
TRINITY_DN81997_c1_g1	206	TRINITY_DN81997_c1_g1_i1	-	-	-	-	-	-	-	-	-	A0A814S9B0.1 PF00262.24;Calreticulin;	-	0	0	0	0.98	0	0	0	0.93	0	0	0	0	0	0	0	2.69	0	1.7	0	0	0	1	0	0	0	1	0	0	0	0	0	0	0	3	0	2
TRINITY_DN106472_c0_g1	259	TRINITY_DN106472_c0_g1_i1	-	-	-	-	-	-	-	-	-	-	-	2.07	0.39	0	0.59	1.22	2.4	1.06	0	0	0.51	0.44	0	0	0.47	0	1.07	1.1	0	4	1	0	1	2	4	2	0	0	1	1	0	0	1	0	2	2	0
TRINITY_DN16931_c0_g2	209	TRINITY_DN16931_c0_g2_i1	-	-	-	-	-	-	-	-	-	-	-	0	0	0	0	0	0	0	0	0	0	0.71	0	0	0	11.56	0	2.66	0	0	0	0	0	0	0	0	0	0	0	1	0	0	0	15	0	3	0
TRINITY_DN152346_c0_g1	240	TRINITY_DN152346_c0_g1_i1	-	-	-	-	-	-	-	-	-	-	-	0.6	0	1.13	0	0	2.08	0.61	0	0.55	1.17	0	0	0	0.55	0	0.62	0	0.59	1	0	2	0	0	3	1	0	1	2	0	0	0	1	0	1	0	1
TRINITY_DN78540_c0_g1	235	TRINITY_DN78540_c0_g1_i1	-	-	-	-	-	-	-	-	-	-	-	0.63	1.4	0	2.12	0	0.72	0.64	0.66	0	0.61	0.53	0.48	2.33	2.28	0.58	1.29	0	1.22	1	3	0	3	0	1	1	1	0	1	1	1	3.99	4	1	2	0	2
TRINITY_DN66239_c0_g2	274	TRINITY_DN66239_c0_g2_i1	-	-	-	-	-	-	-	-	-	-	-	0.47	0	0	0.53	0	0.54	0.48	0	0	0	0.8	0	0	0	2.59	0.49	1.48	0.46	1	0	0	1	0	1	1	0	0	0	2	0	0	0	6	1	3	1
TRINITY_DN3921_c7_g1	338	TRINITY_DN3921_c7_g1_i1;TRINITY_DN3921_c7_g1_i2;TRINITY_DN3921_c7_g1_i3;TRINITY_DN3921_c7_g1_i4	predicted protein [Hordeum vulgare subsp. vulgare]	betaTub85D	Tubulin beta-2 chain OS=Drosophila erecta OX=7220 GN=betaTub85D PE=3 SV=1	GO:0000226(microtubule cytoskeleton organization);GO:0000278(mitotic cell cycle);GO:0003924(GTPase activity);GO:0005200(structural constituent of cytoskeleton);GO:0005525(GTP binding);GO:0005737(cytoplasm);GO:0005874(microtubule);GO:0007017(microtubule-based process);GO:0007435(salivary gland morphogenesis)	COG5023(protein polymerization)	K07375	tubulin beta	-	smo04145(Phagosome)	A0A423SMS3.1 PF00091.30;Tubulin;	-	15.34	5.51	7.14	10.54	1.55	15.22	27.68	10.17	3.21	4.24	11.11	2.38	3.55	6.26	10.12	8.3	8.25	17.64	44.36	22.29	22.79	28.05	4.01	34.46	60.88	28.79	10.66	11.43	34.66	9.4	9.96	10.26	28.45	11.85	14.19	26.58
TRINITY_DN34239_c0_g1	1567	TRINITY_DN34239_c0_g1_i1;TRINITY_DN34239_c0_g1_i2	ethylene-responsive transcription factor 1-like [Phoenix dactylifera]	-	-	-	-	NA	NA	NA	-	-	-	24.65	2.8	5.08	8.73	8.59	7.64	27.66	20.86	4.59	4.07	5.54	4.53	9.27	6.19	7.53	18.74	18.7	23.3	406.62	66.42	84.04	130.82	120.16	111.79	437.27	314.65	91.61	72.58	109.73	100.97	170.01	112.02	134.93	304.62	297.25	393.33
TRINITY_DN118415_c0_g1	256	TRINITY_DN118415_c0_g1_i1	-	-	-	-	-	-	-	-	-	-	-	0	0	3.49	0	0	9.14	0	0	0	0	0	0	0	0	0	0	0.56	0	0	0	7	0	0	14.92	0	0	0	0	0	0	0	0	0	0	1	0
TRINITY_DN16150_c0_g1	1666	TRINITY_DN16150_c0_g1_i1;TRINITY_DN16150_c0_g1_i10;TRINITY_DN16150_c0_g1_i11;TRINITY_DN16150_c0_g1_i12;TRINITY_DN16150_c0_g1_i13;TRINITY_DN16150_c0_g1_i14;TRINITY_DN16150_c0_g1_i15;TRINITY_DN16150_c0_g1_i16;TRINITY_DN16150_c0_g1_i18;TRINITY_DN16150_c0_g1_i19;TRINITY_DN16150_c0_g1_i2;TRINITY_DN16150_c0_g1_i20;TRINITY_DN16150_c0_g1_i21;TRINITY_DN16150_c0_g1_i22;TRINITY_DN16150_c0_g1_i23;TRINITY_DN1…	hypothetical protein M8C21_007697 [Ambrosia artemisiifolia]	-	-	GO:0008150(biological_process);GO:0016020(membrane);GO:0016021(integral component of membrane)	ENOG4111FM2(PQ loop repeat)	-	-	-	-	A0A2P5ALM2.1 PF04193.19;PQ-loop;	-	1.49	1.87	4.5	2	4.82	3.38	1.17	2.92	2.37	2.11	4.06	1.41	3.29	1.78	1.72	1.29	2.24	1.09	39	94	197	74	156.44	91	51	116	108	91	126	80	135	74	56	35	93	37
TRINITY_DN57798_c0_g1	252	TRINITY_DN57798_c0_g1_i1	-	-	-	-	-	-	-	-	-	-	-	0	2.21	2.05	1.23	1.93	0	0.56	0.58	2.51	2.13	2.32	1.26	3.57	0.58	0.5	0	0.58	0	0	5.42	4	2	3	0	1	1	5	4	5	3	7	1.17	1	0	1	0
TRINITY_DN16953_c0_g3	2687	TRINITY_DN16953_c0_g3_i1	-	-	-	-	ENOG410XS6A(Troponin T type)	-	-	-	-	A0A812EF27.1 PF00992.25;Troponin;	-	0.04	0.12	0	5.86	0.01	0.03	0.41	0.04	0.2	0	0	0	0.07	1.38	0.02	3.46	0.24	0.13	4	16	0	528.74	1	3	40	4	22	0	0	0	8	154	2	345	23	13
TRINITY_DN52231_c0_g2	641	TRINITY_DN52231_c0_g2_i1;TRINITY_DN52231_c0_g2_i3;TRINITY_DN52231_c0_g2_i4	Tubulin/FtsZ 2-layer sandwich domain [Arabidopsis thaliana x Arabidopsis arenosa]	-	Tubulin beta chain OS=Babesia bovis OX=5865 PE=3 SV=1	GO:0000226(microtubule cytoskeleton organization);GO:0005200(structural constituent of cytoskeleton);GO:0005874(microtubule);GO:0042493(response to drug)	COG5023(protein polymerization)	K07375	tubulin beta	-	ath04145(Phagosome)	A0A2A9MCZ7.1 PF00091.30;Tubulin;	-	0.36	0	0.27	0.1	0.22	1.48	1.28	0.3	0.08	2.4	0.85	1.09	1.4	0.75	1.26	0.95	1.71	0.63	4	0	3	1	2	6	13.66	3	1	11	7	12	10.56	5	11.08	10.08	14	7
TRINITY_DN7917_c0_g1	984	TRINITY_DN7917_c0_g1_i1;TRINITY_DN7917_c0_g1_i2;TRINITY_DN7917_c0_g1_i4;TRINITY_DN7917_c0_g1_i5;TRINITY_DN7917_c0_g1_i6;TRINITY_DN7917_c0_g1_i7;TRINITY_DN7917_c0_g1_i8;TRINITY_DN7917_c0_g1_i9	-	-	-	-	-	-	-	-	-	A0A8S4A3I0.1 PF00822.25;PMP22_Claudin;	-	0	0	0	0	0	0	0	0	0.33	0	0	0	0	0	15.11	0	2.22	0	0	0	0	0	0	0	0	0	9	0	0	0	0	0	417	0	54	0
TRINITY_DN11541_c1_g2	588	TRINITY_DN11541_c1_g2_i1	hypothetical protein CHLNCDRAFT_55969 [Chlorella variabilis]	CICDH	Cytosolic isocitrate dehydrogenase [NADP] OS=Arabidopsis thaliana OX=3702 GN=CICDH PE=1 SV=1	GO:0000287(magnesium ion binding);GO:0004450(isocitrate dehydrogenase (NADP+) activity);GO:0005743(mitochondrial inner membrane);GO:0005777(peroxisome);GO:0005829(cytosol);GO:0006099(tricarboxylic acid cycle);GO:0006102(isocitrate metabolic process);GO:0051287(NAD binding);GO:0070062(extracellular exosome)	COG0538(isocitrate dehydrogenase (NADp))	K00031	isocitrate dehydrogenase	EC:1.1.1.42	cvr00020(Citrate cycle (TCA cycle));cvr00480(Glutathione metabolism);cvr04146(Peroxisome)	A0A5D6XSC6.1 PF00180.25;Iso_dh;	-	2.24	2.11	2.12	1.22	0.86	0.95	2.68	0.48	1.64	0.17	0.3	0.2	0.08	0.16	0.24	0	0	0.09	25.69	31.02	23.98	12	8	9	28.97	5	20.02	2	4	3	1	2	3	0	0	1
TRINITY_DN54007_c0_g1	260	TRINITY_DN54007_c0_g1_i1	-	-	-	-	-	-	-	-	-	-	-	4.11	3.46	5.8	7.03	3.61	2.86	2.62	7.05	4.25	1.49	5.26	0.79	2.38	3.27	0.95	3.13	2.72	2.01	8	9	11.99	12.09	5.94	4.81	5	12.98	8.98	2.97	12	2	4.94	6.99	2	5.89	5	4
TRINITY_DN103558_c0_g4	256	TRINITY_DN103558_c0_g4_i1	-	-	-	-	-	-	-	-	-	-	-	2.09	1.13	0	1.16	0.87	1.61	0.54	3.22	2.08	0.92	0.86	0	0	1.88	0.49	0	1.12	1.71	3.96	2.87	0	1.94	1.4	2.63	1	5.77	4.26	1.77	1.92	0	0	3.91	1	0	2	3.31
TRINITY_DN115582_c0_g5	229	TRINITY_DN115582_c0_g5_i1	-	-	-	-	-	-	-	-	-	-	-	0	0	0.92	0	0	0	1.25	0	0	0	0.94	0.51	0	2.4	0.51	0	0	1.08	0	0	1.47	0	0	0	1.86	0	0	0	1.66	1	0	4	0.83	0	0	1.67
TRINITY_DN27300_c1_g1	223	TRINITY_DN27300_c1_g1_i1	uncharacterized protein LOC109842629 [Asparagus officinalis]	-	-	-	-	-	-	-	-	-	-	3.53	3.16	2.01	1.64	3.35	1.46	3.02	0.74	1.3	0	1.21	1.84	1.97	2.57	0	3.41	0	2.06	5	6	3	2.06	4	1.79	4.21	1	2	0	2.02	3.43	3	4.03	0	4.7	0	3
TRINITY_DN2877_c0_g2	417	TRINITY_DN2877_c0_g2_i1;TRINITY_DN2877_c0_g2_i2	-	-	-	-	-	-	-	-	-	-	-	1.22	0	0.83	0	0	0.65	0.63	0	0.19	0.84	0.93	0.69	0.74	3.22	2.03	0.8	1.76	0.84	6	0	4	0	0	2.59	2.89	0	1	4.11	5.26	4.44	3.92	16.71	10.59	3.7	8.35	4.06
TRINITY_DN5162_c0_g1	1014	TRINITY_DN5162_c0_g1_i1;TRINITY_DN5162_c0_g1_i10;TRINITY_DN5162_c0_g1_i11;TRINITY_DN5162_c0_g1_i12;TRINITY_DN5162_c0_g1_i13;TRINITY_DN5162_c0_g1_i14;TRINITY_DN5162_c0_g1_i15;TRINITY_DN5162_c0_g1_i16;TRINITY_DN5162_c0_g1_i17;TRINITY_DN5162_c0_g1_i18;TRINITY_DN5162_c0_g1_i19;TRINITY_DN5162_c0_g1_i2;TRINITY_DN5162_c0_g1_i20;TRINITY_DN5162_c0_g1_i21;TRINITY_DN5162_c0_g1_i22;TRINITY_DN5162_c0_g1_i3;TR…	hypothetical protein Cni_G09018 [Canna indica]	-	-	-	ENOG410YIZ9(NA)	-	-	-	-	-	-	0.86	1.82	2.39	0.68	1.75	6.66	1.76	0.48	0.7	5.82	5.08	5.71	4.47	0.74	7.51	5.44	3.83	2.11	17	64	62	16	27	137	44	10	14	154	143	185	128	20	214	137	97	55
TRINITY_DN43027_c0_g2	308	TRINITY_DN43027_c0_g2_i1	-	-	-	-	-	-	-	-	-	-	-	0.76	0	0	0.44	0	0.45	0	0	0	0	0	0	0	0	3.89	0.8	0.81	3.02	2	0	0	1	0	1	0	0	0	0	0	0	0	0	11	2	2	8
TRINITY_DN6413_c0_g1	4049	TRINITY_DN6413_c0_g1_i1;TRINITY_DN6413_c0_g1_i10;TRINITY_DN6413_c0_g1_i11;TRINITY_DN6413_c0_g1_i12;TRINITY_DN6413_c0_g1_i13;TRINITY_DN6413_c0_g1_i15;TRINITY_DN6413_c0_g1_i16;TRINITY_DN6413_c0_g1_i17;TRINITY_DN6413_c0_g1_i19;TRINITY_DN6413_c0_g1_i2;TRINITY_DN6413_c0_g1_i20;TRINITY_DN6413_c0_g1_i21;TRINITY_DN6413_c0_g1_i23;TRINITY_DN6413_c0_g1_i24;TRINITY_DN6413_c0_g1_i25;TRINITY_DN6413_c0_g1_i26;T…	hypothetical protein RHSIM_Rhsim03G0244800 [Rhododendron simsii]	NUDT20	Nudix hydrolase 20, chloroplastic OS=Arabidopsis thaliana OX=3702 GN=NUDT20 PE=2 SV=1	GO:0044715(8-oxo-dGDP phosphatase activity)	COG0494(Nudix hydrolase)	-	-	-	-	A0A6A4M1U3.1 PF00293.33;NUDIX;	-	30.69	19.75	20.97	23.75	20.9	24.29	27.25	25.74	18.68	17.46	16.77	15.25	23.54	20.6	17.96	28.23	25.81	30.09	1610	1338.98	1100	1092	941	1165	1428.86	1294.05	1066.79	901.95	1025	1045.99	1360.87	1141	1062.95	1459.56	1310.98	1633.34
TRINITY_DN2336_c0_g1	2967	TRINITY_DN2336_c0_g1_i1;TRINITY_DN2336_c0_g1_i10;TRINITY_DN2336_c0_g1_i11;TRINITY_DN2336_c0_g1_i12;TRINITY_DN2336_c0_g1_i13;TRINITY_DN2336_c0_g1_i14;TRINITY_DN2336_c0_g1_i15;TRINITY_DN2336_c0_g1_i16;TRINITY_DN2336_c0_g1_i17;TRINITY_DN2336_c0_g1_i18;TRINITY_DN2336_c0_g1_i19;TRINITY_DN2336_c0_g1_i2;TRINITY_DN2336_c0_g1_i20;TRINITY_DN2336_c0_g1_i21;TRINITY_DN2336_c0_g1_i23;TRINITY_DN2336_c0_g1_i24;T…	hypothetical protein RHMOL_Rhmol07G0021900 [Rhododendron molle]	ERG3	Elicitor-responsive protein 3 OS=Oryza sativa subsp. indica OX=39946 GN=ERG3 PE=2 SV=1	GO:0005737(cytoplasm);GO:0008150(biological_process)	COG5038(Domain-Containing protein)	K01803	triosephosphate isomerase (TIM)	EC:5.3.1.1	sbi00010(Glycolysis / Gluconeogenesis);sbi00051(Fructose and mannose metabolism);sbi00562(Inositol phosphate metabolism);sbi00710(Carbon fixation in photosynthetic organisms)	A0A6P5YES3.1 PF00168.35;C2;	-	28.38	37.19	37.78	33.63	34.24	32.72	24	21.45	40	31.38	30.04	30.02	31.39	17.27	28.93	19.64	23.79	21.59	998.68	1517.94	1263.98	1036.86	929.87	976.85	801.27	714.77	1339.8	1003.14	1098.76	1288.34	1095.41	620.17	1131.12	628.03	716.92	728.61
TRINITY_DN161751_c0_g1	573	TRINITY_DN161751_c0_g1_i1	pathogenesis-related protein 1c [Allium sativum]	Glipr2	Golgi-associated plant pathogenesis-related protein 1 OS=Mus musculus OX=10090 GN=Glipr2 PE=1 SV=3	GO:0005576(extracellular region)	COG2340(Scp-like extracellular)	-	-	-	-	A0A814C9E6.1 PF00188.31;CAP;	-	2.39	0.43	0.19	0	0.45	0.33	0.69	0.71	0.09	0.27	0	0.21	0.34	0.09	0.34	0.1	0	0	26	6	2	0	4	3	7	7	1	3	0	3	4	1	4	1	0	0
TRINITY_DN121822_c0_g1	201	TRINITY_DN121822_c0_g1_i1	-	-	-	-	-	-	-	-	-	-	-	0	0	0	0	1.12	0	0	0	2.61	0	1.61	0.71	0	0.86	0	0	0	0	0	0	0	0	1	0	0	0	3	0	2	1	0	1	0	0	0	0
TRINITY_DN129555_c0_g2	352	TRINITY_DN129555_c0_g2_i1;TRINITY_DN129555_c0_g2_i2	-	-	-	-	-	-	-	-	-	-	-	0.88	0.3	1.16	2.06	1.07	2.83	0.93	0.65	0	0	0	0	0.83	0	0	1.55	0.62	2.35	3	1	4	6	3	8	3	2	0	0	0	0	3	0	0	5	2	8
TRINITY_DN6592_c0_g1	1195	TRINITY_DN6592_c0_g1_i2;TRINITY_DN6592_c0_g1_i4;TRINITY_DN6592_c0_g1_i5	28 kDa ribonucleoprotein, chloroplastic [Elaeis guineensis]	-	33 kDa ribonucleoprotein, chloroplastic OS=Nicotiana sylvestris OX=4096 PE=1 SV=1	GO:0003723(RNA binding);GO:0003729(mRNA binding);GO:0005634(nucleus);GO:0008150(biological_process);GO:0009507(chloroplast);GO:0009570(chloroplast stroma);GO:0009941(chloroplast envelope)	ENOG410YBDF(RNA recognition motif. (a.k.a. RRM, RBD, or RNP domain))	K13126	polyadenylate-binding protein	-	egu03013(RNA transport);egu03015(mRNA surveillance pathway);egu03018(RNA degradation)	A0A5N6QJE4.1 PF00076.27;RRM_1;	-	36.86	10.87	10.8	21.05	20	19.53	35.72	38.46	11.12	16.94	12.87	14.89	26.81	47.31	24.79	39.68	39.21	35.59	1165	451	346.96	592	528.08	530	1099.15	1138.75	383	550	482	627	932.99	1644.68	853	1231	1183	1149
TRINITY_DN129376_c1_g1	296	TRINITY_DN129376_c1_g1_i1	-	-	-	-	-	-	-	-	-	-	-	2.05	1.24	1.95	2.35	0.49	5.15	1.68	1.76	0	0.41	0.7	0.95	2.31	0.38	1.52	2.56	2.89	2.9	5	4	5	5	1	10.72	4	4	0	1	2	3	6	1	4	6	6.68	7.19
TRINITY_DN124904_c0_g2	223	TRINITY_DN124904_c0_g2_i1	-	-	-	-	-	-	-	-	-	-	-	1.41	1.58	0.67	0	1.67	0.81	0	0	1.3	0	0	2.15	0.66	0	0.65	0	0	0.69	2	3	1	0	2	1	0	0	2	0	0	4	1	0	1	0	0	1
TRINITY_DN16401_c0_g1	3009	TRINITY_DN16401_c0_g1_i1;TRINITY_DN16401_c0_g1_i2;TRINITY_DN16401_c0_g1_i3;TRINITY_DN16401_c0_g1_i4;TRINITY_DN16401_c0_g1_i5;TRINITY_DN16401_c0_g1_i6	hypothetical protein C4D60_Mb04t07070 [Musa balbisiana]	LCAT1	Lecithin-cholesterol acyltransferase-like 1 OS=Arabidopsis thaliana OX=3702 GN=LCAT1 PE=2 SV=1	GO:0004607(phosphatidylcholine-sterol O-acyltransferase activity);GO:0005576(extracellular region);GO:0005773(vacuole);GO:0005774(vacuolar membrane);GO:0006629(lipid metabolic process);GO:0008374(O-acyltransferase activity);GO:0016021(integral component of membrane)	ENOG410Y9CF(Acyl-transferase)	K06129	lysophospholipase III	EC:3.1.1.5	mus00564(Glycerophospholipid metabolism)	A0A6J1IIJ7.1 PF02450.20;LCAT;	-	8.16	2.52	2.82	5.43	6.44	6.36	7.66	7.67	2.42	2.15	1.8	2.26	3.92	3.77	4.8	5.11	5.17	5.75	753.76	312.06	260.09	455.11	497.37	508.17	715.55	697.56	244.18	213.75	200.51	285.16	415.47	389.56	490.24	487.44	471.15	553.5
TRINITY_DN123743_c0_g1	243	TRINITY_DN123743_c0_g1_i1	hypothetical protein LUZ60_009612 [Juncus effusus]	DRS1	ATP-dependent RNA helicase DRS1 OS=Meyerozyma guilliermondii (strain ATCC 6260 / CBS 566 / DSM 6381 / JCM 1539 / NBRC 10279 / NRRL Y-324) OX=294746 GN=DRS1 PE=3 SV=2	GO:0004004(ATP-dependent RNA helicase activity);GO:0005739(mitochondrion);GO:0010501(RNA secondary structure unwinding)	COG0513(purine NTP-dependent helicase activity)	NA	NA	NA	-	A0A1Z5K3P6.1 PF00270.34;DEAD;	-	0	0	0.55	1.32	0	0	3.58	0	0	0	0.5	0.45	0	0	0	1.21	1.24	3.44	0	0	1	2	0	0	6	0	0	0	1	1	0	0	0	2	2	6
TRINITY_DN157648_c0_g1	212	TRINITY_DN157648_c0_g1_i1	-	-	-	-	-	-	-	-	-	-	-	0.81	0	0.77	2.71	2.87	0	2.46	0	0	0	0	1.19	0.75	0.73	0	0	1.7	0.78	1	0	1	3	3	0	3	0	0	0	0	1.94	1	1	0	0	2	1
TRINITY_DN35765_c0_g1	256	TRINITY_DN35765_c0_g1_i1	-	-	-	-	-	-	-	-	-	-	-	3.19	4.75	10.46	2.39	3.73	3.06	0.54	1.68	4.39	2.6	5.05	0.81	3.97	1.93	2.44	2.19	2.8	4.17	6.03	12	21	4	5.97	5	1	3	9	5.02	11.19	2	8	4	5	4	5	8.05
TRINITY_DN122085_c0_g1	233	TRINITY_DN122085_c0_g1_i1	hypothetical protein FH972_021231 [Carpinus fangiana]	IDH1	Isocitrate dehydrogenase [NAD] subunit 1, mitochondrial OS=Ajellomyces capsulatus OX=5037 GN=IDH1 PE=2 SV=1	GO:0004449(isocitrate dehydrogenase (NAD+) activity);GO:0005739(mitochondrion);GO:0006099(tricarboxylic acid cycle);GO:0006102(isocitrate metabolic process)	COG0473(3-isopropylmalate dehydrogenase activity)	K00030	isocitrate dehydrogenase (NAD+)	EC:1.1.1.41	smo00020(Citrate cycle (TCA cycle))	A0A1S8VYI5.1 PF00180.25;Iso_dh;	-	1.28	0.48	0.6	4.32	0	1.47	1.95	0	2.35	0	0	0.98	0	0	0	0	0	0	2	1	1	6	0	2	3	0	4	0	0	2	0	0	0	0	0	0
TRINITY_DN162000_c0_g1	682	TRINITY_DN162000_c0_g1_i1	photosystem I reaction center subunit V, chloroplastic-like [Physcomitrium patens]	PSAG	Photosystem I reaction center subunit V, chloroplastic OS=Syntrichia ruralis OX=38588 GN=PSAG PE=3 SV=1	GO:0009507(chloroplast);GO:0009522(photosystem I);GO:0009534(chloroplast thylakoid);GO:0009535(chloroplast thylakoid membrane);GO:0009579(thylakoid);GO:0009773(photosynthetic electron transport in photosystem I);GO:0009780(photosynthetic NADP+ reduction);GO:0009941(chloroplast envelope);GO:0015979(photosynthesis);GO:0016020(membrane);GO:0016021(integral component of membrane);GO:0016168(chlorophy…	ENOG41120CZ(photosystem I reaction center subunit V)	K08905	photosystem I subunit V	-	smo00195(Photosynthesis)	A0A2K1JC42.1 PF01241.23;PSI_PSAK;	-	0.84	0.95	0.59	2.24	1.74	2.24	0.75	0.71	0.85	1.47	1.56	1.41	3.27	1.85	3.24	1.88	2.25	1.94	13	19	9	30	22	29	11	10	14	23	28	29	55	31	54	28	33	30
TRINITY_DN13190_c0_g1	309	TRINITY_DN13190_c0_g1_i1;TRINITY_DN13190_c0_g1_i2	-	-	-	-	-	-	-	-	-	-	-	4.55	4.27	5.64	4.16	6	2.78	3.92	4.53	2.28	1.4	1.96	3.97	3.8	5.34	3.47	3.35	2.4	6.11	12	14.82	15.5	9.52	13.23	6.21	10	11.03	6.45	3.72	6	13.58	10.64	15.19	9.85	8.44	6	16.25
TRINITY_DN27794_c0_g1	643	TRINITY_DN27794_c0_g1_i1;TRINITY_DN27794_c0_g1_i2	-	-	-	-	-	-	-	-	-	-	-	3.17	0.06	0.29	0.25	0.09	0	0.38	0.66	0	0.46	1.65	0.27	0	0.14	2.96	0.08	0.16	0.08	43	1	4	3	1	0	5	8	0	6	26	5	0	2	42.01	1	2	1
TRINITY_DN28789_c0_g1	232	TRINITY_DN28789_c0_g1_i1	-	-	-	-	-	-	-	-	-	A0A8K1CGY2.1 PF01764.30;Lipase_3;	-	2.58	1.92	0	2.18	3.04	0	1.23	0	0.59	0	0	0.49	0	0	0	0	0	0	4	4	0	3	3.98	0	1.87	0	1	0	0	1	0	0	0	0	0	0
TRINITY_DN123209_c0_g3	317	TRINITY_DN123209_c0_g3_i1	-	-	-	-	-	-	-	-	-	-	-	0.36	0	0	0.53	0.43	0.43	2.25	0.79	0	0	0	0	0	0	1.34	0.76	0.38	0	1	0	0	1.28	1	1	6	2	0	0	0	0	0	0	4	2.02	1	0
TRINITY_DN163884_c0_g1	363	TRINITY_DN163884_c0_g1_i1	hypothetical protein CBR_g6693 [Chara braunii]	SPAC25B8.19c	Zinc finger protein C25B8.19c OS=Schizosaccharomyces pombe (strain 972 / ATCC 24843) OX=284812 GN=SPAC25B8.19c PE=4 SV=2	GO:0000122(negative regulation of transcription by RNA polymerase II);GO:0000978(RNA polymerase II proximal promoter sequence-specific DNA binding);GO:0005634(nucleus);GO:0006882(cellular zinc ion homeostasis);GO:0034225(regulation of transcription from RNA polymerase II promoter in response to zinc ion starvation);GO:0046872(metal ion binding)	COG5048(Zinc finger protein)	-	-	-	-	-	-	0	0	0	0.64	0.33	0.33	4.06	1.21	0	0.27	0.95	0.63	0.51	0	1.02	0.58	0.29	0.28	0	0	0	2	1	1	14	4	0	1	4	3	2	0	4	2	1	1
TRINITY_DN30285_c0_g1	267	TRINITY_DN30285_c0_g1_i1	hypothetical protein CY35_01G095200 [Sphagnum magellanicum]	DES1	Probable fatty acid desaturase DES1 OS=Sorghum bicolor OX=4558 GN=DES1 PE=2 SV=1	GO:0006633(fatty acid biosynthetic process);GO:0006636(unsaturated fatty acid biosynthetic process);GO:0009409(response to cold);GO:0009507(chloroplast);GO:0009706(chloroplast inner membrane);GO:0009941(chloroplast envelope);GO:0016021(integral component of membrane);GO:0016717(oxidoreductase activity, acting on paired donors, with oxidation of a pair of donors resulting in the reduction of molec…	COG3239(linoleoyl-CoA desaturase activity)	NA	NA	NA	-	A0A9D4A5W8.1 PF00487.29;FA_desaturase;	-	2.83	5.01	14.45	3.33	9.02	8.02	1.81	15.93	0	4.52	5.27	10.29	13.25	30.66	7.7	3	4.8	5.28	5.78	13.72	31.38	6	15.6	14.12	3.62	30.76	0	9.44	12.64	27.4	28.86	68.67	17.09	5.93	9.28	11.05
TRINITY_DN55017_c0_g1	219	TRINITY_DN55017_c0_g1_i1	-	-	-	-	-	-	-	-	-	-	-	0	0	0	1.66	2.63	2.55	0	0	0	0	0	0	0	0.67	1.36	0	0	0	0	0	0	2	3	3	0	0	0	0	0	0	0	1	2	0	0	0
TRINITY_DN26402_c0_g2	418	TRINITY_DN26402_c0_g2_i1	hypothetical protein Pfo_007473 [Paulownia fortunei]	RpL32	Large ribosomal subunit protein eL32 OS=Spodoptera frugiperda OX=7108 GN=RpL32 PE=2 SV=1	GO:0022625(cytosolic large ribosomal subunit)	COG1717((ribosomal) protein)	K02912	large subunit ribosomal protein L32e	-	sind03010(Ribosome)	A0A814KQC0.1 PF01655.23;Ribosomal_L32e;	-	0	2.46	0	0	0	0.48	0	0	0	0	0.68	1.77	0	0.18	0	0	0.62	0	0	16	0	0	0	2	0	0	0	0	4	12.04	0	1	0	0	3	0
TRINITY_DN109903_c0_g2	203	TRINITY_DN109903_c0_g2_i1	LOW QUALITY PROTEIN: formin-like protein 20 [Actinidia eriantha]	forF	Formin-F OS=Dictyostelium discoideum OX=44689 GN=forF PE=1 SV=1	GO:0003779(actin binding);GO:0005522(profilin binding);GO:0015629(actin cytoskeleton);GO:0016043(cellular component organization);GO:0017048(Rho GTPase binding);GO:0030036(actin cytoskeleton organization);GO:0030041(actin filament polymerization);GO:0031143(pseudopodium);GO:0046956(positive phototaxis);GO:0070060('de novo' actin filament nucleation)	ENOG410Y3DT(formin-like)	-	-	-	-	F4QFA9.1 PF02181.28;FH2;	-	0	0.69	0	0	0	0	0	0	2.53	0	0	1.39	0	0	0	0	0	0	0	1	0	0	0	0	0	0	3	0	0	2	0	0	0	0	0	0
TRINITY_DN7238_c0_g1	3187	TRINITY_DN7238_c0_g1_i1;TRINITY_DN7238_c0_g1_i10;TRINITY_DN7238_c0_g1_i11;TRINITY_DN7238_c0_g1_i12;TRINITY_DN7238_c0_g1_i13;TRINITY_DN7238_c0_g1_i15;TRINITY_DN7238_c0_g1_i2;TRINITY_DN7238_c0_g1_i3;TRINITY_DN7238_c0_g1_i4;TRINITY_DN7238_c0_g1_i7;TRINITY_DN7238_c0_g1_i8;TRINITY_DN7238_c0_g1_i9	nifU-like protein 4, mitochondrial [Oryza brachyantha]	NIFU4	NifU-like protein 4, mitochondrial OS=Arabidopsis thaliana OX=3702 GN=NIFU4 PE=2 SV=1	GO:0005198(structural molecule activity);GO:0005506(iron ion binding);GO:0005739(mitochondrion);GO:0016226(iron-sulfur cluster assembly);GO:0051536(iron-sulfur cluster binding)	COG0694(metallo-sulfur cluster assembly)	NA	NA	NA	-	A0A835HDU9.1 PF08712.16;Nfu_N;	-	13.89	9.86	12.22	10.93	10.2	11.12	13.74	15.82	8.96	6.79	6.67	6.17	10.33	12.86	9.43	12.34	13.64	11.03	527	469	432	368	339.01	390.11	490	575	332	245	289	286	452	541.99	399	429	475	445
TRINITY_DN55428_c0_g1	760	TRINITY_DN55428_c0_g1_i1	hypothetical protein M9435_005309 [Picochlorum sp. BPE23]	CYP51A1	Lanosterol 14-alpha demethylase OS=Sus scrofa OX=9823 GN=CYP51A1 PE=2 SV=1	GO:0005506(iron ion binding);GO:0005783(endoplasmic reticulum);GO:0005886(plasma membrane);GO:0008398(sterol 14-demethylase activity);GO:0016021(integral component of membrane);GO:0020037(heme binding);GO:0033488(cholesterol biosynthetic process via 24,25-dihydrolanosterol);GO:0055114(oxidation-reduction process);GO:0070988(demethylation)	COG2124(Cytochrome p450)	K05917	sterol 14-demethylase	EC:1.14.13.70	smo00100(Steroid biosynthesis)	A0A8S3YY04.1 PF00067.27;p450;	-	0	0	0	2.21	0	0	0	0	0	0	0	0	0.05	0.15	0	0.22	0	0	0	0	0	36.23	0	0	0	0	0	0	0	0	1	3	0	4	0	0
TRINITY_DN57346_c0_g2	260	TRINITY_DN57346_c0_g2_i1	-	-	-	-	-	-	-	-	-	-	-	0	0.77	0	0.58	0	2.38	1.57	1.09	1.42	0.5	0.44	0	0	0	0	0	0	0	0	2	0	1	0	4	3	2	3	1	1	0	0	0	0	0	0	0
TRINITY_DN17820_c0_g1	470	TRINITY_DN17820_c0_g1_i1	-	-	-	-	-	-	-	-	-	-	-	1.75	0	0	0.34	0.54	0.71	0.31	0	0	0	0	0	0	0	21.75	0.46	10.18	0.15	12	0	0	2	3	4	2	0	0	0	0	0	0	0	159	3	66	1
TRINITY_DN145237_c0_g1	361	TRINITY_DN145237_c0_g1_i1;TRINITY_DN145237_c0_g1_i2	-	-	-	-	-	-	-	-	-	-	-	3.26	1.31	0.62	0.42	1.35	0.76	0.29	0.7	0.26	0	0	0.28	0.52	0.52	0.33	1.42	0.96	0.71	10	5	2	1	4	2	1	2	1	0	0	1	2	2	1	4	3	2
TRINITY_DN1437_c0_g1	1838	TRINITY_DN1437_c0_g1_i1;TRINITY_DN1437_c0_g1_i11;TRINITY_DN1437_c0_g1_i12;TRINITY_DN1437_c0_g1_i13;TRINITY_DN1437_c0_g1_i14;TRINITY_DN1437_c0_g1_i15;TRINITY_DN1437_c0_g1_i17;TRINITY_DN1437_c0_g1_i18;TRINITY_DN1437_c0_g1_i19;TRINITY_DN1437_c0_g1_i2;TRINITY_DN1437_c0_g1_i21;TRINITY_DN1437_c0_g1_i22;TRINITY_DN1437_c0_g1_i23;TRINITY_DN1437_c0_g1_i24;TRINITY_DN1437_c0_g1_i26;TRINITY_DN1437_c0_g1_i27;T…	serine/arginine-rich splicing factor SR45a isoform X2 [Manihot esculenta]	SR45A	Serine/arginine-rich splicing factor SR45a OS=Arabidopsis thaliana OX=3702 GN=SR45A PE=1 SV=1	GO:0000028(ribosomal small subunit assembly);GO:0003735(structural constituent of ribosome);GO:0022627(cytosolic small ribosomal subunit)	ENOG4111WRB(RNA binding motif protein)	K12897	transformer-2 protein	-	dct03040(Spliceosome)	A0A8T3AVC2.1 PF00076.27;RRM_1;	-	9.63	6.37	9.23	8.49	9.8	8.93	8.91	10.59	6.21	5.06	5.79	4.48	8.65	11.72	6.46	8.11	7.17	7.79	364	336	345	265	291	259	323	368	264	190	258.98	231.09	314	445	250	298	273	303
TRINITY_DN7884_c0_g1	925	TRINITY_DN7884_c0_g1_i1;TRINITY_DN7884_c0_g1_i10;TRINITY_DN7884_c0_g1_i11;TRINITY_DN7884_c0_g1_i12;TRINITY_DN7884_c0_g1_i13;TRINITY_DN7884_c0_g1_i2;TRINITY_DN7884_c0_g1_i3;TRINITY_DN7884_c0_g1_i4;TRINITY_DN7884_c0_g1_i5;TRINITY_DN7884_c0_g1_i6;TRINITY_DN7884_c0_g1_i7;TRINITY_DN7884_c0_g1_i8;TRINITY_DN7884_c0_g1_i9	10 kDa chaperonin 1, chloroplastic [Magnolia sinica]	CPN10-1	10 kDa chaperonin 1, chloroplastic OS=Arabidopsis thaliana OX=3702 GN=CPN10-1 PE=2 SV=1	GO:0005759(mitochondrial matrix);GO:0006986(response to unfolded protein);GO:0009507(chloroplast);GO:0046872(metal ion binding);GO:0051082(unfolded protein binding);GO:0051085(chaperone cofactor-dependent protein refolding);GO:0051087(chaperone binding)	COG0234(Binds to cpn60 in the presence of Mg-ATP and suppresses the ATPase activity of the latter (By similarity))	NA	NA	NA	-	A0A8T2X6H6.1 PF00166.26;Cpn10;	-	53.5	7.5	11.6	38.06	32.93	37.92	42.73	76.95	8.28	14.64	11.26	10.09	46.24	123.18	40.93	41.7	42.93	40.43	1159.64	170.22	208.97	785.92	610.18	714.82	892.37	1484.67	155.97	269.23	220.37	233.09	1084.21	3022.32	987.67	883.91	886.86	911.59
TRINITY_DN54288_c0_g4	280	TRINITY_DN54288_c0_g4_i1	MAG: plant synaptotagmin, partial [Trebouxia sp. A1-2]	CLB	Calcium-dependent lipid-binding protein OS=Arabidopsis thaliana OX=3702 GN=CLB PE=1 SV=1	GO:0005783(endoplasmic reticulum)	-	-	-	-	-	A0A199VCR5.1 PF17047.10;SMP_LBD;	-	0.45	0.68	0.43	1.01	0.54	2.1	0	0	0	0.89	2.32	1.05	0	0	0.83	0.94	0.48	0.93	1	2	1	1.97	1	4	0	0	0	2	5.99	3	0	0	2	2	1	2.1
TRINITY_DN31514_c0_g2	348	TRINITY_DN31514_c0_g2_i1	heat shock protein 70 [Chlorella variabilis]	-	Heat shock 70 kDa protein 4 OS=Trypanosoma brucei brucei OX=5702 PE=2 SV=2	GO:0006457(protein folding)	COG0443(Heat shock protein)	K03283	heat shock 70kDa protein 1/2/6/8	-	cvr03040(Spliceosome);cvr04141(Protein processing in endoplasmic reticulum);cvr04144(Endocytosis)	Q383E5.1 PF00012.25;HSP70;	-	3.88	2.15	1.88	0	0.9	1.81	1.75	1.25	1.71	0.9	0.4	0.42	0.28	0	0	0	0	1.67	12.96	9.24	6.33	0	2.46	5.01	5.52	3.79	6.05	3	1.53	1.81	1	0	0	0	0	5.54
TRINITY_DN156250_c0_g1	361	TRINITY_DN156250_c0_g1_i1;TRINITY_DN156250_c0_g1_i2;TRINITY_DN156250_c0_g1_i3	UGT4 [Pueraria montana var. lobata]	-	Calmodulin OS=Triticum aestivum OX=4565 PE=1 SV=3	GO:0005509(calcium ion binding)	COG5126(Calcium-binding protein)	K02183	calmodulin	-	zma04016(MAPK signaling pathway - plant);zma04070(Phosphatidylinositol signaling system);zma04626(Plant-pathogen interaction)	A0A671ELC3.1 PF13499.11;EF-hand_7;	-	2.75	1.34	3.09	2.51	1.02	1.01	5.27	3.32	0	2.17	2.02	0	0.27	1.38	1.56	0.29	1.57	0.28	9.97	4	8.97	3	3	3	8.75	8	0	3	8	0	1.04	3	6	1	3	1
TRINITY_DN94104_c0_g1	326	TRINITY_DN94104_c0_g1_i1;TRINITY_DN94104_c0_g1_i2;TRINITY_DN94104_c0_g1_i3;TRINITY_DN94104_c0_g1_i4	-	-	-	-	-	-	-	-	-	-	-	3.42	2.69	3.3	4.06	6.2	5.39	2.66	3.12	6.33	2.06	1.49	1.6	2.97	3.23	5.47	1.49	2.28	4.99	9.92	10	9.77	10	14.95	13	7.31	8.18	19.53	6	5	6	9.03	10	16.97	4.13	6.22	14.43
TRINITY_DN143669_c0_g1	211	TRINITY_DN143669_c0_g1_i1	-	-	-	-	-	-	-	-	-	-	-	0	0.61	0	0	0	0	0	0	0.75	0.79	0	2.47	0	0	0	0	0.86	0	0	1	0	0	0	0	0	0	1	1	0	4	0	0	0	0	1	0
TRINITY_DN56628_c3_g2	238	TRINITY_DN56628_c3_g2_i1	-	-	-	-	-	-	-	-	-	-	-	1.22	0	1.34	0	0	0	0	0	3.27	1.62	1.7	2.24	0	0	0	0	0	0	2	0	2.33	0	0	0	0	0	5.81	2.73	3.27	4.78	0	0	0	0	0	0
TRINITY_DN31383_c0_g2	213	TRINITY_DN31383_c0_g2_i1	-	-	-	-	-	-	-	-	-	-	-	0	1.19	0.76	1.62	0	1.81	1.62	0.82	0.73	0	0.68	1.2	0.74	1.44	0	1.63	3.36	1.55	0	2	1	1.81	0	1.98	2	0.97	1	0	1	2	1	2	0	2	4	2
TRINITY_DN5798_c1_g1	2459	TRINITY_DN5798_c1_g1_i1;TRINITY_DN5798_c1_g1_i10;TRINITY_DN5798_c1_g1_i11;TRINITY_DN5798_c1_g1_i15;TRINITY_DN5798_c1_g1_i17;TRINITY_DN5798_c1_g1_i2;TRINITY_DN5798_c1_g1_i5;TRINITY_DN5798_c1_g1_i6;TRINITY_DN5798_c1_g1_i8	putative wall-associated receptor kinase-like 16 isoform X1 [Herrania umbratica]	-	-	GO:0004674(protein serine/threonine kinase activity);GO:0005886(plasma membrane);GO:0007166(cell surface receptor signaling pathway)	COG0515(Serine Threonine protein kinase)	NA	NA	NA	-	A0A1R3JB79.1 PF00069.30;Pkinase;	-	15.67	10.3	7.2	11.6	11.34	10.05	10.19	6.07	11.34	10.78	9.87	10.71	10	7.77	11.87	8.64	7.5	8.89	170.23	191.3	102.84	181.49	138.46	151.55	149.41	87.5	183.66	175.18	186.42	235.45	179.37	125.28	185.13	100.98	89.96	129.76
TRINITY_DN156052_c0_g1	217	TRINITY_DN156052_c0_g1_i1	-	-	-	-	-	-	-	-	-	-	-	0	2.82	3.59	0	0	1.74	0	0	0.7	0	0	0	0	0	0	0.78	0	0	0	5	5	0	0	2	0	0	1	0	0	0	0	0	0	1	0	0
TRINITY_DN93026_c0_g2	269	TRINITY_DN93026_c0_g2_i1;TRINITY_DN93026_c0_g2_i2	-	-	-	-	-	-	-	-	-	-	-	1.93	0.92	3.64	1.64	1.71	2.8	2.96	1.53	1.33	0.95	4.12	1.48	1.36	1.32	0.89	1	1.53	1.89	4	2.55	8	3	3	5	6	3	3	2	10	4	3	3	2	2	3	4
TRINITY_DN6847_c0_g1	5982	TRINITY_DN6847_c0_g1_i1;TRINITY_DN6847_c0_g1_i10;TRINITY_DN6847_c0_g1_i11;TRINITY_DN6847_c0_g1_i12;TRINITY_DN6847_c0_g1_i2;TRINITY_DN6847_c0_g1_i3;TRINITY_DN6847_c0_g1_i4;TRINITY_DN6847_c0_g1_i6;TRINITY_DN6847_c0_g1_i7;TRINITY_DN6847_c0_g1_i8;TRINITY_DN6847_c0_g1_i9	hypothetical protein HHK36_031246 [Tetracentron sinense]	Os04g0663200	Zinc finger CCCH domain-containing protein 30 OS=Oryza sativa subsp. japonica OX=39947 GN=Os04g0663200 PE=2 SV=3	GO:0003676(nucleic acid binding);GO:0003677(DNA binding);GO:0005515(protein binding);GO:0005634(nucleus);GO:0008150(biological_process);GO:0046872(metal ion binding)	ENOG4111W68(zinc finger CCCH domain-containing protein)	-	-	-	-	-	-	15.27	13.15	14.93	10.76	14.58	13.44	15.23	15.55	11.92	8.91	11.42	7.93	10.21	7.94	8.55	14.87	14.38	13.26	961	1011.05	861	739.36	945.53	826	959	825	730	506.25	706.23	655.64	843	685.75	701.09	782.89	756	923.97
TRINITY_DN17951_c1_g1	209	TRINITY_DN17951_c1_g1_i1	uncharacterized mitochondrial protein AtMg00810-like [Dioscorea cayenensis subsp. rotundata]	-	-	GO:0003723(RNA binding);GO:0004525(ribonuclease III activity);GO:0005634(nucleus);GO:0005737(cytoplasm);GO:0016442(RISC complex);GO:0030422(production of siRNA involved in RNA interference)	COG0571(Digests double-stranded RNA. Involved in the processing of primary rRNA transcript to yield the immediate precursors to the large and small rRNAs (23S and 16S). Also processes some mRNAs, and tRNAs when they are encoded in the rRNA operon (By similarity))	NA	NA	NA	-	A0A445JP13.1 PF02586.19;SRAP;	-	0	0.63	1.6	0	0	2.63	3.42	0	0.77	0.81	0.71	0	3.12	2.28	0.77	3.44	0.89	1.63	0	1	2	0	0	2.73	4	0	1	1	1	0	4	3	1	4	1	2
TRINITY_DN102123_c0_g1	1474	TRINITY_DN102123_c0_g1_i1	hypothetical protein Vretimale_17584 [Volvox reticuliferus]	MOXD1	DBH-like monooxygenase protein 1 OS=Homo sapiens OX=9606 GN=MOXD1 PE=1 SV=1	GO:0005507(copper ion binding);GO:0005789(endoplasmic reticulum membrane);GO:0016715(oxidoreductase activity, acting on paired donors, with incorporation or reduction of molecular oxygen, reduced ascorbate as one donor, and incorporation of one atom of oxygen);GO:0055114(oxidation-reduction process)	ENOG410XR89(dopamine beta-hydroxylase (dopamine beta-monooxygenase))	-	-	-	-	A0A3M7RT21.1 PF03712.20;Cu2_monoox_C;	-	0.04	0.02	0.36	0	0	0	0	0	0.17	0	2.09	0	0	0	0	0	0	0	2	1	18	0	0	0	0	0	9	0	120	0	0	0	0	0	0	0
TRINITY_DN104595_c0_g1	244	TRINITY_DN104595_c0_g1_i1	-	-	-	-	-	-	-	-	-	-	-	0	1.3	0	0.66	0	0	3.55	0.61	0.53	0	0.5	0	0	0	0	0	0	0	0	3	0	1	0	0	6	1	1	0	1	0	0	0	0	0	0	0
TRINITY_DN76017_c0_g1	248	TRINITY_DN76017_c0_g1_i1	-	-	-	-	-	-	-	-	-	-	-	1.06	0	0	0	0	0	0.57	2.29	0	0	0.96	0	2.1	2.03	0.52	0	0.6	0	1.89	0	0	0	0	0	1	3.86	0	0	2	0	4	3.97	1	0	1	0
TRINITY_DN68466_c1_g1	312	TRINITY_DN68466_c1_g1_i1	-	-	-	-	-	-	-	-	-	-	-	0.75	0.83	1.17	0	0	0	1.17	0.4	2.08	1.11	1.27	1.63	0	0.35	0	1.82	1.18	1.22	2	2.94	3.26	0	0	0	3.02	1	6	3	3.97	5.69	0	1	0	4.68	3	3.31
TRINITY_DN2388_c0_g1	1125	TRINITY_DN2388_c0_g1_i1;TRINITY_DN2388_c0_g1_i10;TRINITY_DN2388_c0_g1_i12;TRINITY_DN2388_c0_g1_i13;TRINITY_DN2388_c0_g1_i16;TRINITY_DN2388_c0_g1_i17;TRINITY_DN2388_c0_g1_i18;TRINITY_DN2388_c0_g1_i19;TRINITY_DN2388_c0_g1_i2;TRINITY_DN2388_c0_g1_i20;TRINITY_DN2388_c0_g1_i21;TRINITY_DN2388_c0_g1_i23;TRINITY_DN2388_c0_g1_i24;TRINITY_DN2388_c0_g1_i25;TRINITY_DN2388_c0_g1_i26;TRINITY_DN2388_c0_g1_i27;T…	uncharacterized protein LOC131242543 isoform X1 [Magnolia sinica]	-	-	GO:0006629(lipid metabolic process)	ENOG410XSI5(surfactant protein B)	NA	NA	NA	-	-	-	81.38	70.22	69.64	79.53	74.24	76.92	76.07	70.54	74.83	56.87	56.46	57.1	62.46	42.05	60.5	66.25	68.09	63.77	2406.85	2797.99	2099.97	2102.43	1842	1960.75	2190.66	1950.09	2418.3	1702.76	1931.8	2290.22	1993.44	1372.07	1920.35	1940.41	1924.59	1921.62
TRINITY_DN61978_c0_g2	204	TRINITY_DN61978_c0_g2_i1	-	-	-	-	-	-	-	-	-	-	-	0	0	0	0.96	1.07	0	0	0.96	0	0	0.77	0	1.9	1.55	2.45	0.92	0	0	0	0	0	0.94	1	0	0	1	0	0	1	0	2.27	1.9	2.95	1	0	0
TRINITY_DN73403_c0_g3	215	TRINITY_DN73403_c0_g3_i1	-	-	-	-	-	-	-	-	-	-	-	0.78	0	0	0.87	1.84	0	0	2.45	0.71	0	0	0.59	2.87	0.7	0	3.98	0	0	1	0	0	1	2	0	0	2.99	1	0	0	1	3.98	1	0	5	0	0
TRINITY_DN94526_c0_g1	367	TRINITY_DN94526_c0_g1_i1	-	-	-	-	-	-	-	-	-	-	-	5.05	0	0	0	0	0	0	0	0	0	1.85	0	0	0	0	0	0	0	19	0	0	0	0	0	0	0	0	0	8	0	0	0	0	0	0	0
TRINITY_DN28336_c0_g1	261	TRINITY_DN28336_c0_g1_i1	65-kDa microtubule-associated protein 1-like [Magnolia sinica]	MAP65-1	65-kDa microtubule-associated protein 1 OS=Arabidopsis thaliana OX=3702 GN=MAP65-1 PE=1 SV=1	GO:0000226(microtubule cytoskeleton organization);GO:0000911(cytokinesis by cell plate formation);GO:0000922(spindle pole);GO:0005634(nucleus);GO:0005819(spindle);GO:0005874(microtubule);GO:0008017(microtubule binding);GO:0008283(cell proliferation);GO:0009524(phragmoplast);GO:0009574(preprophase band);GO:0048528(post-embryonic root development);GO:0055028(cortical microtubule);GO:0072686(mitotic…	ENOG410YZBK(protein regulator of cytokinesis)	NA	NA	NA	-	A0A9D5D9K9.1 PF03999.17;MAP65_ASE1;	-	29.81	26.52	47.14	24.26	28.57	28.94	25.56	63.23	13.63	8.74	16.54	8.4	46.44	55.75	17.8	25.13	16.72	18.44	58.41	69.54	98.09	42	47.44	48.97	49.06	117.2	29	17.49	38	21.39	97	120	37.82	47.6	31	37
TRINITY_DN92055_c0_g5	246	TRINITY_DN92055_c0_g5_i1	Cu/Pi carrier [Salix suchowensis]	F01G4.6	Phosphate carrier protein, mitochondrial OS=Caenorhabditis elegans OX=6239 GN=F01G4.6 PE=2 SV=1	GO:0003735(structural constituent of ribosome);GO:0006412(translation)	ENOG410XPST(Phosphate carrier protein)	NA	NA	NA	-	A0A814BWV4.1 PF00153.32;Mito_carr;	-	0	0	0	0	0	0	1.75	0	0	0.56	0.96	0	0	0	1.7	4.13	0	0	0	0	0	0	0	0	3	0	0	1	1.98	0	0	0	3.23	7	0	0
TRINITY_DN15596_c0_g1	1244	TRINITY_DN15596_c0_g1_i1;TRINITY_DN15596_c0_g1_i10;TRINITY_DN15596_c0_g1_i11;TRINITY_DN15596_c0_g1_i12;TRINITY_DN15596_c0_g1_i13;TRINITY_DN15596_c0_g1_i14;TRINITY_DN15596_c0_g1_i15;TRINITY_DN15596_c0_g1_i3;TRINITY_DN15596_c0_g1_i4;TRINITY_DN15596_c0_g1_i5;TRINITY_DN15596_c0_g1_i6;TRINITY_DN15596_c0_g1_i8;TRINITY_DN15596_c0_g1_i9	peroxidase RIP1-like [Lotus japonicus]	RIP1	Peroxidase RIP1 OS=Medicago truncatula OX=3880 GN=RIP1 PE=2 SV=1	GO:0004601(peroxidase activity);GO:0005576(extracellular region);GO:0005618(cell wall);GO:0006979(response to oxidative stress);GO:0020037(heme binding);GO:0042744(hydrogen peroxide catabolic process);GO:0046872(metal ion binding);GO:0051707(response to other organism);GO:0055114(oxidation-reduction process)	ENOG410ZJP7(peroxidase)	K00430	peroxidase	EC:1.11.1.7	lja00940(Phenylpropanoid biosynthesis)	A0A1S3T7C8.1 PF00141.28;peroxidase;	-	10.78	4.99	2.09	2.97	19.18	3.8	20.29	21.94	1.88	12.03	3.66	3.19	0.94	1.36	3.36	1.54	1.41	2.29	326.99	214	59	86	448	111	600.07	581	66	370	126	104	32	42	108	46	45	62
TRINITY_DN49121_c1_g2	221	TRINITY_DN49121_c1_g2_i1	-	-	-	-	-	-	-	-	-	-	-	0.72	0	0.68	0.81	1.56	1.66	0.73	1.95	3.32	0	0.61	0	0.67	1.96	1.33	1.48	0	1.4	1	0	1	1	1.82	2	1	2.57	5	0	1	0	1	3.01	2	2	0	2
TRINITY_DN3247_c0_g1	4369	TRINITY_DN3247_c0_g1_i1;TRINITY_DN3247_c0_g1_i10;TRINITY_DN3247_c0_g1_i11;TRINITY_DN3247_c0_g1_i12;TRINITY_DN3247_c0_g1_i13;TRINITY_DN3247_c0_g1_i14;TRINITY_DN3247_c0_g1_i15;TRINITY_DN3247_c0_g1_i16;TRINITY_DN3247_c0_g1_i17;TRINITY_DN3247_c0_g1_i18;TRINITY_DN3247_c0_g1_i19;TRINITY_DN3247_c0_g1_i2;TRINITY_DN3247_c0_g1_i20;TRINITY_DN3247_c0_g1_i21;TRINITY_DN3247_c0_g1_i22;TRINITY_DN3247_c0_g1_i23;T…	hypothetical protein F0562_006062 [Nyssa sinensis]	-	-	GO:0003674(molecular_function)	COG0697(membrane)	NA	NA	NA	-	A0A8J5LL01.1 PF06027.17;SLC35F;	-	20.45	7.8	7.8	15.43	14.24	15.21	22.3	18.38	7.32	15.2	13.49	14.35	26.6	20.53	22.85	28.83	27.63	29.38	1226.82	652.56	483.01	911.43	757.94	849.82	1384.52	1007.46	509.25	968.27	998.91	1235.62	1806.93	1428.92	1598.32	1803.19	1628.1	1916.34
TRINITY_DN22705_c2_g1	204	TRINITY_DN22705_c2_g1_i1	-	-	-	-	-	-	-	-	-	-	-	2.65	0.67	0	0	1.07	1.04	0	0	0	0	0	0	0	0.82	1.66	0	0	1.25	2.93	0.99	0	0	1	1	0	0	0	0	0	0	0	1	2	0	0	1.43
TRINITY_DN60473_c0_g1	235	TRINITY_DN60473_c0_g1_i1	chaperonin 10 [Scenedesmus sp. NREL 46B-D3]	groES	Co-chaperonin GroES OS=Francisella tularensis subsp. tularensis (strain FSC 198) OX=393115 GN=groES PE=3 SV=1	GO:0005759(mitochondrial matrix);GO:0006986(response to unfolded protein);GO:0046872(metal ion binding);GO:0051082(unfolded protein binding);GO:0051085(chaperone cofactor-dependent protein refolding);GO:0051087(chaperone binding)	COG0234(Binds to cpn60 in the presence of Mg-ATP and suppresses the ATPase activity of the latter (By similarity))	NA	NA	NA	-	A0A1R2BQQ2.1 PF00166.26;Cpn10;	-	0	0.47	0	1.41	1.48	0	2.55	3.3	0	0	0	1.44	2.34	0	1.16	0	0.66	2.44	0	1	0	2	2	0	4	5	0	0	0	3	4	0	2	0	1	4
TRINITY_DN2586_c0_g1	631	TRINITY_DN2586_c0_g1_i1;TRINITY_DN2586_c0_g1_i10;TRINITY_DN2586_c0_g1_i2;TRINITY_DN2586_c0_g1_i3;TRINITY_DN2586_c0_g1_i4;TRINITY_DN2586_c0_g1_i5;TRINITY_DN2586_c0_g1_i6;TRINITY_DN2586_c0_g1_i7;TRINITY_DN2586_c0_g1_i8;TRINITY_DN2586_c0_g1_i9	uncharacterized protein LOC132173924 isoform X2 [Corylus avellana]	-	-	GO:0005634(nucleus);GO:0008568(microtubule-severing ATPase activity);GO:0031122(cytoplasmic microtubule organization)	COG0464(Aaa atpase)	-	-	-	-	-	-	19.61	13.11	11.41	26.07	30.62	24.77	22.46	16.65	13.79	5.94	3.74	4.43	16.29	7.91	7.84	21.53	15.1	20.09	104.6	91.17	58.71	114.39	123.73	106.59	107.36	78.99	85.2	38.68	23.28	39.54	87.42	43.91	46.54	103.17	75.23	103.36
TRINITY_DN130130_c0_g2	561	TRINITY_DN130130_c0_g2_i1	-	pol	RNA-directed DNA polymerase from mobile element jockey OS=Drosophila melanogaster OX=7227 GN=pol PE=1 SV=1	-	ENOG410ZE3M(NA)	-	-	-	-	A0A3S1HXC1.1 PF03372.28;Exo_endo_phos;	-	0	0	0	5.44	0	0	0	0	0	0	0	0	0	0.09	0	0	0	0	0	0	0	48.31	0	0	0	0	0	0	0	0	0	1	0	0	0	0
TRINITY_DN18142_c0_g1	1807	TRINITY_DN18142_c0_g1_i1;TRINITY_DN18142_c0_g1_i2;TRINITY_DN18142_c0_g1_i3;TRINITY_DN18142_c0_g1_i4;TRINITY_DN18142_c0_g1_i5;TRINITY_DN18142_c0_g1_i6;TRINITY_DN18142_c0_g1_i7;TRINITY_DN18142_c0_g1_i8	uncharacterized protein LOC131232997 isoform X2 [Magnolia sinica]	-	-	-	COG1112(Helicase)	NA	NA	NA	-	-	-	9.11	6.3	7.42	6.83	7.01	8.2	9.91	6.42	7.68	6.72	6.38	4.79	4.37	4.25	6.4	5.92	8.51	7.26	47.61	50.85	57.6	40.37	44.98	51.3	53.62	33.69	52.52	45.96	44.7	48.69	46.14	47.59	48.57	45.5	43.78	46.11
TRINITY_DN2727_c0_g1	3044	TRINITY_DN2727_c0_g1_i11;TRINITY_DN2727_c0_g1_i12;TRINITY_DN2727_c0_g1_i13;TRINITY_DN2727_c0_g1_i14;TRINITY_DN2727_c0_g1_i15;TRINITY_DN2727_c0_g1_i16;TRINITY_DN2727_c0_g1_i2;TRINITY_DN2727_c0_g1_i3;TRINITY_DN2727_c0_g1_i5;TRINITY_DN2727_c0_g1_i6;TRINITY_DN2727_c0_g1_i7;TRINITY_DN2727_c0_g1_i9	sphingoid long-chain bases kinase 1 [Elaeis guineensis]	LCBK1	Sphingoid long-chain bases kinase 1 OS=Arabidopsis thaliana OX=3702 GN=LCBK1 PE=1 SV=1	GO:0003951(NAD+ kinase activity);GO:0004143(diacylglycerol kinase activity);GO:0005524(ATP binding);GO:0005739(mitochondrion);GO:0005886(plasma membrane);GO:0007205(protein kinase C-activating G-protein coupled receptor signaling pathway);GO:0016310(phosphorylation);GO:0017050(D-erythro-sphingosine kinase activity);GO:0030148(sphingolipid biosynthetic process)	COG1597(diacylglycerol kinase)	K04715	ceramide kinase	EC:2.7.1.138	bdi00600(Sphingolipid metabolism)	A0A0K9Q3H4.1 PF00781.29;DAGK_cat;	-	18	17.6	17.13	15.91	15.88	16.29	14.87	17.19	16.22	11.19	12.94	11.27	13.26	10.93	11.17	13.13	13.64	13.04	1425.9	1822.01	1392.09	1112.06	1071.35	1082.04	1259.22	1213	1378.52	1024.67	1170.24	1118.9	1015.04	884.95	939.72	1067.89	1034.43	1022.89
TRINITY_DN69903_c0_g1	236	TRINITY_DN69903_c0_g1_i1	-	-	-	-	-	-	-	-	-	-	-	4.35	0	1.76	2.1	0	0.72	1.26	0.65	0	0	0	0	0	0	0	0	0	0	7	0	3	3	0	1	2	1	0	0	0	0	0	0	0	0	0	0
TRINITY_DN35869_c0_g1	3858	TRINITY_DN35869_c0_g1_i1;TRINITY_DN35869_c0_g1_i2;TRINITY_DN35869_c0_g1_i4;TRINITY_DN35869_c0_g1_i6	probable alpha-mannosidase At5g13980 [Quercus lobata]	Man2b1	Lysosomal alpha-mannosidase OS=Mus musculus OX=10090 GN=Man2b1 PE=1 SV=4	GO:0003824(catalytic activity);GO:0004559(alpha-mannosidase activity);GO:0005975(carbohydrate metabolic process);GO:0006013(mannose metabolic process);GO:0006517(protein deglycosylation);GO:0008152(metabolic process);GO:0016787(hydrolase activity);GO:0016798(hydrolase activity, acting on glycosyl bonds);GO:0030246(carbohydrate binding);GO:0046872(metal ion binding)	ENOG410XQMZ(Mannosidase alpha class)	K01191	alpha-mannosidase	EC:3.2.1.24	ccaj00511(Other glycan degradation)	A0A8S3YM33.1 PF01074.27;Glyco_hydro_38N;	-	0.16	0	0	0.37	0.04	0.1	0.03	0.1	0.01	0	0.21	0	0	0	3.75	0.38	2.66	0.26	24	1	0	43	5	11	5	14	2	0	35	0	0	0	579.46	53	331	39
TRINITY_DN56574_c0_g1	337	TRINITY_DN56574_c0_g1_i1	-	-	-	-	-	-	-	-	-	-	-	11.79	17.84	18.56	41.14	51.23	41.62	9.45	12.44	16.64	11.62	8.63	10.55	45.34	32.94	24.51	8.45	8.49	11.89	36.76	71.81	58.93	109.8	131.56	107.95	27.99	35.3	54.99	35.97	30.96	42.58	149.78	109.58	81.66	24.92	25	36.97
TRINITY_DN22907_c0_g2	454	TRINITY_DN22907_c0_g2_i1	-	-	-	-	-	-	-	-	-	-	-	2.55	2.05	3.1	0.77	2.16	2.21	2.12	1.93	3.45	2.09	2.63	2.35	1.02	2.26	1.54	1.01	2.74	1.61	16.13	16.31	19.11	4.11	11	11.34	12.45	10.84	22.91	13.11	19.09	19.61	6.92	15.11	10.32	6.01	16.29	10
TRINITY_DN123656_c0_g3	285	TRINITY_DN123656_c0_g3_i1	-	-	-	-	-	-	-	-	-	-	-	2.19	0.33	0.83	0	0.52	1.02	0	0.47	0.81	1.3	0.75	0.34	0	0	0	0	0.46	0	5	1	2	0	1	2	0	1	2	3	2	1	0	0	0	0	1	0
TRINITY_DN43752_c0_g2	410	TRINITY_DN43752_c0_g2_i1	-	-	-	-	-	-	-	-	-	-	-	0	0	0	5.76	0.25	0.5	0.22	0.46	0.39	0	0	0	0.19	0.97	0	0.65	0.43	0	0	0	0	23.8	1	2	1	2	2	0	0	0	1	5	0	3	2	0
TRINITY_DN47947_c0_g1	320	TRINITY_DN47947_c0_g1_i1	hypothetical protein I3760_12G014700 [Carya illinoinensis]	-	-	-	-	-	-	-	-	-	-	0.71	0.27	2.06	0.41	0	0.42	0.74	0.39	0	0	0	0	0.67	0.33	1.65	0.75	0.95	0.71	2	1	6	1	0	1	2	1	0	0	0	0	2	1	5	2	2.53	2
TRINITY_DN70245_c1_g4	265	TRINITY_DN70245_c1_g4_i1	hypothetical protein RND71_043562 [Anisodus tanguticus]	ACACB	Acetyl-CoA carboxylase 2 OS=Homo sapiens OX=9606 GN=ACACB PE=1 SV=3	GO:0005623(cell)	COG0439(acetyl-CoA carboxylase biotin carboxylase);COG0511(Acetyl-CoA carboxylase, biotin carboxyl carrier protein);COG4799(carboxylase)	K11262	acetyl-CoA carboxylase / biotin carboxylase 1	EC:6.4.1.2 6.3.4.14 2.1.3.15	cme00620(Pyruvate metabolism);cme00640(Propanoate metabolism);cme00061(Fatty acid biosynthesis);cme00254(Aflatoxin biosynthesis)	A0A8S3ZDU8.1 PF01039.27;Carboxyl_trans;	-	0	0	0	1.13	0	0.58	0	0.52	0	0	0.85	0	0	0	2.41	0	0.5	0	0	0	0	2	0	1	0	1	0	0	2	0	0	0	5.26	0	0.95	0
TRINITY_DN28853_c1_g1	251	TRINITY_DN28853_c1_g1_i1;TRINITY_DN28853_c1_g1_i2	-	-	-	-	-	-	-	-	-	-	-	0.55	3.95	4.28	1.86	1.95	1.91	0	1.16	3.04	3.22	2.2	3.81	4.03	1.5	1.97	3.97	0.58	5.37	1	9.61	8.28	3	3	3	0	2	6	6	4.7	9	7.84	3	3.89	7	1	10
TRINITY_DN49773_c0_g1	636	TRINITY_DN49773_c0_g1_i1;TRINITY_DN49773_c0_g1_i2;TRINITY_DN49773_c0_g1_i3;TRINITY_DN49773_c0_g1_i4	-	-	-	-	-	-	-	-	-	-	-	0	0	2.48	0.1	1.62	0	0	0.29	0.1	1.05	0	0	0	0	1.38	0.81	0.09	0.27	0	0	28	1	15	0	0	3	1	12	0	0	0	0	17	9	1	3
TRINITY_DN162470_c0_g1	209	TRINITY_DN162470_c0_g1_i1	-	-	-	-	-	-	-	-	-	-	-	0	0	0	2.72	0	0.96	1.71	2.67	0	0	0	0	0	0	0	0	0	0	0	0	0	2.89	0	1	2	3	0	0	0	0	0	0	0	0	0	0
TRINITY_DN25196_c0_g1	251	TRINITY_DN25196_c0_g1_i1	unnamed protein product, partial [Nymphaea colorata]	CYS2	Cysteine proteinase 2 OS=Leishmania pifanoi OX=5682 GN=CYS2 PE=1 SV=1	GO:0004197(cysteine-type endopeptidase activity);GO:0005615(extracellular space);GO:0005764(lysosome);GO:0051603(proteolysis involved in cellular protein catabolic process)	COG4870(cathepsin)	-	-	-	-	G0QLT6.1 PF00112.28;Peptidase_C1;	-	14.03	4.52	1.55	0	0.93	1.91	2.24	0	0.51	1.61	1.41	0.42	1.54	0	2.03	1.9	9.33	11.13	25.52	10.99	3	0	1.43	3	4	0	1	3	3	1	3	0	4	3.35	16.03	20.7
TRINITY_DN19646_c0_g1	6350	TRINITY_DN19646_c0_g1_i1;TRINITY_DN19646_c0_g1_i2;TRINITY_DN19646_c0_g1_i3;TRINITY_DN19646_c0_g1_i5;TRINITY_DN19646_c0_g1_i6;TRINITY_DN19646_c0_g1_i7	-	Rimbp2	RIMS-binding protein 2 OS=Mus musculus OX=10090 GN=Rimbp2 PE=1 SV=3	GO:0005739(mitochondrion);GO:0030156(benzodiazepine receptor binding)	ENOG410XZ8W(negative regulation of phosphatase activity)	-	-	-	-	A0A3S1BCW4.1 PF07653.22;SH3_2;	-	0.12	0	0	1.11	0.13	0.14	0.22	0.02	0.01	0	0.09	0.03	0	0	3.69	1.72	3.12	1.26	19	0	0	191.2	24	29	38	5	2	0	19	4	0	1	937.27	350	514	267
TRINITY_DN71553_c1_g1	261	TRINITY_DN71553_c1_g1_i1	-	-	-	-	-	-	-	-	-	-	-	5.62	0	0.48	1.16	3.01	0.59	2.08	1.62	0.94	1	1.31	0.33	0.96	0.46	1.41	1.58	2.16	2.49	11	0	1	2	5	1	4	3	2	2	3	0.85	2	1	3	3	4	5
TRINITY_DN84094_c0_g1	227	TRINITY_DN84094_c0_g1_i1	-	-	-	-	-	-	-	-	-	-	-	0	0	0	1.53	0	0.78	0	0	0	0.66	0.58	0.52	3.15	0.61	0	1.39	0	1.32	0	0	0	2	0	1	0	0	0	1	1	1	5	1	0	2	0	2
TRINITY_DN93065_c0_g1	232	TRINITY_DN93065_c0_g1_i1	-	-	-	-	-	-	-	-	-	-	-	0	0	0	0	0	0	0	0	0	0	0	0	0	6.43	0	0	0	0	0	0	0	0	0	0	0	0	0	0	0	0	0	11	0	0	0	0
TRINITY_DN80983_c1_g1	333	TRINITY_DN80983_c1_g1_i1;TRINITY_DN80983_c1_g1_i2;TRINITY_DN80983_c1_g1_i3;TRINITY_DN80983_c1_g1_i4;TRINITY_DN80983_c1_g1_i5;TRINITY_DN80983_c1_g1_i6	-	-	-	-	-	-	-	-	-	-	-	1.54	2.93	3.18	3.79	2.99	1.84	1.29	0.49	0.37	1.58	1.32	2.29	3.01	1.13	4.02	0	0.91	1.69	4	9	9.1	8	6	4	3	1	1	4	4	9	7.41	3	10	0	2	4
TRINITY_DN15837_c0_g1	243	TRINITY_DN15837_c0_g1_i1	-	-	-	-	-	-	-	-	-	-	-	9.29	1.31	2.32	3.32	3.36	3.99	7	9.27	2.43	3.19	1.34	4.02	2.25	2.33	1.54	9.23	11.47	8.23	15.86	2.99	4.2	5.03	4.84	5.9	11.73	15.03	4.51	5.59	2.67	8.91	4.1	4.38	2.84	15.28	18.51	14.38
TRINITY_DN60287_c1_g1	474	TRINITY_DN60287_c1_g1_i1	LOW QUALITY PROTEIN: V-type proton ATPase 16 kDa proteolipid subunit-like [Nymphaea colorata]	vha-2	V-type proton ATPase 16 kDa proteolipid subunit c 2 OS=Caenorhabditis briggsae OX=6238 GN=vha-2 PE=3 SV=1	GO:0000220(vacuolar proton-transporting V-type ATPase, V0 domain);GO:0007035(vacuolar acidification);GO:0016021(integral component of membrane);GO:0046961(proton-transporting ATPase activity, rotational mechanism)	COG0636(F(1)F(0) ATP synthase produces ATP from ADP in the presence of a proton or sodium gradient. F-type ATPases consist of two structural domains, F(1) containing the extramembraneous catalytic core and F(0) containing the membrane proton channel, linked together by a central stalk and a peripheral stalk. During catalysis, ATP synthesis in the catalytic domain of F(1) is coupled via a rotary m…	K02155	V-type H+-transporting ATPase 16kDa proteolipid subunit	-	olu00190(Oxidative phosphorylation);olu04145(Phagosome)	Q23B15.1 PF00137.26;ATP-synt_C;	-	2.71	0.11	0	0.84	0	0.35	1.23	0.32	0	0	0.37	0	1.32	0.13	0.54	1.06	1.06	1.16	19	1	0	5	0	2	8	2	0	0	3	0	10	1	4	7	7	8
TRINITY_DN77136_c0_g1	202	TRINITY_DN77136_c0_g1_i1	predicted protein [Bathycoccus prasinos]	ppm-1.G	Protein phosphatase ppm-1.G OS=Caenorhabditis elegans OX=6239 GN=ppm-1.G PE=3 SV=2	GO:0003824(catalytic activity);GO:0004721(phosphoprotein phosphatase activity);GO:0004722(protein serine/threonine phosphatase activity);GO:0006470(protein dephosphorylation);GO:0016787(hydrolase activity);GO:0046872(metal ion binding)	COG0631(Phosphatase)	NA	NA	NA	-	A0A8S1ER59.1 PF00481.26;PP2C;	-	2.15	0	0	0	0	0	0.95	0.99	0	0	0	0.7	0	0	0	0	5.68	1.11	2.3	0	0	0	0	0	1	1	0	0	0	1	0	0	0	0	5.78	1.23
TRINITY_DN33934_c0_g1	342	TRINITY_DN33934_c0_g1_i1	-	-	-	-	-	-	-	-	-	-	-	0.31	0	0.31	0.73	0.76	0	0.33	0.69	0	0.31	0	0.48	0.88	0	0.29	0.99	3.3	2.5	1	0	1	2	2	0	1	2	0	1	0	2	3	0	1	3	10	8
TRINITY_DN140082_c0_g3	231	TRINITY_DN140082_c0_g3_i1	-	-	-	GO:0003746(translation elongation factor activity);GO:0004364(glutathione transferase activity);GO:0005853(eukaryotic translation elongation factor 1 complex);GO:0006414(translational elongation)	COG0625(glutathione Stransferase)	-	-	-	-	-	-	0.65	0	0.62	0	0	0	0.67	0	0	0	0	0	0	0	0	1.34	2.01	0	1	0	1	0	0	0	1	0	0	0	0	0	0	0	0	2	2.92	0
TRINITY_DN4359_c0_g1	772	TRINITY_DN4359_c0_g1_i1;TRINITY_DN4359_c0_g1_i2;TRINITY_DN4359_c0_g1_i3;TRINITY_DN4359_c0_g1_i4;TRINITY_DN4359_c0_g1_i5;TRINITY_DN4359_c0_g1_i6;TRINITY_DN4359_c0_g1_i7;TRINITY_DN4359_c0_g1_i8	hypothetical protein BHE74_00044519 [Ensete ventricosum]	-	-	-	-	-	-	-	-	-	-	538.79	558.73	398.9	1127.13	975.08	1025.22	498.36	338.83	594.61	635.58	650.05	893.76	1269.72	708.47	1047.58	476.06	476.2	476.54	9187	12072.8	6578.62	16839.2	13637.3	14773.2	8044.63	5288.23	10674.8	11084.7	12958.7	20752.1	24120.1	13334	19705.8	7861.63	7705.65	8196.01
TRINITY_DN105969_c0_g2	308	TRINITY_DN105969_c0_g2_i1	-	-	-	-	-	-	-	-	-	-	-	1.74	0.87	1.83	0.44	2.74	2.25	1.58	0.83	1.06	1.14	0.66	0.59	0.72	1.06	0.71	0.8	0	1.13	4.55	3	5	1	6	5	4	2	3	3	2	2	2	3	2	2	0	3
TRINITY_DN106748_c0_g1	305	TRINITY_DN106748_c0_g1_i1;TRINITY_DN106748_c0_g1_i2	uncharacterized protein LOC133860516 [Alnus glutinosa]	-	-	GO:0005634(nucleus);GO:0008150(biological_process);GO:0016787(hydrolase activity)	COG1112(Helicase)	NA	NA	NA	-	A0A835IV86.1 PF13087.11;AAA_12;	-	1.97	4.23	8.73	7.14	5.87	10.86	3.5	3.78	4.8	6.58	3.84	4.28	8.63	2.99	5.42	1.62	0	3.06	5.07	14.37	23.5	16	12.65	23.7	8.74	9	13.29	17.05	11.5	14.27	23.61	8.33	15.06	4	0	7.97
TRINITY_DN41205_c0_g1	375	TRINITY_DN41205_c0_g1_i1	uncharacterized protein LOC116245285 [Nymphaea colorata]	TK1	Thymidine kinase, cytosolic OS=Homo sapiens OX=9606 GN=TK1 PE=1 SV=2	GO:0004797(thymidine kinase activity);GO:0006259(DNA metabolic process);GO:0046104(thymidine metabolic process)	COG1435(THymidine Kinase)	K00857	thymidine kinase	EC:2.7.1.21	mpp00240(Pyrimidine metabolism)	A0A498N2D8.1 PF00265.23;TK;	-	1.51	0	0	0	0.31	0	0.27	0	0	0	0	0	0	0	0	1.34	3.75	1.53	6	0	0	0	1	0	1	0	0	0	0	0	0	0	0	5	14	6
TRINITY_DN272_c0_g1	8677	TRINITY_DN272_c0_g1_i1;TRINITY_DN272_c0_g1_i10;TRINITY_DN272_c0_g1_i11;TRINITY_DN272_c0_g1_i12;TRINITY_DN272_c0_g1_i13;TRINITY_DN272_c0_g1_i14;TRINITY_DN272_c0_g1_i15;TRINITY_DN272_c0_g1_i16;TRINITY_DN272_c0_g1_i17;TRINITY_DN272_c0_g1_i18;TRINITY_DN272_c0_g1_i19;TRINITY_DN272_c0_g1_i2;TRINITY_DN272_c0_g1_i20;TRINITY_DN272_c0_g1_i21;TRINITY_DN272_c0_g1_i22;TRINITY_DN272_c0_g1_i23;TRINITY_DN272_c0_…	uncharacterized protein LOC122312649 [Carya illinoinensis]	RABGAP22	Rab GTPase-activating protein 22 OS=Arabidopsis thaliana OX=3702 GN=RABGAP22 PE=1 SV=1	GO:0005096(GTPase activator activity);GO:0005622(intracellular);GO:0006886(intracellular protein transport);GO:0012505(endomembrane system);GO:0017137(Rab GTPase binding);GO:0031338(regulation of vesicle fusion);GO:0090630(activation of GTPase activity)	ENOG4111K5V(Reverse transcriptase (RNA-dependent DNA polymerase))	NA	NA	NA	-	A0A7J7CJX7.1 PF00566.24;RabGAP-TBC;	-	9.52	11.47	11.42	10.02	9.98	10.43	9.11	10.16	10.22	8.6	9.55	7.78	8.45	8.97	8.16	8.08	8.6	8.38	1645.07	2954.31	2322.45	1798.46	1626.24	1797.6	1570.58	1787.49	2249.21	1756.54	2152.09	1951.4	1590.69	1841.12	1622.31	1441	1435.39	1544.99
TRINITY_DN772_c0_g2	652	TRINITY_DN772_c0_g2_i1;TRINITY_DN772_c0_g2_i2	MDIS1-interacting receptor like kinase 2 [Elaeis guineensis]	MIK2	MDIS1-interacting receptor like kinase 2 OS=Arabidopsis thaliana OX=3702 GN=MIK2 PE=1 SV=3	GO:0004674(protein serine/threonine kinase activity);GO:0005515(protein binding);GO:0005524(ATP binding);GO:0005634(nucleus);GO:0005886(plasma membrane);GO:0006468(protein phosphorylation);GO:0009506(plasmodesma);GO:0009755(hormone-mediated signaling pathway);GO:0010183(pollen tube guidance);GO:0016020(membrane);GO:0016021(integral component of membrane);GO:0016301(kinase activity);GO:0090406(pol…	COG4886(leucine Rich Repeat)	NA	NA	NA	-	A0A8B8ZI57.1 PF00069.30;Pkinase;	-	3.86	5.44	6.87	6.84	3.67	6.43	4.66	3.25	6.96	4.34	3.84	4.37	2.9	2.12	4.54	3.38	2.05	3.14	53.34	97.07	94.56	81.74	41.3	74.13	61.14	41.31	102.4	60.47	61.24	80.52	43.78	31.32	66.68	44.84	26.6	43.29
TRINITY_DN6289_c0_g1	3104	TRINITY_DN6289_c0_g1_i1;TRINITY_DN6289_c0_g1_i10;TRINITY_DN6289_c0_g1_i11;TRINITY_DN6289_c0_g1_i12;TRINITY_DN6289_c0_g1_i13;TRINITY_DN6289_c0_g1_i14;TRINITY_DN6289_c0_g1_i15;TRINITY_DN6289_c0_g1_i16;TRINITY_DN6289_c0_g1_i17;TRINITY_DN6289_c0_g1_i18;TRINITY_DN6289_c0_g1_i19;TRINITY_DN6289_c0_g1_i20;TRINITY_DN6289_c0_g1_i22;TRINITY_DN6289_c0_g1_i23;TRINITY_DN6289_c0_g1_i24;TRINITY_DN6289_c0_g1_i25;…	unnamed protein product [Spirodela intermedia]	Os03g0117800	Protein-ribulosamine 3-kinase, chloroplastic OS=Oryza sativa subsp. japonica OX=39947 GN=Os03g0117800 PE=2 SV=1	GO:0016301(kinase activity)	COG3001(Fructosamine)	-	-	-	-	A0A7I8K5C0.1 PF03881.19;Fructosamin_kin;	-	13.01	12.05	12.11	12.03	11.69	11.35	11.68	10.49	10.66	8.35	9.14	9.39	11.04	7.26	7.95	12.48	11.86	12.95	966.06	1201.26	945.23	767.61	705.34	712.78	822.1	722.21	896.6	663.17	805.65	937.74	899.29	573.76	630.76	896.78	802.56	958.43
TRINITY_DN12525_c3_g1	222	TRINITY_DN12525_c3_g1_i1	-	-	-	-	-	-	-	-	-	-	-	3.57	3.19	1.35	0.8	2.54	4.11	3.41	5.02	1.31	2.76	3.64	1.62	5.99	3.87	5.16	3.67	5.27	7.63	5	6	2	1	3	5	4.7	6.68	2	4	6	3	9.01	6	7.87	5	7	10.98
TRINITY_DN12236_c0_g3	1010	TRINITY_DN12236_c0_g3_i1	-	-	-	-	-	-	-	-	-	-	-	0.73	3.39	4.41	5.13	3.99	4.26	1.1	0.77	3.9	3.09	3.38	3.24	3.6	1.95	3.1	0.59	0.69	0.91	21.5	130.68	131.37	133.17	97.1	106.84	31	21	124.14	93.12	115.77	127.17	115.84	62.79	98.9	17.04	19.38	27.12
TRINITY_DN109055_c0_g1	231	TRINITY_DN109055_c0_g1_i1	-	-	-	-	-	-	-	-	-	A0A820QGM5.1 PF12947.12;EGF_3;	-	0	0	0	0	0	1.5	1.99	0	0	0	0	1	4.25	0.59	0.6	0.67	0	0.63	0	0	0	0	0	2	3	0	0	0	0	2	7	1	1	1	0	1
TRINITY_DN52643_c0_g1	495	TRINITY_DN52643_c0_g1_i1	hypothetical protein HHK36_023011 [Tetracentron sinense]	CIPK1	CBL-interacting protein kinase 1 OS=Oryza sativa subsp. japonica OX=39947 GN=CIPK1 PE=2 SV=1	GO:0004674(protein serine/threonine kinase activity);GO:0005634(nucleus);GO:0005737(cytoplasm);GO:0006468(protein phosphorylation);GO:0035556(intracellular signal transduction)	COG0515(Serine Threonine protein kinase)	NA	NA	NA	-	A0A2I0L6V1.1 PF00069.30;Pkinase;	-	29.21	38.25	21.39	16.69	19.69	16.1	30.16	18.32	22.79	12.31	12.95	11.47	7.2	1.93	3.26	29.35	24.16	23.42	227.37	377.03	162.68	110.17	123.85	102.41	218.63	127.25	187.13	95.64	115.94	118.52	60.55	15.99	27.07	215.73	177.59	180.11
TRINITY_DN21036_c1_g1	209	TRINITY_DN21036_c1_g1_i1	-	-	-	-	-	-	-	-	-	-	-	0	1.88	14.33	0	1	0.96	1.73	7.11	3.69	0.81	0	0	0.75	0	0.77	0.86	0.89	0	0	3	17.86	0	1	1	2.02	8	4.77	1	0	0	0.97	0	1	1	1	0
TRINITY_DN21878_c0_g1	282	TRINITY_DN21878_c0_g1_i1	hypothetical protein BDL97_08G031300 [Sphagnum fallax]	RPS27	Small ribosomal subunit protein eS27 OS=Bos taurus OX=9913 GN=RPS27 PE=1 SV=3	GO:0000028(ribosomal small subunit assembly);GO:0003735(structural constituent of ribosome);GO:0006412(translation);GO:0022627(cytosolic small ribosomal subunit);GO:0046872(metal ion binding)	COG2051(40s ribosomal protein S27)	K02978	small subunit ribosomal protein S27e	-	cme03010(Ribosome)	A0A8H7PT27.1 PF07690.21;MFS_1;	-	4.9	1.67	1.26	1.02	0.53	1.56	1.83	1.9	1.65	0	0	0.34	0	0	0	0	0	0.44	11	5	3	2	1	3	4	4	4	0	0	1	0	0	0	0	0	1
TRINITY_DN50541_c0_g1	294	TRINITY_DN50541_c0_g1_i1	-	-	-	-	-	-	-	-	-	-	-	0	0	1.58	0	0.49	1.46	0	2.23	0	0	0	0	0.78	0.76	0	0.43	0	0	0	0	4	0	1	3	0	5	0	0	0	0	2	2	0	1	0	0
TRINITY_DN64151_c0_g1	749	TRINITY_DN64151_c0_g1_i1	-	-	-	-	-	-	-	-	-	-	-	0	0	0	0	0.33	0	0.29	0.06	0.05	2.1	0	0	0	0	0.15	0.17	0	0.54	0	0	0	0	5	0	5	1	1	39	0	0	0	0	3	3	0	10
TRINITY_DN110422_c0_g1	266	TRINITY_DN110422_c0_g1_i1	-	-	-	-	-	-	-	-	-	-	-	4.96	4.79	7.41	4.47	8.82	8.36	5.28	8.09	4.08	2.09	5.04	2.65	9.22	5.35	6.35	6.47	4.16	11.53	10.08	13.01	15.99	8	15.14	14.62	10.51	15.52	8.99	4.33	12	7	19.95	11.9	14	12.7	8	23.97
TRINITY_DN25480_c0_g1	232	TRINITY_DN25480_c0_g1_i1	-	-	-	-	-	-	-	-	-	-	-	7.74	4.47	3.55	4.5	3.03	3.4	5.74	3.39	3.54	1.25	1.1	0.49	4.15	2.34	1.19	5.29	4.49	2.95	12	9.28	5.82	6.19	3.97	4.58	8.74	5	5.96	2	2	1	6.91	4	2	7.97	6.6	4.69
TRINITY_DN98862_c0_g1	201	TRINITY_DN98862_c0_g1_i1	-	-	-	-	-	-	-	-	-	-	-	2.85	2.13	0	1.06	3.36	1.09	0.96	1	0.87	2.75	4.03	2.86	1.76	2.58	0	0	0	0	3	3	0	1	3	1	1	1	1	3	5	4	2	3	0	0	0	0
TRINITY_DN131060_c0_g1	247	TRINITY_DN131060_c0_g1_i1	-	-	-	-	-	-	-	-	-	-	-	0	0	5.33	0	0	0	0	0	0	0	0	2.62	0	0	0.52	0.58	0	0.55	0	0	10	0	0	0	0	0	0	0	0	6	0	0	1	1	0	1
TRINITY_DN9535_c0_g1	2165	TRINITY_DN9535_c0_g1_i1;TRINITY_DN9535_c0_g1_i10;TRINITY_DN9535_c0_g1_i11;TRINITY_DN9535_c0_g1_i12;TRINITY_DN9535_c0_g1_i13;TRINITY_DN9535_c0_g1_i14;TRINITY_DN9535_c0_g1_i15;TRINITY_DN9535_c0_g1_i16;TRINITY_DN9535_c0_g1_i17;TRINITY_DN9535_c0_g1_i18;TRINITY_DN9535_c0_g1_i19;TRINITY_DN9535_c0_g1_i23;TRINITY_DN9535_c0_g1_i3;TRINITY_DN9535_c0_g1_i4;TRINITY_DN9535_c0_g1_i5;TRINITY_DN9535_c0_g1_i6;TRIN…	uncharacterized protein LOC114323169 isoform X5 [Camellia sinensis]	-	-	GO:0009507(chloroplast)	COG1621(Hydrolase)	NA	NA	NA	-	A0A175YHD4.1 PF03652.20;RuvX;	-	5.09	3.07	3.29	4.27	3.84	5.06	4.96	4.63	4.46	2.86	3.19	2.64	4.14	4.74	3.56	4.34	3.83	3.86	188.1	161.97	131.18	161.02	146.02	167.23	181.28	164.99	175.1	110	141	135.01	192.9	210.49	149.23	175.09	141.16	153.32
TRINITY_DN4296_c0_g1	1678	TRINITY_DN4296_c0_g1_i1;TRINITY_DN4296_c0_g1_i10;TRINITY_DN4296_c0_g1_i11;TRINITY_DN4296_c0_g1_i12;TRINITY_DN4296_c0_g1_i13;TRINITY_DN4296_c0_g1_i14;TRINITY_DN4296_c0_g1_i15;TRINITY_DN4296_c0_g1_i16;TRINITY_DN4296_c0_g1_i17;TRINITY_DN4296_c0_g1_i18;TRINITY_DN4296_c0_g1_i19;TRINITY_DN4296_c0_g1_i2;TRINITY_DN4296_c0_g1_i20;TRINITY_DN4296_c0_g1_i21;TRINITY_DN4296_c0_g1_i22;TRINITY_DN4296_c0_g1_i23;T…	ubiquitin receptor RAD23d-like isoform X4 [Solanum verrucosum]	RAD23C	Ubiquitin receptor RAD23c OS=Arabidopsis thaliana OX=3702 GN=RAD23C PE=1 SV=2	GO:0003684(damaged DNA binding);GO:0005515(protein binding);GO:0005634(nucleus);GO:0005737(cytoplasm);GO:0006289(nucleotide-excision repair);GO:0031593(polyubiquitin modification-dependent protein binding);GO:0043130(ubiquitin binding);GO:0043161(proteasome-mediated ubiquitin-dependent protein catabolic process);GO:0070628(proteasome binding)	COG5272(ubiquitin)	K10839	UV excision repair protein RAD23	-	spen04141(Protein processing in endoplasmic reticulum);spen03420(Nucleotide excision repair)	A0A9D5DBT8.1 PF00240.28;ubiquitin;	-	126.5	110.26	114.52	98.21	98.08	116.1	110.72	111.63	101.16	66.73	74.44	60.73	81.69	72.76	72.86	103.29	97.49	102.85	4305.95	4955.84	4260.49	3070.45	2963.53	3120.9	3854.8	3650.95	4049.64	2601.16	3133.4	2935.28	3282.89	2716.74	2689.53	3326.36	3213.63	3675.88
TRINITY_DN50494_c0_g1	1135	TRINITY_DN50494_c0_g1_i1;TRINITY_DN50494_c0_g1_i2	-	-	-	-	-	-	-	-	-	-	-	0.23	0.07	0.11	0.24	2.25	0.3	0.25	1.05	0.05	0.11	0.07	0.06	1.04	0.21	0.29	1.22	0.32	0.35	8	3	4	7.24	9	8.91	8.35	7	2	3.95	3	3	11.58	8	11	13.88	10.62	12.51
TRINITY_DN25349_c0_g1	612	TRINITY_DN25349_c0_g1_i1	-	-	-	-	-	-	-	-	-	-	-	0.08	0	0	0.56	0.29	0.1	0	0.09	0	0	0	0	0	0	2.53	0.42	1.78	0.16	1	0	0	6	3	1	0	1	0	0	0	0	0	0	34	5	21	2
TRINITY_DN9396_c0_g1	869	TRINITY_DN9396_c0_g1_i1;TRINITY_DN9396_c0_g1_i10;TRINITY_DN9396_c0_g1_i11;TRINITY_DN9396_c0_g1_i12;TRINITY_DN9396_c0_g1_i13;TRINITY_DN9396_c0_g1_i14;TRINITY_DN9396_c0_g1_i15;TRINITY_DN9396_c0_g1_i16;TRINITY_DN9396_c0_g1_i17;TRINITY_DN9396_c0_g1_i18;TRINITY_DN9396_c0_g1_i19;TRINITY_DN9396_c0_g1_i2;TRINITY_DN9396_c0_g1_i20;TRINITY_DN9396_c0_g1_i21;TRINITY_DN9396_c0_g1_i22;TRINITY_DN9396_c0_g1_i23;T…	unnamed protein product [Coffea canephora]	PIN1	Peptidyl-prolyl cis-trans isomerase Pin1 OS=Malus domestica OX=3750 GN=PIN1 PE=2 SV=1	GO:0003755(peptidyl-prolyl cis-trans isomerase activity);GO:0005515(protein binding);GO:0005783(endoplasmic reticulum);GO:0005829(cytosol);GO:0005886(plasma membrane);GO:0009506(plasmodesma);GO:0009630(gravitropism);GO:0009909(regulation of flower development);GO:0032880(regulation of protein localization);GO:0051726(regulation of cell cycle)	COG0760(peptidyl-prolyl cis-trans isomerase)	NA	NA	NA	-	A0A068U2S3.1 PF00639.26;Rotamase;	-	21.21	16.52	16.24	16.17	17.86	19.37	20.65	24.65	13.65	13.32	12.57	8.23	15.55	15.63	15.31	16.89	11.89	14.37	356.48	360.99	271.07	253.5	276.32	289.24	334.73	378.03	279.01	219.75	210.85	216.91	288.94	294.23	290.42	268.74	218.84	253.58
TRINITY_DN33708_c0_g1	539	TRINITY_DN33708_c0_g1_i1;TRINITY_DN33708_c0_g1_i2;TRINITY_DN33708_c0_g1_i3;TRINITY_DN33708_c0_g1_i4;TRINITY_DN33708_c0_g1_i5;TRINITY_DN33708_c0_g1_i6;TRINITY_DN33708_c0_g1_i7;TRINITY_DN33708_c0_g1_i8;TRINITY_DN33708_c0_g1_i9	-	-	-	-	-	-	-	-	-	-	-	1.52	1.37	1.45	1.38	1.48	4.04	2.17	3.11	0.68	1.34	0.81	0.97	2.94	1.1	1.71	3.39	1.47	1.7	8	14.24	11.99	10	6	18	11	13	4	8	8	11	20.22	8	11.78	19.61	8	14
TRINITY_DN141252_c0_g1	225	TRINITY_DN141252_c0_g1_i1	-	-	-	-	-	-	-	-	-	-	-	0	1.55	2.62	0	0	0	0	0.73	0.64	0.67	1.18	0.53	1.93	0	0.64	0.71	0.73	0.67	0	3	4	0	0	0	0	1	1	1	2	1	3	0	1	1	1	1
TRINITY_DN31958_c0_g1	544	TRINITY_DN31958_c0_g1_i1;TRINITY_DN31958_c0_g1_i2;TRINITY_DN31958_c0_g1_i3;TRINITY_DN31958_c0_g1_i4;TRINITY_DN31958_c0_g1_i5	rpsM [Scenedesmus sp. PABB004]	rpsM	Small ribosomal subunit protein uS13 OS=Acetivibrio thermocellus (strain ATCC 27405 / DSM 1237 / JCM 9322 / NBRC 103400 / NCIMB 10682 / NRRL B-4536 / VPI 7372) OX=203119 GN=rpsM PE=3 SV=1	GO:0005829(cytosol);GO:0006412(translation);GO:0015935(small ribosomal subunit);GO:0042254(ribosome biogenesis)	COG0099(Located at the top of the head of the 30S subunit, it contacts several helices of the 16S rRNA. In the 70S ribosome it contacts the 23S rRNA (bridge B1a) and protein L5 of the 50S subunit (bridge B1b), connecting the 2 subunits)	K02952	small subunit ribosomal protein S13	-	vcn03010(Ribosome)	A0A383WQ14.1 PF00416.27;Ribosomal_S13;	-	1.34	0.16	0.11	1.42	0.13	1	0.75	0.46	0.35	0.21	0.64	0.7	2.24	1.45	1.56	1.2	1.94	1.52	13	2	1	10	1	8	6	4	3	2	6	9	21	14	15	11	17	14
TRINITY_DN30999_c3_g1	233	TRINITY_DN30999_c3_g1_i1	LINE-1 retrotransposable element ORF2 protein [Glycine max]	-	-	-	ENOG4110CNM(Reverse transcriptase (RNA-dependent DNA polymerase))	-	-	-	-	A0A445JLN3.1 PF00078.32;RVT_1;	-	3.17	0	1.19	2.88	1.89	0	1.91	0	1.18	1.86	0.54	0	2.98	0	0.57	0.66	2.02	1.24	4.97	0	1.97	4	2.51	0	2.94	0	2	3	1	0	5	0	0.97	1	3	2
TRINITY_DN148711_c0_g1	322	TRINITY_DN148711_c0_g1_i1	-	-	-	-	-	-	-	-	-	-	-	0	0.54	1.02	0	2.11	1.25	0.37	0.38	0.33	0.35	0	0	1.98	0	0.65	0	0.37	0	0	2	3	0	5	3	1	1	1	1	0	0	6	0	2	0	1	0
TRINITY_DN1525_c0_g1	1984	TRINITY_DN1525_c0_g1_i1;TRINITY_DN1525_c0_g1_i10;TRINITY_DN1525_c0_g1_i11;TRINITY_DN1525_c0_g1_i12;TRINITY_DN1525_c0_g1_i13;TRINITY_DN1525_c0_g1_i14;TRINITY_DN1525_c0_g1_i15;TRINITY_DN1525_c0_g1_i16;TRINITY_DN1525_c0_g1_i17;TRINITY_DN1525_c0_g1_i18;TRINITY_DN1525_c0_g1_i2;TRINITY_DN1525_c0_g1_i20;TRINITY_DN1525_c0_g1_i21;TRINITY_DN1525_c0_g1_i22;TRINITY_DN1525_c0_g1_i23;TRINITY_DN1525_c0_g1_i24;T…	hypothetical protein B456_013G032700 [Gossypium raimondii]	mcur1	Mitochondrial calcium uniporter regulator 1 OS=Xenopus tropicalis OX=8364 GN=mcur1 PE=2 SV=1	GO:0005739(mitochondrion);GO:0005774(vacuolar membrane);GO:0008150(biological_process);GO:0009507(chloroplast);GO:0046872(metal ion binding)	ENOG4111F9W(Coiled-coil domain containing)	NA	NA	NA	-	A0A6I9R2K5.1 PF07798.16;CCDC90-like;	-	8.71	3.86	4.62	6.54	7.45	7.19	7.8	15.13	3.53	4.63	4.04	3.48	7.8	9.74	4.88	8.75	7.94	7.65	257.31	170.07	143	167.25	204.99	185	216.12	411.64	112.62	135.08	135.08	141.94	244.2	295.87	163.3	231.08	217.13	236.87
TRINITY_DN40875_c2_g1	256	TRINITY_DN40875_c2_g1_i1;TRINITY_DN40875_c2_g1_i2	-	-	-	-	-	-	-	-	-	-	-	1.11	0	0	0	0	2.57	0	4.24	0.53	0	0	0	0.5	5.63	0.49	1.17	1.22	1.66	2	0	0	0	0	3.86	0	6.98	1	0	0	0	1	11.36	1	1.96	2	2.94
TRINITY_DN41359_c1_g1	524	TRINITY_DN41359_c1_g1_i1	caltractin-like [Nymphaea colorata]	CML13	Probable calcium-binding protein CML13 OS=Oryza sativa subsp. japonica OX=39947 GN=CML13 PE=2 SV=1	GO:0005509(calcium ion binding);GO:0005813(centrosome)	COG5126(Calcium-binding protein)	K13448	calcium-binding protein CML	-	pavi04626(Plant-pathogen interaction)	G0QUR4.1 PF13499.11;EF-hand_7;	-	6.97	0.27	0	1.19	0.56	0.69	2.29	1.38	0	0.45	0.78	0	1.45	1.27	1.26	1.9	1.55	1.02	62	3	0	9	4	5	19	11	0	4	8	0	14	12	12	16	13	9
TRINITY_DN55168_c0_g1	269	TRINITY_DN55168_c0_g1_i1	-	-	-	-	-	-	-	-	-	-	-	2.41	6.49	4.27	2.19	0.57	3.36	1.48	4.09	4.45	0.99	0.41	2.22	0.91	2.2	0.44	4	3.57	1.42	5	18	9.4	4	1	6	3	8	10	2.1	1	5.98	2	5	1	8	7	3
TRINITY_DN10791_c0_g1	1775	TRINITY_DN10791_c0_g1_i1;TRINITY_DN10791_c0_g1_i2;TRINITY_DN10791_c0_g1_i3	hypothetical protein J5N97_028350 [Dioscorea zingiberensis]	At5g03795	Probable glycosyltransferase At5g03795 OS=Arabidopsis thaliana OX=3702 GN=At5g03795 PE=3 SV=2	GO:0000139(Golgi membrane);GO:0005794(Golgi apparatus);GO:0006486(protein glycosylation);GO:0016021(integral component of membrane);GO:0016757(transferase activity, transferring glycosyl groups);GO:0071555(cell wall organization)	ENOG410XTFH(Exostosin)	NA	NA	NA	-	A0A9D5H4P5.1 PF03016.20;Exostosin;	-	1.72	0.43	0.83	0.64	0.81	0.98	1.74	3.26	0.13	0.63	0.39	0.44	1.59	2.57	1.57	1.41	1.86	1.59	99	33	49	30	34	49	97	172.18	9	35	26	33	98	150.25	97	78	87	95
TRINITY_DN63996_c0_g1	215	TRINITY_DN63996_c0_g1_i1	-	-	-	-	-	-	-	-	-	-	-	0.78	1.16	2.21	2.78	7.96	2.67	1.58	1.64	0.73	1.93	3.29	0.58	2.02	4.33	1.42	4.77	1.64	3.77	1	2	3	3.19	8.65	3	2	2	1.02	2.58	5	0.99	2.8	6.18	1.99	6	2	5
TRINITY_DN148502_c0_g1	273	TRINITY_DN148502_c0_g1_i1	-	-	-	-	-	-	-	-	-	-	-	1.41	17.32	12.43	16	13.43	15.86	2.89	0.5	26	25.4	16.23	23.54	19.94	10.11	14.11	4.54	1.49	2.31	2.99	49.22	28	29.92	24.1	29	6	1	60	55	40.35	65.06	45.15	23.5	32.54	9.3	3	5
TRINITY_DN98027_c0_g3	473	TRINITY_DN98027_c0_g3_i1	-	-	-	-	-	-	-	-	-	-	-	0	0	0	0.17	0	0.18	0	0	0	0	0.25	0	0	0	2.56	0.46	1.21	0	0	0	0	1	0	1	0	0	0	0	2	0	0	0	19	3	8	0
TRINITY_DN49857_c0_g1	274	TRINITY_DN49857_c0_g1_i1	predicted protein [Hordeum vulgare subsp. vulgare]	-	-	-	ENOG410Y9CF(Acyl-transferase)	-	-	-	-	F4QDM1.1 PF02450.20;LCAT;	-	2.81	0.35	0	0.53	0.55	0.54	0	0	0	0.46	0.8	0	0	0.43	0	0.97	0.49	0	6	1	0	1	1	1	0	0	0	1	2	0	0	1	0	2	1	0
TRINITY_DN83476_c0_g1	617	TRINITY_DN83476_c0_g1_i1	Lysophospholipid acyltransferase LPEAT2 [Acorus calamus]	-	-	-	-	K13510	lysophosphatidylcholine acyltransferase / lyso-PAF acetyltransferase	EC:2.3.1.23 2.3.1.67	aip00564(Glycerophospholipid metabolism);aip00565(Ether lipid metabolism)	-	-	16.71	16.87	17.05	10.81	12.52	8.83	12.89	11.99	16.44	6.73	8.86	7.35	6.6	5.91	4.17	11.3	10.98	12.5	211.94	274.58	214.02	118.29	129.63	93.09	154.32	138.11	222.49	86.21	130.05	124.32	91.14	80.77	56.92	137.41	132.06	158.53
TRINITY_DN36536_c0_g1	358	TRINITY_DN36536_c0_g1_i1	-	-	-	-	-	-	-	-	-	-	-	54.4	22.52	30.13	20.84	22.65	16.81	37.47	35	25.85	25.74	22.63	13.85	25.43	21.96	25.37	25.05	39.26	32.86	193.41	102.48	107.56	62.83	65.72	49.22	125.34	112.05	97.01	90.77	92.48	64.1	95.95	82.83	96.11	83.81	131.66	115.79
TRINITY_DN40374_c0_g1	396	TRINITY_DN40374_c0_g1_i1	uncharacterized protein LOC109504926 [Elaeis guineensis]	-	-	GO:0003674(molecular_function);GO:0008150(biological_process);GO:0016021(integral component of membrane)	ENOG410YZ93(Protein of unknown function (DUF3339))	-	-	-	-	A0A6J0PBH7.1 PF11820.13;DUF3339;	-	1.55	0	0.67	3.42	1.92	1.36	1.19	2.24	0.42	0.22	0	0.34	1.04	0.42	1.25	0.94	1.41	0.45	7	0	3	13	7	5	5	9	2	1	0	2	5	2	6	4	6	2
TRINITY_DN118954_c0_g1	235	TRINITY_DN118954_c0_g1_i1	-	-	-	-	-	-	-	-	-	-	-	0	0	0.59	4.94	0	0	1.28	1.98	0	0.61	0	0	0.58	0.57	0.58	0	0	0.61	0	0	1	7	0	0	2	3	0	1	0	0	1	1	1	0	0	1
TRINITY_DN69626_c0_g1	250	TRINITY_DN69626_c0_g1_i1	large ribosomal subunit protein eL22y-like [Lycium ferocissimum]	Rpl22	Large ribosomal subunit protein eL22 OS=Rattus norvegicus OX=10116 GN=Rpl22 PE=2 SV=2	GO:0002181(cytoplasmic translation);GO:0003674(molecular_function);GO:0003723(RNA binding);GO:0003735(structural constituent of ribosome);GO:0005634(nucleus);GO:0005737(cytoplasm);GO:0005840(ribosome);GO:0005925(focal adhesion);GO:0008150(biological_process);GO:0008201(heparin binding);GO:0022625(cytosolic large ribosomal subunit);GO:0031012(extracellular matrix);GO:0046632(alpha-beta T cell diff…	ENOG4111UVJ(Ribosomal protein)	K02891	large subunit ribosomal protein L22e	-	egr03010(Ribosome)	R7VI38.1 PF01776.22;Ribosomal_L22e;	-	0.55	0	0	0	0	0	0.57	0.58	0	0	0	0.43	0	0	0	2.86	0	0	1	0	0	0	0	0	1	1	0	0	0	1	0	0	0	5	0	0
TRINITY_DN68505_c0_g2	210	TRINITY_DN68505_c0_g2_i1	-	-	-	-	-	-	-	-	-	-	-	3.32	1.24	1.61	0	0	0	4.21	0	3.05	3.19	2.12	1.21	3.81	0.75	1.52	5.45	2.62	8.86	4	2	2.04	0	0	0	5	0	4	4	3.01	1.93	4.95	1	2	6.42	3	11
TRINITY_DN21090_c0_g1	385	TRINITY_DN21090_c0_g1_i1	hypothetical protein O6H91_05G096900 [Diphasiastrum complanatum]	RPL30	Large ribosomal subunit protein eL30 OS=Bos taurus OX=9913 GN=RPL30 PE=3 SV=3	GO:0003723(RNA binding);GO:0003735(structural constituent of ribosome);GO:0022625(cytosolic large ribosomal subunit)	COG1911((ribosomal) protein)	K02908	large subunit ribosomal protein L30e	-	sly03010(Ribosome)	A0A4P9Y3M7.1 PF01248.31;Ribosomal_L7Ae;	-	1.9	0.75	0.96	2.81	2.05	1.45	2.54	1.33	2.03	0	0.21	2.53	0.22	0.22	1.56	1.01	1.26	2.16	8	4	4	10	7	5	10	5	9	0	1	14	1	1	7	4	5	9
TRINITY_DN96967_c0_g1	1680	TRINITY_DN96967_c0_g1_i1;TRINITY_DN96967_c0_g1_i10;TRINITY_DN96967_c0_g1_i11;TRINITY_DN96967_c0_g1_i12;TRINITY_DN96967_c0_g1_i13;TRINITY_DN96967_c0_g1_i14;TRINITY_DN96967_c0_g1_i15;TRINITY_DN96967_c0_g1_i16;TRINITY_DN96967_c0_g1_i17;TRINITY_DN96967_c0_g1_i18;TRINITY_DN96967_c0_g1_i19;TRINITY_DN96967_c0_g1_i2;TRINITY_DN96967_c0_g1_i20;TRINITY_DN96967_c0_g1_i21;TRINITY_DN96967_c0_g1_i22;TRINITY_DN9…	3-oxoacyl-[acyl-carrier-protein] reductase 4-like [Ananas comosus]	CLKR27	3-oxoacyl-[acyl-carrier-protein] reductase, chloroplastic OS=Cuphea lanceolata OX=3930 GN=CLKR27 PE=2 SV=1	GO:0004316(3-oxoacyl-[acyl-carrier-protein] reductase (NADPH) activity);GO:0005507(copper ion binding);GO:0006633(fatty acid biosynthetic process);GO:0009507(chloroplast);GO:0009536(plastid);GO:0009570(chloroplast stroma);GO:0009941(chloroplast envelope);GO:0051287(NAD binding);GO:0055114(oxidation-reduction process);GO:0102131(3-oxo-glutaryl-[acp] methyl ester reductase activity);GO:0102132(3-ox…	COG1028(Dehydrogenase reductase)	K00059	3-oxoacyl-[acyl-carrier protein] reductase	EC:1.1.1.100	sita00061(Fatty acid biosynthesis);sita01040(Biosynthesis of unsaturated fatty acids);sita00780(Biotin metabolism);sita00333(Prodigiosin biosyntheses)	A0A2I0XGI5.1 PF00106.30;adh_short;	-	21.25	18.95	24.43	19.66	20.3	20.85	21.55	29.83	16.02	15.01	17.53	15.62	24.05	35.67	17.53	22.76	22.36	18.98	1091	1259.21	1266	865	863	898.8	1038	1441.96	877.03	796	1032	1047	1340	2011.01	966	1140.82	1082.45	988.44
TRINITY_DN2488_c1_g1	402	TRINITY_DN2488_c1_g1_i1	-	-	-	-	-	-	-	-	-	-	-	0.85	1.63	2.52	1.25	1.8	2.32	1.84	0.26	0.75	1.72	1.27	1.29	1.14	0.98	1.58	1.43	1.72	1.37	4	9.67	11.6	4.94	6.81	8.86	8	1.07	3.67	8	6.82	7.93	5.69	4.82	7.84	6.28	7.59	6.33
TRINITY_DN99944_c0_g2	451	TRINITY_DN99944_c0_g2_i1	-	FNDC3A	Fibronectin type-III domain-containing protein 3A OS=Homo sapiens OX=9606 GN=FNDC3A PE=1 SV=4	GO:0001669(acrosomal vesicle);GO:0003723(RNA binding);GO:0005794(Golgi apparatus);GO:0005829(cytosol);GO:0007286(spermatid development);GO:0009566(fertilization);GO:0012506(vesicle membrane);GO:0016020(membrane);GO:0016021(integral component of membrane);GO:0031410(cytoplasmic vesicle);GO:0060009(Sertoli cell development);GO:0098609(cell-cell adhesion)	ENOG410XNUW(Fibronectin type III domain containing)	-	-	-	-	A0A8S3YUK9.1 PF00041.26;fn3;	-	0	0	0	0.38	0	0	0	0.18	0	0	0.56	0	0	0	2.27	0.51	1.19	0.98	0	0	0	2	0	0	0	1	0	0	4	0	0	0	15	3	7	6
TRINITY_DN47003_c0_g1	323	TRINITY_DN47003_c0_g1_i1	-	-	-	-	-	-	-	-	-	-	-	1.69	0	0.8	1.95	1.31	3.33	1.46	0.41	0.37	0	1.51	0.68	1.32	1.03	1.07	0.75	1.06	0.93	4.85	0	2.36	4.82	3.12	8.02	4.01	1.07	1.12	0	5	2.54	4.01	3.17	3.31	2.04	2.88	2.69
TRINITY_DN60813_c0_g1	303	TRINITY_DN60813_c0_g1_i1	-	-	-	-	-	-	-	-	-	-	-	5.9	0.89	1.13	0.9	0	1.39	1.63	2.42	0	0	0	0	0	0	0	0	0	0	15.02	3	3	2	0	3	4.02	5.71	0	0	0	0	0	0	0	0	0	0
TRINITY_DN65506_c0_g2	336	TRINITY_DN65506_c0_g2_i1	-	-	-	-	-	-	-	-	-	-	-	0	0	0.32	0	0	0	0.34	0	0	0	0	0	0	0	0.3	2.39	1.71	0.65	0	0	1	0	0	0	1	0	0	0	0	0	0	0	1	7	5	2
TRINITY_DN95867_c0_g1	218	TRINITY_DN95867_c0_g1_i1	hypothetical protein SUGI_0760930 [Cryptomeria japonica]	-	-	GO:0004854(xanthine dehydrogenase activity);GO:0005829(cytosol);GO:0009115(xanthine catabolic process);GO:0016903(oxidoreductase activity, acting on the aldehyde or oxo group of donors);GO:0050660(flavin adenine dinucleotide binding)	COG4630(xanthine dehydrogenase);COG4631(xanthine dehydrogenase)	-	-	-	-	-	-	0	0	0	2.52	0	0	0	0	0	0	0	0	0	0	6.86	2.3	2.37	0	0	0	0	3	0	0	0	0	0	0	0	0	0	0	10	3	3	0
TRINITY_DN10046_c0_g1	801	TRINITY_DN10046_c0_g1_i1	unknown [Zea mays]	-	Soma ferritin OS=Lymnaea stagnalis OX=6523 PE=2 SV=2	GO:0004322(ferroxidase activity);GO:0005623(cell);GO:0006826(iron ion transport);GO:0006879(cellular iron ion homeostasis);GO:0006955(immune response);GO:0008199(ferric iron binding);GO:0008285(negative regulation of cell proliferation);GO:0055114(oxidation-reduction process)	COG1528(Stores iron in a soluble, non-toxic, readily available form. Important for iron homeostasis (By similarity))	NA	NA	NA	-	A0A8S3ZUJ8.1 PF00210.29;Ferritin;	-	0	0.37	0	36.82	0.18	0.29	1.43	1.11	0.14	0	0.04	0.04	0.49	6.31	0.14	8.79	5.09	0.29	0	10	0	661	3	5	28	21	3	0	1	1	11	141	3	175	99	6
TRINITY_DN21419_c2_g1	203	TRINITY_DN21419_c2_g1_i1	-	-	-	-	-	-	-	-	-	-	-	0.92	0	3.4	0.9	4.31	2.04	0.9	0	0	0	0	0	0	3.27	2.38	0	0	0.89	1	0	3.86	0.88	3.97	1.94	0.97	0	0	0	0	0	0	3.94	2.83	0	0	1
TRINITY_DN53937_c0_g1	4541	TRINITY_DN53937_c0_g1_i1;TRINITY_DN53937_c0_g1_i10;TRINITY_DN53937_c0_g1_i11;TRINITY_DN53937_c0_g1_i12;TRINITY_DN53937_c0_g1_i13;TRINITY_DN53937_c0_g1_i14;TRINITY_DN53937_c0_g1_i15;TRINITY_DN53937_c0_g1_i16;TRINITY_DN53937_c0_g1_i17;TRINITY_DN53937_c0_g1_i18;TRINITY_DN53937_c0_g1_i2;TRINITY_DN53937_c0_g1_i3;TRINITY_DN53937_c0_g1_i4;TRINITY_DN53937_c0_g1_i5;TRINITY_DN53937_c0_g1_i6;TRINITY_DN53937…	hypothetical protein J5N97_016362 [Dioscorea zingiberensis]	MED16	Mediator of RNA polymerase II transcription subunit 16 OS=Arabidopsis thaliana OX=3702 GN=MED16 PE=1 SV=1	GO:0006355(regulation of transcription, DNA-templated);GO:0016592(mediator complex)	ENOG410XS10(NA)	-	-	-	-	-	-	24.63	20.96	22.32	20.05	21.41	22.77	24.63	24.7	18.54	13.35	15.36	12.22	17.34	18.06	14.42	17.34	17.26	18.19	3169.65	3906.71	3196.63	2279	2439.41	2550.43	2930.21	2977.09	2739.02	1759.51	2282.97	2155.13	2372.51	2332.69	1985.14	2279.76	2146.16	2396.71
TRINITY_DN129885_c0_g1	378	TRINITY_DN129885_c0_g1_i1	-	-	-	-	-	-	-	-	-	-	-	0	0	0	0	0	0	4.33	0.28	0	0	0	0	0	0	0	0.26	0	0	0	0	0	0	0	0	16.33	1	0	0	0	0	0	0	0	1	0	0
TRINITY_DN49589_c0_g1	289	TRINITY_DN49589_c0_g1_i1	-	-	-	-	-	-	-	-	-	-	-	0	0	0.41	0.98	0.51	1	0	0.46	0	0	0.37	0.33	0	2.36	0	0.45	0.45	2.1	0	0	1	2	1	2	0	1	0	0	1	1	0	6	0	1	1	5
TRINITY_DN70055_c0_g1	420	TRINITY_DN70055_c0_g1_i1	-	-	-	GO:0000381(regulation of alternative mRNA splicing, via spliceosome);GO:0003729(mRNA binding);GO:0005634(nucleus);GO:0005737(cytoplasm);GO:0007399(nervous system development)	ENOG4111WJT(RNA binding protein, fox-1 homolog (C. elegans))	-	-	-	-	-	-	0	0	0	0.23	0	0	0	0.22	0	0	0.33	0	0	0	2.74	1.64	1.42	0.97	0	0	0	1	0	0	0	1	0	0	2	0	0	0	15.18	8	7	5
TRINITY_DN104764_c0_g1	298	TRINITY_DN104764_c0_g1_i1	uncharacterized protein MICPUCDRAFT_49754 [Micromonas pusilla CCMP1545]	PHB2	Prohibitin-2 OS=Bos taurus OX=9913 GN=PHB2 PE=2 SV=1	GO:0005741(mitochondrial outer membrane);GO:0005743(mitochondrial inner membrane);GO:0006351(transcription, DNA-templated);GO:0007005(mitochondrion organization);GO:0007062(sister chromatid cohesion);GO:0008022(protein C-terminus binding);GO:0009986(cell surface);GO:0016363(nuclear matrix);GO:0031536(positive regulation of exit from mitosis);GO:0033147(negative regulation of intracellular estroge…	COG0330(Band 7 protein)	NA	NA	NA	-	T1IJD9.1 PF01145.30;Band_7;	-	0	0	0	6.03	0	0	0.83	0	0.38	0	0	0	0.38	0.37	0	1.27	0.43	0	0	0	0	13	0	0	2	0	1	0	0	0	1	1	0	3	1	0
TRINITY_DN44511_c0_g1	223	TRINITY_DN44511_c0_g1_i1	-	-	-	-	-	-	-	-	-	-	-	2.44	5.21	1.42	5.2	6.14	4.85	2.16	2.38	1.33	1.54	1.8	1.54	1.97	0.88	3.24	3.63	2.98	0.69	3.46	9.9	2.13	6.54	7.34	5.96	3	3.21	2.04	2.26	3	2.88	3	1.38	5	5	4	1
TRINITY_DN7478_c0_g1	430	TRINITY_DN7478_c0_g1_i1;TRINITY_DN7478_c0_g1_i3	-	-	-	-	-	-	-	-	-	-	-	6.72	6.19	7.43	2.15	6.38	8.8	5.19	7.96	5.08	3.45	2.42	2.3	7.74	7.18	4.63	5.89	6.79	6.88	14.72	19.24	17.66	5.9	15.29	20.02	12.85	16.97	13.27	8.7	7.37	7.12	19.24	18.96	12.83	14.91	16.53	15.94
TRINITY_DN23414_c0_g1	3013	TRINITY_DN23414_c0_g1_i1;TRINITY_DN23414_c0_g1_i10;TRINITY_DN23414_c0_g1_i11;TRINITY_DN23414_c0_g1_i12;TRINITY_DN23414_c0_g1_i13;TRINITY_DN23414_c0_g1_i14;TRINITY_DN23414_c0_g1_i15;TRINITY_DN23414_c0_g1_i2;TRINITY_DN23414_c0_g1_i3;TRINITY_DN23414_c0_g1_i4;TRINITY_DN23414_c0_g1_i6;TRINITY_DN23414_c0_g1_i7;TRINITY_DN23414_c0_g1_i8;TRINITY_DN23414_c0_g1_i9	-	-	-	-	-	-	-	-	-	-	-	8.66	4.16	2.36	6.43	6.1	5.84	4.64	9.84	3.06	1.15	2.37	0.47	5.05	3.56	0.28	5.53	5.17	5.08	78.97	31	67.8	44.01	43.98	55.66	88.99	71.3	17	12	15	10	71.14	46.43	35	80.91	89.51	84.3
TRINITY_DN120776_c0_g1	381	TRINITY_DN120776_c0_g1_i1	-	-	-	-	-	-	-	-	-	-	-	0.42	0	0	0.79	0	0.3	0	0	0	0	0.21	0	0	0	2.06	0.52	2.32	0.74	1.73	0	0	2.75	0	1	0	0	0	0	1	0	0	0	9	2	9	3
TRINITY_DN151621_c0_g1	255	TRINITY_DN151621_c0_g1_i1	-	-	-	-	-	-	-	-	-	-	-	0.53	2.3	0.5	1.81	1.26	1.84	0.54	0.56	0.77	2.56	0.45	0.41	1	0.97	0.49	2.2	0.56	0	1	5.78	1	3	2	2.99	1	1	1.57	4.91	1	1	2	2	1	4	1	0
TRINITY_DN111508_c0_g1	375	TRINITY_DN111508_c0_g1_i1	-	-	-	-	-	-	-	-	-	-	-	2.02	1.19	0.76	0.9	0.31	0.31	0.54	0.56	0.72	0.51	0	0.96	0	0.24	0	0	0	0.77	8	6	3	3	1	1	2	2	3	2	0	5	0	1	0	0	0	3
TRINITY_DN144091_c1_g1	203	TRINITY_DN144091_c1_g1_i1	-	-	-	-	-	-	-	-	-	-	-	0	0.69	0.88	2.06	1.08	1.05	0	0	0.84	0.89	3.13	1.39	0.85	0	0.84	1.88	2.9	5.66	0	1	1	2	1	1	0	0	1	1	4	2	1	0	1	2	3	6.35
TRINITY_DN20556_c0_g1	285	TRINITY_DN20556_c0_g1_i1	protein unc-13 homolog [Tripterygium wilfordii]	-	-	GO:0003746(translation elongation factor activity);GO:0006414(translational elongation);GO:0009507(chloroplast)	ENOG4110NMN(Protein of unknown function (DUF810))	-	-	-	-	-	-	17.87	4.12	6.9	4.71	4.71	8.9	23.31	18.37	4.2	6.5	3.51	2.04	4.64	4.2	1.92	9.36	8.12	13.59	40.81	12.53	16.66	9.42	9.06	17.41	51.91	39.3	10.38	15	9.34	6.04	11.28	10.46	4.74	20.5	17.51	31.53
TRINITY_DN83511_c0_g1	1195	TRINITY_DN83511_c0_g1_i1	hypothetical protein RHMOL_Rhmol09G0133900 [Rhododendron molle]	UBE2V1	Ubiquitin-conjugating enzyme E2 variant 1 OS=Bos taurus OX=9913 GN=UBE2V1 PE=2 SV=1	GO:0005634(nucleus);GO:0005737(cytoplasm);GO:0006301(postreplication repair);GO:0031625(ubiquitin protein ligase binding);GO:0061630(ubiquitin protein ligase activity);GO:0070534(protein K63-linked ubiquitination)	ENOG4111MDW(ubiquitin-conjugating enzyme)	NA	NA	NA	-	A0A9J6C9D5.1 PF00179.31;UQ_con;	-	0	0.02	0	0	0.91	0.03	2.31	0	0.02	0.91	0	0	0.22	0.02	0.07	0.14	0	0.16	0	1	0	0	28	1	83	0	1	35	0	0	9	1	3	5	0	6
TRINITY_DN73453_c0_g1	204	TRINITY_DN73453_c0_g1_i1	-	-	-	-	-	-	-	-	-	-	-	0	0.67	0	0	0	0	0.92	0	0	0	0.77	0	3.35	3.27	0.83	0	0	0.88	0	1	0	0	0	0	1	0	0	0	1	0	4	4	1	0	0	1
TRINITY_DN122428_c1_g1	228	TRINITY_DN122428_c1_g1_i1	-	-	-	-	-	-	-	-	-	-	-	0.67	0.5	3.07	1.51	1.59	1.54	0.68	0.71	0	0	0	0	0.62	2.41	1.23	0	0	0.65	1	1	4.84	2	2	2	1	1	0	0	0	0	1	3.97	2	0	0	1
TRINITY_DN92361_c0_g1	342	TRINITY_DN92361_c0_g1_i1	-	-	-	-	-	-	-	-	-	-	-	1.24	0.48	1.23	0.36	0	0	1.31	0	2.94	0	1.35	0	0	0.29	0	0	0	0.31	4	2	4	1	0	0	4	0	10	0	5	0	0	1	0	0	0	1
TRINITY_DN53967_c0_g1	294	TRINITY_DN53967_c0_g1_i1;TRINITY_DN53967_c0_g1_i2	-	-	-	-	-	-	-	-	-	-	-	1.49	0.98	2.98	0.95	0.49	0.97	0	1.02	0	1.73	0.82	0	0	0	0.38	0	2.04	1.35	3.6	3	7	2	1	2	0	2	0	4	2	0	0	0	1	0	4	3
TRINITY_DN37928_c0_g1	508	TRINITY_DN37928_c0_g1_i1	-	-	-	-	-	-	-	-	-	-	-	2.85	3.02	2.04	2.32	1.49	4.48	2.67	0.92	2.26	1.64	2.52	1.56	1.63	1	0.8	0.72	1.03	1.42	23.61	31.65	16.54	16.33	9.97	30.33	20.6	6.79	19.71	13.57	24.05	17.19	14.59	8.82	7.07	5.67	8.04	11.65
TRINITY_DN11732_c0_g2	881	TRINITY_DN11732_c0_g2_i1	-	-	-	-	-	-	-	-	-	-	-	1.93	1.86	1.95	1.78	0.91	1.76	2.01	1.45	0.74	0.53	0.93	0.6	1.95	1.99	1.62	1.42	0.98	1.34	46	58	47	37.31	18	35.68	46	32.06	19	13	25.77	19	51	52	42	33	22.29	32.36
TRINITY_DN19744_c0_g1	378	TRINITY_DN19744_c0_g1_i1	ARF guanine-nucleotide exchange factor GNOM [Cocos nucifera]	GN	ARF guanine-nucleotide exchange factor GNOM OS=Arabidopsis thaliana OX=3702 GN=GN PE=1 SV=1	GO:0005086(ARF guanyl-nucleotide exchange factor activity);GO:0005802(trans-Golgi network);GO:0016192(vesicle-mediated transport)	COG5307(and Sec7 domain)	K18443	golgi-specific brefeldin A-resistance guanine nucleotide exchange factor 1	-	egu04144(Endocytosis)	-	-	5.66	7.57	12.11	9.35	12.85	12.52	6.1	9.31	9.52	4.37	10.23	4.66	8.17	9.11	5.72	5.67	5.41	9.23	22.87	38.88	48.57	31.88	42.08	41.34	23	33.59	40.5	17.49	47.49	24.67	35.12	38.87	24.55	21.49	20.62	36.8
TRINITY_DN16604_c0_g1	227	TRINITY_DN16604_c0_g1_i1	-	-	-	-	-	-	-	-	-	-	-	14.27	4.69	5.69	13.51	13.08	16	16.04	39.69	5.36	1.97	4.53	2.53	26.54	35.67	17.3	9.64	22.13	24.51	21.08	9.29	8.87	17.71	16.31	20.5	23.25	55.68	8.6	3.01	7.86	4.91	42.07	58.21	27.78	13.85	30.98	37.17
TRINITY_DN12944_c0_g1	1468	TRINITY_DN12944_c0_g1_i1;TRINITY_DN12944_c0_g1_i2	unnamed protein product [Spirodela intermedia]	UGT85A24	7-deoxyloganetin glucosyltransferase OS=Gardenia jasminoides OX=114476 GN=UGT85A24 PE=1 SV=1	GO:0009813(flavonoid biosynthetic process);GO:0043231(intracellular membrane-bounded organelle);GO:0052696(flavonoid glucuronidation);GO:0080043(quercetin 3-O-glucosyltransferase activity);GO:0080044(quercetin 7-O-glucosyltransferase activity)	COG1819(Transferase)	NA	NA	NA	-	A0A7I8KBS9.1 PF00201.23;UDPGT;	-	0.03	0	0.1	0.04	0.05	0.04	0.06	0.68	0.07	1.07	0.18	0.35	1.51	4.66	0.17	0.64	0.73	0.58	1	0	3	1	2	1	3	31	3	54	10	23	70	243.99	9	31	34	29
TRINITY_DN16265_c0_g4	498	TRINITY_DN16265_c0_g4_i1	-	-	-	-	-	-	-	-	-	A0A3M7RTR7.1 PF00811.23;Ependymin;	-	1.14	0	0	0	0	0	0	14.05	0	0	0	0	0	0.12	0.24	0	1.47	0	9	0	0	0	0	0	0	99	0	0	0	0	0	1	2	0	11	0
TRINITY_DN100322_c0_g2	210	TRINITY_DN100322_c0_g2_i1	GPN-loop GTPase QQT2-like isoform X2 [Triticum dicoccoides]	Gpn1	GPN-loop GTPase 1 OS=Mus musculus OX=10090 GN=Gpn1 PE=1 SV=1	GO:0000166(nucleotide binding);GO:0003924(GTPase activity);GO:0005525(GTP binding);GO:0005634(nucleus);GO:0005654(nucleoplasm);GO:0005737(cytoplasm);GO:0005739(mitochondrion);GO:0005829(cytosol);GO:0016787(hydrolase activity)	ENOG410XNRC(GPN-loop GTPase 1)	NA	NA	NA	-	A0A814AEV8.1 PF03029.22;ATP_bind_1;	-	0.83	1.24	0	1.86	0	0	3.03	2.63	1.52	0	0	1.25	0	0	0.76	0	0	0	1	2	0	2	0	0	3.59	3	2	0	0	2	0	0	1	0	0	0
TRINITY_DN34547_c0_g1	1284	TRINITY_DN34547_c0_g1_i1;TRINITY_DN34547_c0_g1_i2	-	-	-	-	-	-	-	-	-	A0A1R2CHZ0.1 PF04548.21;AIG1;	-	0.15	0.04	0.02	0.62	0.21	0.09	1.74	2.71	0.09	0.02	0.65	0.49	0.47	0.09	0.25	0.25	0.31	1.05	6	2	1	8	7	3	69	75	4	1	31	27	21	4	11	10	12	44
TRINITY_DN27336_c1_g3	207	TRINITY_DN27336_c1_g3_i1	-	-	-	-	-	-	-	-	-	-	-	3.41	1.29	0	0.97	2.05	3.97	1.76	0	0	0.71	1.47	0	0	0.78	0	0.88	0	0	3.94	2	0	1	2	4	2	0	0	0.85	2	0	0	1	0	1	0	0
TRINITY_DN26638_c1_g1	286	TRINITY_DN26638_c1_g1_i1	-	-	-	-	-	-	-	-	-	-	-	0.44	0	0.85	0.39	0.52	0	0.45	0.46	0.4	1.29	0	0	2.04	0.42	0.4	0.51	0	0.54	1	0	2.07	0.8	1	0	1	1	1	3	0	0	4.99	1.06	1	1.12	0	1.27
TRINITY_DN69631_c0_g1	249	TRINITY_DN69631_c0_g1_i1	-	-	-	-	-	-	-	-	-	-	-	0.56	0.84	1.05	2.47	0	1.29	1.14	0.59	0	0	0	0.43	0	0	0.52	0	0	0	1	2	2	3.92	0	2	2	1	0	0	0	1	0	0	1	0	0	0
TRINITY_DN4834_c3_g1	533	TRINITY_DN4834_c3_g1_i1;TRINITY_DN4834_c3_g1_i2;TRINITY_DN4834_c3_g1_i3;TRINITY_DN4834_c3_g1_i4	AP-4 complex subunit epsilon [Cinnamomum micranthum f. kanehirae]	At1g31730	AP-4 complex subunit epsilon OS=Arabidopsis thaliana OX=3702 GN=At1g31730 PE=1 SV=1	GO:0005794(Golgi apparatus);GO:0005829(cytosol);GO:0005886(plasma membrane);GO:0005905(clathrin-coated pit);GO:0006886(intracellular protein transport);GO:0009506(plasmodesma);GO:0016192(vesicle-mediated transport);GO:0030124(AP-4 adaptor complex);GO:0030276(clathrin binding)	ENOG410XPKK(Adaptor-related protein complex)	NA	NA	NA	-	-	-	61.28	50.76	71.17	64.89	53.55	61.4	61.37	51.94	48.39	32.9	33.96	28.43	37.25	40.07	36.71	47.89	44.02	51.41	270.62	331.15	348.85	248.8	194.88	224.81	288.75	251.72	251.74	151.55	225.36	174.46	209.5	207.64	192.26	238.51	208.94	259.4
TRINITY_DN159671_c0_g1	205	TRINITY_DN159671_c0_g1_i1	hypothetical protein QJS04_geneDACA000055 [Acorus gramineus]	-	L-ascorbate oxidase homolog OS=Nicotiana tabacum OX=4097 PE=2 SV=1	GO:0005507(copper ion binding);GO:0009505(plant-type cell wall);GO:0009506(plasmodesma);GO:0016722(oxidoreductase activity, oxidizing metal ions)	COG2132(Multicopper oxidase)	K00423	L-ascorbate oxidase	EC:1.10.3.3	egu00053(Ascorbate and aldarate metabolism)	A0A0K9NM93.1 PF07731.19;Cu-oxidase_2;	-	0	0	0	0	0	0	0	0	0	0	0.76	12.72	0	0	0	0	0	0	0	0	0	0	0	0	0	0	0	0	1	18.92	0	0	0	0	0	0
TRINITY_DN21057_c0_g1	260	TRINITY_DN21057_c0_g1_i1;TRINITY_DN21057_c0_g1_i2;TRINITY_DN21057_c0_g1_i3	-	-	-	-	-	-	-	-	-	-	-	24.42	12.09	12.49	18.19	18.88	19.89	17.69	16.4	14.87	8.55	10.52	5.74	14.73	13.72	18.73	18.39	10.8	12.7	46.92	30.62	25.81	31	31.11	33.13	33.43	30.2	31.4	17	24	14.49	30.56	29.32	39.51	33.74	19.87	25
TRINITY_DN19840_c0_g2	217	TRINITY_DN19840_c0_g2_i1	-	-	-	-	-	-	-	-	-	-	-	0	0	0	0.85	1.79	2.61	1.54	1.59	0	0	0	0	0	0	1.39	0.78	0.8	1.47	0	0	0	1	2	3	2	2	0	0	0	0	0	0	2	1	1	2
TRINITY_DN135702_c0_g2	327	TRINITY_DN135702_c0_g2_i1	-	-	-	-	-	-	-	-	-	-	-	0	0	0	3.82	0	0	0	0	0	0	0	0	0	2.23	0	2.51	0	0	0	0	0	9.63	0	0	0	0	0	0	0	0	0	7	0	7	0	0
TRINITY_DN34857_c0_g1	1094	TRINITY_DN34857_c0_g1_i1;TRINITY_DN34857_c0_g1_i2;TRINITY_DN34857_c0_g1_i3;TRINITY_DN34857_c0_g1_i4;TRINITY_DN34857_c0_g1_i5;TRINITY_DN34857_c0_g1_i6;TRINITY_DN34857_c0_g1_i7;TRINITY_DN34857_c0_g1_i8	-	-	-	-	-	-	-	-	-	-	-	1.28	2.34	2.6	2.16	1.01	1.75	1.46	1.09	2.3	1.16	1.39	1.04	1.1	1.81	0.93	1.24	1.27	1.24	22	47	41	31.83	15.13	26	21	17.2	42.91	20	25.57	23.69	19.51	35.49	17.08	23.62	21.91	25.96
TRINITY_DN23903_c0_g2	264	TRINITY_DN23903_c0_g2_i1	-	-	-	-	-	-	-	-	-	-	-	1.5	0.75	0	3.96	1.72	3.47	4.59	3.17	0	0.98	0.43	0.77	1.41	2.73	1.84	1.03	2.64	1.46	3	2	0	7	2.92	6	9	6	0	2	1	2	3	6	4	2	5	3
TRINITY_DN64416_c0_g3	416	TRINITY_DN64416_c0_g3_i1	hypothetical protein Rsub_04579 [Raphidocelis subcapitata]	-	-	-	-	-	-	-	-	-	-	0	0	0	1.63	2.69	1.21	0	0	0	0	0	0	0	0.19	0.37	0	0	0	0	0	0	7	11.05	5	0	0	0	0	0	0	0	1	2	0	0	0
TRINITY_DN150172_c0_g1	211	TRINITY_DN150172_c0_g1_i1	hypothetical protein Agub_g6137 [Astrephomene gubernaculifera]	AS	Asparagine synthetase [glutamine-hydrolyzing] OS=Triphysaria versicolor OX=64093 GN=AS PE=2 SV=3	GO:0004066(asparagine synthase (glutamine-hydrolyzing) activity);GO:0005829(cytosol);GO:0006529(asparagine biosynthetic process);GO:0006541(glutamine metabolic process);GO:0042803(protein homodimerization activity)	COG0367(asparagine synthetase)	K01953	asparagine synthase (glutamine-hydrolysing)	EC:6.3.5.4	cre00250(Alanine, aspartate and glutamate metabolism)	A0A150G4T5.1 PF00733.26;Asn_synthase;	-	0	0	0	0	0.97	0	0	0	0	0.79	0	0.62	0	0.74	2.25	0	0.86	2.38	0	0	0	0	1	0	0	0	0	1	0	1	0	1	3	0	1	3
TRINITY_DN2806_c0_g2	220	TRINITY_DN2806_c0_g2_i1	-	-	-	-	-	-	-	-	-	-	-	2.63	0	1.39	2.48	0.87	3.35	3.71	2.31	3.95	2.9	0	3.24	0.69	0	0.67	0	0	1.49	3.61	0	2	3.02	1	3.99	5	3	5.88	4.11	0	5.84	1.01	0	1	0	0	2.1
TRINITY_DN6546_c0_g1	850	TRINITY_DN6546_c0_g1_i1;TRINITY_DN6546_c0_g1_i10;TRINITY_DN6546_c0_g1_i11;TRINITY_DN6546_c0_g1_i12;TRINITY_DN6546_c0_g1_i13;TRINITY_DN6546_c0_g1_i14;TRINITY_DN6546_c0_g1_i15;TRINITY_DN6546_c0_g1_i16;TRINITY_DN6546_c0_g1_i17;TRINITY_DN6546_c0_g1_i18;TRINITY_DN6546_c0_g1_i19;TRINITY_DN6546_c0_g1_i2;TRINITY_DN6546_c0_g1_i21;TRINITY_DN6546_c0_g1_i22;TRINITY_DN6546_c0_g1_i23;TRINITY_DN6546_c0_g1_i3;TR…	-	-	-	-	-	-	-	-	-	-	-	0	0	0	0.9	0	6.33	0	0.71	0	0	0	8.54	21	0.15	8.81	21.02	5.53	0.06	0	0	0	5	0	36	0	1	0	0	0	64	146	1	64	95	30	1
TRINITY_DN52764_c0_g1	256	TRINITY_DN52764_c0_g1_i1	hypothetical protein CFOL_v3_20223 [Cephalotus follicularis]	-	-	-	ENOG410XS4D(Retrotransposon protein)	K13420	LRR receptor-like serine/threonine-protein kinase FLS2	EC:2.7.11.1	sot04016(MAPK signaling pathway - plant);sot04626(Plant-pathogen interaction)	A0A7J7G8C3.1 PF00782.25;DSPc;	-	1.06	0	0	0	0.63	0.61	0	0.98	0	1.55	1.35	0.82	0.99	0.48	0	2.19	0	1.03	2	0	0	0	1	1	0	1.75	0	3	3	2	2	1	0	4	0	2
TRINITY_DN96991_c0_g1	1288	TRINITY_DN96991_c0_g1_i1	hypothetical protein Lal_00005253 [Lupinus albus]	ETFA	Electron transfer flavoprotein subunit alpha, mitochondrial OS=Homo sapiens OX=9606 GN=ETFA PE=1 SV=1	GO:0000062(fatty-acyl-CoA binding);GO:0003995(acyl-CoA dehydrogenase activity);GO:0005739(mitochondrion);GO:0009055(electron transfer activity);GO:0033539(fatty acid beta-oxidation using acyl-CoA dehydrogenase);GO:0050660(flavin adenine dinucleotide binding);GO:0052890(oxidoreductase activity, acting on the CH-CH group of donors, with a flavin as acceptor);GO:0055088(lipid homeostasis)	COG2025(Electron transfer flavoprotein)	NA	NA	NA	-	A0A3S1BXU9.1 PF01012.26;ETF;	-	0.22	0	0	0.49	0.12	0.23	0.23	0.21	0	0	0.25	0.02	0	0.04	8.51	0.74	4.33	0.74	9	0	0	18	4	8	9	8	0	0	12	1	0	2	382	30	170	31
TRINITY_DN130096_c0_g1	661	TRINITY_DN130096_c0_g1_i1;TRINITY_DN130096_c0_g1_i2	unknown [Picea sitchensis]	RPL13	Large ribosomal subunit protein eL13 OS=Homo sapiens OX=9606 GN=RPL13 PE=1 SV=4	GO:0003723(RNA binding);GO:0003735(structural constituent of ribosome);GO:0006412(translation);GO:0022625(cytosolic large ribosomal subunit)	COG4352(cytoplasmic translation)	K02873	large subunit ribosomal protein L13e	-	gsl03010(Ribosome)	A0A813ZFJ1.1 PF01294.23;Ribosomal_L13e;	-	0	0	2.28	1.19	1.12	1.09	0	0	0	2.24	2.42	2	0	0	1.06	0.79	1.23	0.82	0	0	33	15	1	1	0	0	0	8	3	13	0	0	4	11	17	12
TRINITY_DN68460_c0_g1	247	TRINITY_DN68460_c0_g1_i1	-	-	-	-	-	-	-	-	-	-	-	0	0.42	0.53	0	0.67	0	0.58	0.6	0	0.55	0	0	1.06	2.06	2.09	0.58	0	0	0	1	1	0	1	0	1	1	0	1	0	0	2	4	4	1	0	0
TRINITY_DN73610_c0_g1	522	TRINITY_DN73610_c0_g1_i1;TRINITY_DN73610_c0_g1_i2	predicted protein [Hordeum vulgare subsp. vulgare]	RPS18	Small ribosomal subunit protein uS13 OS=Bos taurus OX=9913 GN=RPS18 PE=2 SV=3	GO:0003735(structural constituent of ribosome);GO:0005634(nucleus);GO:0005829(cytosol);GO:0005925(focal adhesion);GO:0006412(translation);GO:0015935(small ribosomal subunit);GO:0016020(membrane);GO:0019843(rRNA binding);GO:0022627(cytosolic small ribosomal subunit);GO:0042254(ribosome biogenesis);GO:0070062(extracellular exosome)	COG0099(Located at the top of the head of the 30S subunit, it contacts several helices of the 16S rRNA. In the 70S ribosome it contacts the 23S rRNA (bridge B1a) and protein L5 of the 50S subunit (bridge B1b), connecting the 2 subunits)	K02964	small subunit ribosomal protein S18e	-	gsl03010(Ribosome)	A0A814BW46.1 PF00416.27;Ribosomal_S13;	-	2.72	0.45	0.71	0.13	0.43	0.55	3.68	2.41	0	0.24	1.32	0.09	0.21	0.32	3	0.12	0.62	0	23	5	6	1	3	4	30	19	0	2	13	1	2	3	27	1	5	0
TRINITY_DN101846_c0_g1	430	TRINITY_DN101846_c0_g1_i1;TRINITY_DN101846_c0_g1_i10;TRINITY_DN101846_c0_g1_i11;TRINITY_DN101846_c0_g1_i12;TRINITY_DN101846_c0_g1_i13;TRINITY_DN101846_c0_g1_i14;TRINITY_DN101846_c0_g1_i2;TRINITY_DN101846_c0_g1_i3;TRINITY_DN101846_c0_g1_i4;TRINITY_DN101846_c0_g1_i5;TRINITY_DN101846_c0_g1_i6;TRINITY_DN101846_c0_g1_i7;TRINITY_DN101846_c0_g1_i8;TRINITY_DN101846_c0_g1_i9	hypothetical protein H6P81_002815 [Aristolochia fimbriata]	-	Retrovirus-related Pol polyprotein from transposon TNT 1-94 OS=Nicotiana tabacum OX=4097 PE=2 SV=1	GO:0004596(peptide alpha-N-acetyltransferase activity);GO:0005737(cytoplasm);GO:0017196(N-terminal peptidyl-methionine acetylation)	COG2801(Retrotransposon protein)	K03006	DNA-directed RNA polymerase II subunit RPB1	EC:2.7.7.6	adu00230(Purine metabolism);adu00240(Pyrimidine metabolism);adu03020(RNA polymerase)	A0A5N6PA30.1 PF00665.31;rve;	-	2.74	5.7	5.45	8.09	6.26	6.63	6.99	1.81	3.07	2.73	4.17	3.98	3.83	2.11	3.67	2.53	6.15	4.55	12.43	36.37	23.27	26.58	23.02	25.01	31.16	8	15.28	13	21.46	25.92	18.14	10	17.77	11.9	28.62	17.81
TRINITY_DN33473_c0_g4	327	TRINITY_DN33473_c0_g4_i1	-	-	-	-	-	-	-	-	-	-	-	1.02	0.26	1.44	1.68	0	2.04	0.73	0.75	0	1.03	1.77	0.53	0	0	1.27	1.08	0.79	0.68	3	1	4.33	4.24	0	5	2.05	2	0	3	6	2	0	0	4	3	2.18	2
TRINITY_DN155748_c0_g1	430	TRINITY_DN155748_c0_g1_i1;TRINITY_DN155748_c0_g1_i2;TRINITY_DN155748_c0_g1_i3;TRINITY_DN155748_c0_g1_i4	-	-	-	GO:0004645(phosphorylase activity);GO:0005829(cytosol);GO:0006220(pyrimidine nucleotide metabolic process)	COG0213(The enzymes which catalyze the reversible phosphorolysis of pyrimidine nucleosides are involved in the degradation of these compounds and in their utilization as carbon and energy sources, or in the rescue of pyrimidine bases for nucleotide synthesis (By similarity))	-	-	-	-	-	-	0	0.92	0	0	0	0	0	0	0	0	0	0	4.06	0	4.62	0.8	0	0	0	5	0	0	0	0	0	0	0	0	0	0	17.24	0	21	3	0	0
TRINITY_DN15270_c0_g4	223	TRINITY_DN15270_c0_g4_i1	predicted protein [Hordeum vulgare subsp. vulgare]	mvpA	Major vault protein alpha OS=Dictyostelium discoideum OX=44689 GN=mvpA PE=1 SV=1	GO:0005634(nucleus);GO:0005737(cytoplasm);GO:0009617(response to bacterium);GO:0023051(regulation of signaling);GO:0045335(phagocytic vesicle)	ENOG410ZCU8(Major vault protein)	-	-	-	-	A0A1X7TM74.1 PF11978.13;MVP_shoulder;	-	0	1.05	0	0	1.67	0.81	1.44	0	0.92	2.05	0	0.54	0	0	0	0	0	0	0	2	0	0	2	1	2	0	1.42	3	0	1	0	0	0	0	0	0
TRINITY_DN26461_c2_g1	208	TRINITY_DN26461_c2_g1_i1	ribosomal protein S6e-domain-containing protein [Dunaliella salina]	rps6	Small ribosomal subunit protein eS6 OS=Asparagus officinalis OX=4686 GN=rps6 PE=2 SV=1	GO:0006364(rRNA processing);GO:0022627(cytosolic small ribosomal subunit);GO:0042274(ribosomal small subunit biogenesis)	COG2125(40s ribosomal protein s6)	K02991	small subunit ribosomal protein S6e	-	gra03010(Ribosome)	A0A026X0F1.1 PF01092.24;Ribosomal_S6e;	-	1.71	0	0.81	1.91	1.01	3.91	0	0.9	2.35	0	1.45	0	0	0	0.78	0	0	0	2	0	1	2	1	4	0	1	3	0	2	0	0	0	1	0	0	0
TRINITY_DN12839_c5_g1	307	TRINITY_DN12839_c5_g1_i1	-	-	-	-	-	-	-	-	-	-	-	2.01	1.38	0.87	0.91	0.92	3.11	2.86	2.71	1.07	0.42	1.69	1.29	2.75	3.18	1.65	4.14	2.46	2.66	5.22	4.73	2.38	2.06	2	6.86	7.21	6.53	3	1.09	5.12	4.36	7.62	8.95	4.62	10.32	6.08	7
TRINITY_DN96151_c0_g1	914	TRINITY_DN96151_c0_g1_i1;TRINITY_DN96151_c0_g1_i2	-	-	-	-	-	-	-	-	-	-	-	0	0	0	0.36	0	0	0	0	0.07	0	2.48	0	0	0	2.73	0.36	2.86	0.31	0	0	0	8	0	0	0	0	2	0	73	0	0	0	23	9	16	8
TRINITY_DN13067_c0_g1	218	TRINITY_DN13067_c0_g1_i1	hypothetical protein M8C21_008912 [Ambrosia artemisiifolia]	TIP2-1	Aquaporin TIP2-1 OS=Zea mays OX=4577 GN=TIP2-1 PE=2 SV=1	GO:0005887(integral component of plasma membrane);GO:0009705(plant-type vacuole membrane);GO:0009992(cellular water homeostasis);GO:0015250(water channel activity);GO:0015254(glycerol channel activity);GO:0034220(ion transmembrane transport);GO:0042807(central vacuole)	COG0580(Channel that permits osmotically driven movement of water in both directions. It is involved in the osmoregulation and in the maintenance of cell turgor during volume expansion in rapidly growing cells. It mediates rapid entry or exit of water in response to abrupt changes in osmolarity (By similarity))	NA	NA	NA	-	A0A4S8IVL1.1 PF00230.25;MIP;	-	88.81	17.98	230.01	17.16	21.13	42.99	38.43	60.98	38.08	161.29	122.25	132.34	155.41	89.38	179.19	141.61	247.45	142.69	118.82	32.23	324.1	20.41	23.86	50.05	50.53	77.41	55.37	223.15	192.57	233.48	223.35	132.35	261.03	184.7	313.66	196.34
TRINITY_DN77719_c0_g1	367	TRINITY_DN77719_c0_g1_i1;TRINITY_DN77719_c0_g1_i2	-	-	-	-	-	-	-	-	-	-	-	0	0	1.36	0.63	0	0.37	2.09	1.82	0	0	0.26	0.81	0	0.57	1.89	0	0	0	0	0	5	2	0	1	7	6	0	0	1	4	0	2	7	0	0	0
TRINITY_DN14683_c0_g1	3378	TRINITY_DN14683_c0_g1_i1;TRINITY_DN14683_c0_g1_i2	unnamed protein product [Spirodela intermedia]	TMK4	Receptor-like kinase TMK4 OS=Arabidopsis thaliana OX=3702 GN=TMK4 PE=1 SV=1	GO:0004672(protein kinase activity);GO:0004675(transmembrane receptor protein serine/threonine kinase activity);GO:0005524(ATP binding);GO:0005576(extracellular region);GO:0005794(Golgi apparatus);GO:0005829(cytosol);GO:0005886(plasma membrane);GO:0006468(protein phosphorylation);GO:0007166(cell surface receptor signaling pathway);GO:0009506(plasmodesma);GO:0016021(integral component of membrane)	COG4886(leucine Rich Repeat)	NA	NA	NA	-	A0A6P5Y203.1 PF07714.22;PK_Tyr_Ser-Thr;	-	3.53	0.91	2.2	1.58	3.56	2.8	3.35	5.1	0.29	0.75	0.71	0.32	2.05	3.21	1.72	2.77	2.43	1.9	457	154	292	183	382	316.89	420.98	621	41	100	108	56	292	461.02	243	355	299	252
TRINITY_DN65585_c0_g1	587	TRINITY_DN65585_c0_g1_i1;TRINITY_DN65585_c0_g1_i2;TRINITY_DN65585_c0_g1_i3;TRINITY_DN65585_c0_g1_i4;TRINITY_DN65585_c0_g1_i5;TRINITY_DN65585_c0_g1_i6;TRINITY_DN65585_c0_g1_i7;TRINITY_DN65585_c0_g1_i8	-	-	-	-	-	-	-	-	-	-	-	0.09	0	0	0.85	0.26	0.28	0	0	0	0	0.18	0	0	0	5.35	0.42	3.51	0.23	1	0	0	5	1	1	0	0	0	0	1	0	0	0	30	2	19	1
TRINITY_DN104840_c0_g1	266	TRINITY_DN104840_c0_g1_i1	-	-	-	-	-	-	-	-	-	-	-	1.48	0.37	0.46	1.68	2.46	2.16	0.5	1.1	0	0.48	0.42	1.22	1.4	0.86	0.93	0.51	0	1.35	3	1.01	1	3	4.22	3.79	1	2.12	0	1	1	3.23	3.03	1.9	2.05	1	0	2.81
TRINITY_DN25972_c0_g2	322	TRINITY_DN25972_c0_g2_i1	-	-	-	GO:0005887(integral component of plasma membrane);GO:0008514(organic anion transmembrane transporter activity);GO:0016021(integral component of membrane);GO:0055085(transmembrane transport)	ENOG410ZWAB(synaptic vesicle)	-	-	-	-	A0A9D4DFB8.1 PF00083.29;Sugar_tr;	-	0	0	0	0.81	0	0.84	0	0.38	0	0	0.3	0	0	0	4.81	0.37	1.11	0	0	0	0	2	0	2	0	1	0	0	1	0	0	0	14.73	1	3	0
TRINITY_DN24187_c0_g1	1243	TRINITY_DN24187_c0_g1_i1;TRINITY_DN24187_c0_g1_i10;TRINITY_DN24187_c0_g1_i11;TRINITY_DN24187_c0_g1_i12;TRINITY_DN24187_c0_g1_i13;TRINITY_DN24187_c0_g1_i14;TRINITY_DN24187_c0_g1_i15;TRINITY_DN24187_c0_g1_i16;TRINITY_DN24187_c0_g1_i17;TRINITY_DN24187_c0_g1_i18;TRINITY_DN24187_c0_g1_i2;TRINITY_DN24187_c0_g1_i3;TRINITY_DN24187_c0_g1_i4;TRINITY_DN24187_c0_g1_i5;TRINITY_DN24187_c0_g1_i6;TRINITY_DN24187…	hypothetical protein AXF42_Ash011174 [Apostasia shenzhenica]	-	-	GO:0031305(integral component of mitochondrial inner membrane);GO:0033617(mitochondrial respiratory chain complex IV assembly);GO:0070131(positive regulation of mitochondrial translation)	ENOG410XXVP(NA)	-	-	-	-	A0A5N5J031.1 PF20160.4;C-JID;	-	21.17	18.28	18.92	17.25	20.6	19.52	20.06	24.68	15.85	15.18	14.13	14.12	20.97	20.63	14.54	20.6	15.86	18.61	310	338	271.15	222	239	233	278.39	325.25	240.02	220.09	237	269	326	323.93	233.08	286.08	221.05	267
TRINITY_DN164277_c0_g1	327	TRINITY_DN164277_c0_g1_i1	-	-	-	-	ENOG4111N0B(SUZ RNA binding domain containing 1)	-	-	-	-	-	-	0	0	0	0.79	0	0.41	0	0	0	0	0	0	0	0	3.82	0	2.53	0	0	0	0	2	0	1	0	0	0	0	0	0	0	0	12	0	7	0
TRINITY_DN135636_c0_g1	575	TRINITY_DN135636_c0_g1_i1;TRINITY_DN135636_c0_g1_i2;TRINITY_DN135636_c0_g1_i3	hypothetical protein HanPI659440_Chr04g0182741 [Helianthus annuus]	-	-	GO:0003674(molecular_function);GO:0005634(nucleus);GO:0008150(biological_process);GO:0016021(integral component of membrane)	ENOG410YSW3(NA)	-	-	-	-	-	-	0	0.09	0.56	0.13	0.98	0.41	0.49	6.95	0.19	0.11	0.4	0.17	0.83	4.87	0.64	0.24	0.24	0.34	0	1	5	1	7	3	4	55	2	1	4	2	8	46	6	2	2	3
[truncated: 108,464 more rows]
